# Supplementary material for: Proteomic Changes Resulting from Gene Copy Number Variations in Cancer Cells
Source: PLoS Genet. 2010 Sep 2;6(9):e1001090. doi: 10.1371/journal.pgen.1001090 (PMC2932691; doi:10.1371/journal.pgen.1001090)
Supplement: Table S6 — Merged table of protein ratios and gene copy number. (1.82 MB XLS) [file pgen.1001090.s008.xls]

## Sheet: new merge
Supplementary Table 6: Merged table of protein ratios and gene copy number. Protein and gene copy number ratios are relative to the controls HMEC cells. Protein ratios are given as the median of three biological replicates.
Gene Names	Protein Names	Protein IDs	Chromosome	Position	Log2 Ratio HCC2218/HMEC protein	Log2 Ratio HCC2218/HMEC Copy number	Log2 Ratio HCC1143/HMEC protein	Log2 Ratio HCC1143/HMEC Copy number
MT-ATP8	ATP synthase protein 8	IPI00008528;IPI00923534;IPI00938008;IPI00929154;IPI00922837	1	569786	2.62785	NaN	1.51309	NaN
NOC2L	Nucleolar complex protein 2 homolog	IPI00411886;IPI00385785;IPI00418523;IPI00921079;IPI00909294	1	879584	0.0332874	NaN	-0.484392	NaN
PLEKHN1	Pleckstrin homology domain-containing family N member 1	IPI00844469;IPI00030240	1	901877	NaN	-1.02832	NaN	-0.28428
ISG15	Interferon-induced 17 kDa protein	IPI00375631	1	948803	-0.170641	NaN	2.08372	NaN
AGRN	Agrin	IPI00374563;IPI00514026;IPI00939142	1	955503	-1.80703	-1.03032	-1.23704	-0.274481
SDF4	45 kDa calcium-binding protein	IPI00106646;IPI00009794;IPI00930668;IPI00514755;IPI00930709	1	1152288	-1.71757	-0.807848	-0.872328	-0.272998
CPSF3L	Integrator complex subunit 11	IPI00063404;IPI00514973;IPI00513900;IPI00306882;IPI00514808;IPI00386782;IPI00513774	1	1246969	NaN	-0.705373	-0.284772	-0.318295
MRPL20	39S ribosomal protein L20, mitochondrial	IPI00013706;IPI00922449;IPI00938179	1	1337454	1.24098	NaN	-0.344833	NaN
ATAD3B	ATPase family AAA domain-containing protein 3B	IPI00306048;IPI00744833;IPI00384123	1	1407143	NaN	-0.986047	NaN	-0.253432
ATAD3A	ATPase family AAA domain-containing protein 3A	IPI00295992;IPI00643435;IPI00646144;IPI00045921;IPI00178879;IPI00455487;IPI00844009;IPI00513768;IPI00872864;IPI00746226;IPI00514286;IPI00443780;IPI00515125;IPI00644611	1	1447531	-0.866002	NaN	-0.881302	NaN
SSU72	RNA polymerase II subunit A C-terminal domain phosphatase SSU72	IPI00023556;IPI00908331;IPI00515037;IPI00073512	1	1477053	-0.52801	-0.976889	0.277415	-0.221197
SSU72	SSU72 RNA polymerase II CTD phosphatase homolog (S. cerevisiae)	IPI00646934	1	1477053	NaN	-0.976889	NaN	-0.221197
GNB1	Guanine nucleotide-binding protein G(I)/G(S)/G(T) subunit beta-1	IPI00026268;IPI00639998;IPI00640462;IPI00640949;IPI00642117	1	1716725	-0.682809	-0.956788	-0.178495	-0.368839
RER1	Protein RER1	IPI00005728;IPI00154352;IPI00647194;IPI00514229	1	2323267	0.217118	-1.03754	-0.00257016	-0.348388
PLCH2	1-phosphatidylinositol-4,5-bisphosphate phosphodiesterase eta-2	IPI00409676;IPI00873071;IPI00654552;IPI00744887;IPI00384764;IPI00829816	1	2398898	NaN	-1.01289	-5.62637	-0.311362
PANK4	Pantothenate kinase 4	IPI00939845;IPI00018946;IPI00910339	1	2439972	-0.331109	-0.914517	-0.220846	-0.372075
C1orf93	cDNA FLJ54774	IPI00908363;IPI00910916;IPI00383997;IPI00152199;IPI00643409	1	2517930	0.396241	NaN	-0.506869	NaN
ARHGEF16	Rho guanine nucleotide exchange factor 16	IPI00550506;IPI00328544;IPI00889532;IPI00893783	1	3370990	0.603073	-0.946253	0.724328	-0.326723
TPRG1L	Tumor protein p63-regulated gene 1-like protein	IPI00413578;IPI00102976;IPI00908763	1	3541566	NaN	-0.900043	NaN	-0.293275
LRRC47	Leucine-rich repeat-containing protein 47	IPI00170935	1	3696784	0.0313664	-0.887434	-0.329538	-0.443148
CHD5	Chromodomain-helicase-DNA-binding protein 5	IPI00152535;IPI00646871;IPI00444866	1	6161853	NaN	-0.954029	NaN	-0.364538
RPL22	60S ribosomal protein L22	IPI00219153;IPI00878392;IPI00879364	1	6241329	-0.382416	-0.859241	-0.123575	-0.3157
ICMT	Protein-S-isoprenylcysteine O-methyltransferase	IPI00031458	1	6281252	NaN	-0.830182	NaN	-0.291252
ACOT7	Cytosolic acyl coenzyme A thioester hydrolase	IPI00010415;IPI00395748;IPI00219451;IPI00445888	1	6324333	-3.00396	-0.824255	-0.462769	-0.283593
ACOT7	Cytosolic acyl coenzyme A thioester hydrolase	IPI00219452	1	6324333	NaN	-0.824255	NaN	-0.283593
ACOT7	Cytosolic acyl coenzyme A thioester hydrolase	IPI00746126;IPI00883762;IPI00395469	1	6324333	NaN	-0.824255	NaN	-0.283593
ESPN	Espin	IPI00027820	1	6484848	NaN	-0.825805	NaN	-0.555924
PLEKHG5	Pleckstrin homology domain-containing family G member 5	IPI00872583;IPI00642291;IPI00640076;IPI00394793;IPI00868983;IPI00644911;IPI00922687	1	6526152	NaN	-0.860677	NaN	-0.793698
NOL9	Nucleolar protein 9	IPI00002902	1	6581407	-0.120055	-0.890074	-0.0752709	-0.7875
DNAJC11	DnaJ homolog subfamily C member 11	IPI00465290;IPI00333016;IPI00607744;IPI00477887;IPI00027984	1	6694228	0.165893	-0.773525	-1.23795	-0.808406
VAMP3	Vesicle-associated membrane protein 3	IPI00549343	1	7831329	-1.14903	-0.902984	-1.53558	-0.742427
PARK7	Protein DJ-1	IPI00298547	1	8014351	-0.91582	-1.01298	-0.535981	-0.614975
RERE	Arginine-glutamic acid dipeptide repeats protein	IPI00185027	1	8412457	NaN	-0.917293	NaN	-0.497559
ENO1	Alpha-enolase	IPI00465248;IPI00759806;IPI00328587;IPI00790892	1	8921061	-1.62473	-0.83544	-0.382894	-0.115276
H6PD	GDH/6PGL endoplasmic bifunctional protein	IPI00607861	1	9294863	NaN	-0.859681	NaN	-0.811882
TMEM201	Transmembrane protein 201	IPI00644438;IPI00550547;IPI00159358	1	9648977	NaN	-0.853409	NaN	-0.805178
PIK3CD	Phosphatidylinositol 3-kinase delta catalytic subunit	IPI00384817;IPI00298410	1	9711803	NaN	-0.766575	0.198163	-0.694413
CTNNBIP1	Putative uncharacterized protein CTNNBIP1	IPI00514012;IPI00025001	1	9908334	NaN	-0.820258	NaN	-0.740192
LZIC	Protein LZIC	IPI00152900	1	9982171	-0.889293	-0.822361	-0.901443	-0.749661
NMNAT1	Nicotinamide mononucleotide adenylyltransferase 1	IPI00009726;IPI00515090	1	10003486	NaN	-0.854655	-0.055715	-0.746038
RBP7	RBP7 protein	IPI00743947;IPI00513837;IPI00179804	1	10057255	NaN	-0.893003	NaN	-0.745289
UBE4B	Ubiquitin conjugation factor E4 B	IPI00005715;IPI00941018;IPI00555735;IPI00655534	1	10092890	-0.811053	-0.938557	-0.695459	-0.683739
KIF1B	Kinesin-like protein KIF1B	IPI00397383;IPI00029011;IPI00216252;IPI00411763	1	10270764	NaN	-0.846173	NaN	-0.655018
PGD	6-phosphogluconate dehydrogenase, decarboxylating	IPI00219525;IPI00943153;IPI00910950	1	10458649	-0.396742	-0.885514	-0.798906	-0.680925
DFFA	DNA fragmentation factor subunit alpha	IPI00010882;IPI00604566	1	10516579	-1.39295	-0.890041	-0.628212	-0.679075
PEX14	Peroxisomal membrane protein PEX14	IPI00025346;IPI00922479	1	10532345	-0.941692	-0.870736	-0.225002	-0.702339
CASZ1	Zinc finger protein castor homolog 1	IPI00103440;IPI00328211;IPI00922420	1	10696661	NaN	-0.897699	NaN	-0.844623
TARDBP	TAR DNA-binding protein 43	IPI00025815;IPI00639819;IPI00910355;IPI00844544;IPI00868796	1	11072414	-0.0502984	-0.866964	0.120713	-0.778947
SRM	Spermidine synthase	IPI00292020	1	11114641	-0.6493	-0.784767	-1.36335	-0.732128
EXOSC10	Exosome component 10	IPI00009464;IPI00220336	1	11126675	-0.946765	-0.765633	-0.0357574	-0.751426
FRAP1	Serine/threonine-protein kinase mTOR	IPI00031410;IPI00643451;IPI00642946	1	11166592	-0.14264	NaN	-0.849144	NaN
FBXO2	F-box only protein 2	IPI00941983;IPI00007087;IPI00844514	1	11708283	NaN	-0.900207	NaN	-0.888252
FBXO44	cDNA FLJ50458, highly similar to Homo sapiens F-box protein 44 (FBXO44), transcript variant 3, mRNA	IPI00647771;IPI00414844;IPI00013239;IPI00640153	1	11714432	NaN	-0.74998	NaN	-0.680861
FBXO6	F-box only protein 6	IPI00171291;IPI00514344	1	11724150	NaN	-0.742026	NaN	-0.669799
AGTRAP	Type-1 angiotensin II receptor-associated protein	IPI00102501;IPI00513986	1	11796141	-0.733762	-0.777306	-2.32172	-0.702704
KIAA2013	Uncharacterized protein KIAA2013	IPI00217007;IPI00844044;IPI00217853;IPI00883953;IPI00896553	1	11971241	-0.275339	-0.904835	-0.0639397	-0.79024
PLOD1	cDNA, FLJ92537, highly similar to Homo sapiens procollagen-lysine, 2-oxoglutarate 5-dioxygenase (lysine hydroxylase, Ehlers-Danlos syndrome type VI) (PLOD), mRNA	IPI00027192;IPI00943008;IPI00942946;IPI00641236;IPI00643385	1	11994262	-3.27348	-0.82687	-0.769136	-0.729094
MFN2	Mitofusin-2	IPI00642329;IPI00902732	1	12040238	NaN	-0.801988	NaN	-0.720041
VPS13D	Vacuolar protein sorting-associated protein 13D	IPI00924608;IPI00784473;IPI00783859	1	12290124	-0.346796	-0.96107	NaN	-0.730747
DHRS3	Short-chain dehydrogenase/reductase 3	IPI00006250;IPI00432717;IPI00641331	1	12627939	-5.88652	-1.06615	-3.63309	-0.837354
EFHD2	EF-hand domain-containing protein D2	IPI00060181;IPI00552365	1	15736391	-1.56923	-0.867039	-0.636147	-0.839823
DNAJC16	DnaJ homolog subfamily C member 16	IPI00006433;IPI00759581;IPI00646250;IPI00640786	1	15853308	NaN	-0.745352	NaN	-0.694425
AGMAT	Agmatinase, mitochondrial	IPI00305360	1	15898848	1.17236	-0.733402	1.28852	-0.696704
DDI2	Protein DDI1 homolog 2	IPI00031618;IPI00845258;IPI00796836	1	15943995	-0.342792	-0.800456	-1.21503	-0.728971
FBLIM1	Filamin-binding LIM protein 1	IPI00291238;IPI00290638;IPI00647013	1	16083112	NaN	-0.698978	-0.0222701	-0.644492
FBLIM1	Filamin-binding LIM protein 1	IPI00386562	1	16083112	NaN	-0.698978	NaN	-0.644492
EPHA2	Ephrin type-A receptor 2	IPI00021267	1	16450832	NaN	-0.785784	-1.20759	-0.672472
C1orf144	UPF0485 protein C1orf144	IPI00470594;IPI00855711;IPI00855815;IPI00855947;IPI00940320;IPI00908578	1	16679070	NaN	-0.848534	NaN	-0.719253
NECAP2	Adaptin ear-binding coat-associated protein 2	IPI00018188;IPI00922268;IPI00073436;IPI00386318	1	16767167	NaN	-0.792511	NaN	-0.594962
CROCC	Rootletin	IPI00456492;IPI00644892	1	17222232	3.0891	-0.492587	0.482365	-0.526862
SDHB	Succinate dehydrogenase [ubiquinone] iron-sulfur subunit, mitochondrial	IPI00294911	1	17345217	0.263935	-0.913114	-1.29404	-0.772953
PADI2	Protein-arginine deiminase type-2	IPI00294187;IPI00908559;IPI00645522;IPI00446756	1	17393256	NaN	-0.943021	NaN	-0.81147
RCC2	Protein RCC2	IPI00465044	1	17733256	0.0526236	0.0299406	0.158365	0.995819
ARHGEF10L	Rho guanine nucleotide exchange factor 10-like protein	IPI00513819;IPI00478817;IPI00896497;IPI00642727;IPI00910632;IPI00168137	1	17866330	1.16263	-0.778591	-0.0481838	-0.7237
ARHGEF10L	Rho guanine nucleotide exchange factor 10-like protein	IPI00896467	1	17866330	NaN	-0.778591	NaN	-0.7237
ALDH4A1	Delta-1-pyrroline-5-carboxylate dehydrogenase, mitochondrial	IPI00217871;IPI00930698;IPI00647328;IPI00552848	1	19180707	2.176	-0.912111	-1.6708	-0.830289
UBR4	E3 ubiquitin-protein ligase UBR4	IPI00746934;IPI00843999;IPI00640981;IPI00646605;IPI00180305;IPI00942028;IPI00942168;IPI00386907;IPI00514902	1	19401000	-1.1354	-0.776718	-0.260697	-0.692449
KIAA0090	Uncharacterized protein KIAA0090	IPI00642584;IPI00784543;IPI00645487;IPI00642244;IPI00640734	1	19542158	0.240201	NaN	0.214354	NaN
MRTO4	mRNA turnover protein 4 homolog	IPI00106491	1	19578033	0.693667	-0.81839	0.283958	-0.746073
AKR7A3	Aflatoxin B1 aldehyde reductase member 3	IPI00293721	1	19609052	NaN	-0.850071	NaN	-0.766644
AKR7A2	Aflatoxin B1 aldehyde reductase member 2	IPI00305978;IPI00940335;IPI00169280;IPI00942126;IPI00908691;IPI00922851	1	19630459	-1.08147	-0.865349	-1.20515	-0.77307
CAPZB	F-actin-capping protein subunit beta	IPI00642256;IPI00218782;IPI00026185;IPI00646047;IPI00647677;IPI00903103	1	19665270	-1.23322	-0.985528	-1.48449	-0.822582
C1orf151	Putative uncharacterized protein C1orf151	IPI00872862;IPI00062298	1	19923477	NaN	-0.91601	NaN	-0.759095
CDA	Cytidine deaminase	IPI00027983	1	20915441	NaN	-0.846474	NaN	-0.176744
DDOST	Dolichyl-diphosphooligosaccharide--protein glycosyltransferase 48 kDa subunit	IPI00297084;IPI00910419	1	20969150	0.13824	-0.987343	0.0689103	-0.218241
hCG_38876	cDNA FLJ55981, highly similar to SH2 domain-containing protein 5	IPI00856002;IPI00856063	1	21046225	NaN	-1.03879	NaN	-0.124521
HP1BP3	Heterochromatin protein 1-binding protein 3	IPI00642238;IPI00645339;IPI00646486;IPI00871239;IPI00878947;IPI00640417;IPI00448752;IPI00744429;IPI00877866	1	21069154	-0.885451	-0.957201	0.199431	-0.00049901
EIF4G3	Eukaryotic translation initiation factor 4 gamma 3	IPI00646377;IPI00328268;IPI00874215;IPI00748864	1	21132972	-0.808121	-0.881983	-0.77092	0.019904
EIF4G3	Eukaryotic translation initiation factor 4 gamma 3	IPI00411710	1	21132972	NaN	-0.881983	NaN	0.019904
ECE1	Endothelin-converting enzyme 1	IPI00002478;IPI00216762;IPI00216758;IPI00216760;IPI00514800	1	21543740	0.90456	-0.964686	3.17523	0.510552
ALPL	Alkaline phosphatase, tissue-nonspecific isozyme	IPI00419916	1	21835865	NaN	-0.81055	NaN	0.208724
USP48	Ubiquitin carboxyl-terminal hydrolase 48	IPI00328815;IPI00786950;IPI00787034;IPI00414817;IPI00748485;IPI00787461	1	22004791	0.439351	-0.0756214	1.32288	-0.734924
HSPG2	Basement membrane-specific heparan sulfate proteoglycan core protein	IPI00024284;IPI00943326;IPI00514690;IPI00513870	1	22148738	NaN	-0.872026	NaN	0.118834
CDC42	cDNA FLJ54776, highly similar to Cell division control protein 42 homolog	IPI00909484;IPI00016786;IPI00910473;IPI00007189;IPI00642590	1	22379120	0.0832923	-0.82903	0.470542	0.142926
ZBTB40	Zinc finger and BTB domain-containing protein 40	IPI00332552;IPI00747417	1	22778344	NaN	-0.824882	NaN	0.185918
KDM1	Lysine-specific histone demethylase 1	IPI00456631;IPI00217540	1	23345941	1.11294	-0.942836	1.00896	0.142545
LUZP1	Leucine zipper protein 1	IPI00296830;IPI00744623;IPI00395737	1	23410516	NaN	-0.880363	-1.12421	-0.0888964
HNRPR	HNRPR protein	IPI00941649;IPI00644055;IPI00012074;IPI00856038;IPI00856037;IPI00910614	1	23630264	0.606763	-0.968088	0.567834	-0.168417
RPL11	60S ribosomal protein L11	IPI00376798;IPI00647674;IPI00647168;IPI00878431	1	24018269	-0.481273	0.411937	-0.423695	-0.470763
RPL11	60S ribosomal protein L11	IPI00746438	1	24018269	NaN	0.411937	NaN	-0.470763
TCEB3	Transcription elongation factor B polypeptide 3	IPI00018404;IPI00941732	1	24069645	NaN	-0.750858	NaN	-0.201403
C1orf128	UPF0424 protein C1orf128	IPI00015351;IPI00643524;IPI00910270;IPI00643061	1	24104895	-0.534785	-0.744155	-0.756701	-0.209718
LYPLA2	Acyl-protein thioesterase 2	IPI00027032;IPI00646978;IPI00514798;IPI00514267;IPI00513881;IPI00644956;IPI00876921;IPI00903282	1	24117460	-0.420442	-0.757628	-1.21763	-0.236781
GALE	UDP-glucose 4-epimerase	IPI00553131;IPI00030229;IPI00644339;IPI00644364;IPI00641123;IPI00515014	1	24122089	-1.04889	NaN	-1.58709	NaN
HMGCL	Hydroxymethylglutaryl-CoA lyase, mitochondrial	IPI00293564;IPI00908707;IPI00514742	1	24128368	0.105282	-0.7973	0.213087	-0.261501
FUCA1	Tissue alpha-L-fucosidase	IPI00843910;IPI00385751	1	24171567	NaN	-0.857662	NaN	-0.280465
FUSIP1	FUS-interacting serine-arginine-rich protein 1	IPI00074587;IPI00412643;IPI00009071;IPI00646643;IPI00386662;IPI00645384;IPI00935196;IPI00477946;IPI00942141	1	24291294	0.40866	-0.0313126	0.624311	-0.110892
SRRM1	Serine/arginine repetitive matrix protein 1	IPI00328293;IPI00647720;IPI00908533	1	24958207	-0.510084	-1.10349	0.576026	-0.226629
CLIC4	Chloride intracellular channel protein 4	IPI00001960;IPI00027193;IPI00294443;IPI00221328;IPI00514835;IPI00853014;IPI00384724	1	25071848	-3.01873	-0.983866	-0.173441	-0.156278
	cDNA FLJ38640 fis, clone HHDPC2003472, highly similar to CHLORIDE INTRACELLULAR CHANNEL PROTEIN 4	IPI00903323	1	25071848	NaN	NaN	NaN	NaN
SYF2	Pre-mRNA-splicing factor SYF2	IPI00022963;IPI00410388	1	25549170	NaN	-0.893797	NaN	-0.122099
LDLRAP1	Low density lipoprotein receptor adapter protein 1	IPI00004758;IPI00386330	1	25870071	NaN	-0.766683	NaN	-0.160534
FAM54B	cDNA FLJ55391	IPI00071826;IPI00936230;IPI00645882;IPI00470480	1	26145131	NaN	-0.827782	NaN	-0.225454
STMN1	Stathmin	IPI00479997;IPI00921996;IPI00643115;IPI00642012;IPI00744618;IPI00218667;IPI00795953;IPI00922311;IPI00922779;IPI00216921;IPI00789196;IPI00006572;REV_IPI00795043;REV_IPI00418428;REV_IPI00419318;REV_IPI00220878;REV_IPI00796121;REV_IPI00796977;IPI00893755;IPI00021199	1	26212214	-1.00622	-0.813479	2.09631	-0.267578
PAFAH2	Platelet-activating factor acetylhydrolase 2, cytoplasmic	IPI00015388;IPI00642198;IPI00641128	1	26286258	NaN	-0.769049	NaN	-0.298338
PDIK1L	Serine/threonine-protein kinase PDIK1L	IPI00166098;IPI00642796	1	26437664	NaN	-0.75884	NaN	-0.154434
ZNF593	Zinc finger protein 593	IPI00844193;IPI00878508	1	26496362	1.13084	-0.829742	0.789178	-0.16039
CCDC21	Coiled-coil domain-containing protein 21	IPI00550977;IPI00009702;IPI00847495	1	26560691	NaN	-0.859524	NaN	-0.241847
SH3BGRL3	Putative uncharacterized protein	IPI00010402;IPI00746352;IPI00514669	1	26605667	-3.23078	NaN	-1.80959	NaN
AIM1L	Absent in melanoma 1-like protein	IPI00942209;IPI00166211;IPI00641063	1	26648350	NaN	-0.776227	NaN	-0.20454
DHDDS	Dehydrodolichyl diphosphate synthase	IPI00514787;IPI00410097;IPI00922374;IPI00410099;IPI00647181;IPI00514729;IPI00515105	1	26758773	NaN	-0.81238	NaN	-0.149314
RPS6KA1	Putative uncharacterized protein RPS6KA1	IPI00477982;IPI00017305;IPI00641051;IPI00513863;IPI00478653;IPI00300321;IPI00515114;IPI00027883;IPI00815635;IPI00641573;IPI00902764;IPI00513934	1	26856258	-3.15922	-0.834942	-1.33837	-0.155792
ARID1A	AT-rich interactive domain-containing protein 1A	IPI00643722;IPI00929427;IPI00642705;IPI00472891	1	27022522	NaN	-0.834583	-0.0130242	-0.211264
SFN	14-3-3 protein sigma	IPI00013890;IPI00411765;REV_IPI00843849;REV_IPI00747077;REV_IPI00937309;REV_IPI00900337;REV_IPI00847746;REV_IPI00514149	1	27189653	-5.70656	-0.728961	-2.75042	-0.148439
NUDC	Nuclear migration protein nudC	IPI00550746;IPI00871312;IPI00647418;IPI00646767	1	27226729	-0.934457	-0.753847	0.0633688	-0.198037
SLC9A1	Sodium/hydrogen exchanger 1	IPI00020060;IPI00641616;IPI00646455;IPI00644335;IPI00478057	1	27425306	-0.835232	-0.823563	-2.66224	-0.222853
WDTC1	WD and tetratricopeptide repeats protein 1	IPI00186384;IPI00398204;IPI00398202;IPI00398206;IPI00398203;IPI00398205	1	27561007	NaN	-0.745069	NaN	-0.14592
TMEM222	Transmembrane protein 222	IPI00030236;IPI00513701;IPI00647017	1	27648636	NaN	-0.785226	NaN	-0.154386
SYTL1	Synaptotagmin-like protein 1	IPI00154565;IPI00217789;IPI00642934;IPI00514174	1	27668513	NaN	-0.804612	NaN	-0.164493
MAP3K6	Mitogen-activated protein kinase kinase kinase 6	IPI00418221;IPI00847283;IPI00642537	1	27681670	NaN	-0.819728	NaN	-0.172864
STX12	Syntaxin 12	IPI00513853;IPI00329332	1	28099694	-0.78803	-0.832794	-0.372487	-0.140747
PPP1R8	Nuclear inhibitor of protein phosphatase 1	IPI00030383;IPI00655724;IPI00142629;IPI00645094;IPI00911009;IPI00218794	1	28157289	0.0915106	-0.93055	0.624854	-0.198391
ICB1	Induced by contact to basement membrane 1 protein	IPI00514477;IPI00307376;IPI00910809	1	28199055	NaN	-0.98591	NaN	-0.248673
RPA2	Replication protein A 32 kDa subunit	IPI00646500;IPI00647667;IPI00013939;IPI00646957;IPI00642145	1	28218035	-0.717262	-0.990859	0.813863	-0.254109
SMPDL3B	Acid sphingomyelinase-like phosphodiesterase 3b	IPI00550115;IPI00386427;IPI00908315;IPI00514631	1	28261504	1.19939	-0.999842	1.33015	-0.245818
EYA3	Eyes absent homolog 3	IPI00015990;IPI00238521;IPI00216103;IPI00640440	1	28296855	NaN	-0.982945	0.500127	-0.190614
DNAJC8	DnaJ homolog subfamily C member 8	IPI00003438	1	28527068	-0.959664	-0.854138	0.472975	-0.0455204
ATPIF1	ATPase inhibitor, mitochondrial	IPI00553153;IPI00377040;IPI00258804	1	28562611	NaN	-0.852234	-1.74657	-0.0250006
MED18	Mediator of RNA polymerase II transcription subunit 18	IPI00305986;IPI00935435	1	28655513	NaN	-0.874254	NaN	-0.10408
PHACTR4	Phosphatase and actin regulator 4	IPI00657967;IPI00217851;IPI00845221;IPI00432436;IPI00845279;IPI00845341;IPI00386290	1	28696114	NaN	-0.867107	0.909118	-0.170897
RCC1	RCC1-I	IPI00001661;IPI00787306;IPI00747309;IPI00925791;IPI00926548;IPI00925317;IPI00927389;IPI00925570	1	28832496	-0.308793	NaN	0.657821	NaN
YTHDF2	YTH domain family protein 2	IPI00306043;IPI00935463;IPI00397024	1	29063133	-0.332682	-0.858782	-0.0142194	-0.186939
EPB41	Protein 4.1	IPI00003921;IPI00218697;IPI00218700;IPI00791144;IPI00739613;IPI00553103;IPI00218698;IPI00218699;IPI00218701;IPI00877070	1	29213628	NaN	-0.938838	NaN	-0.238434
SFRS4	Splicing factor, arginine/serine-rich 4	IPI00000015	1	29474255	NaN	-0.994745	NaN	-0.279298
MECR	Trans-2-enoyl-CoA reductase, mitochondrial	IPI00306159;IPI00607794	1	29519385	NaN	-1.01104	NaN	-0.270501
PUM1	Pumilio homolog 1 (Drosophila)	IPI00032355;IPI00646054;IPI00941275;IPI00551014;IPI00941189;IPI00909786;IPI00911111;IPI00480122;IPI00939543	1	31404353	-0.980872	-0.957436	-0.045416	-0.285068
SNRNP40	U5 small nuclear ribonucleoprotein 40 kDa protein	IPI00940685;IPI00006723;IPI00385642	1	31732417	0.224181	-1.01358	0.451537	-0.203664
TINAGL1	Tubulointerstitial nephritis antigen-like	IPI00005563;IPI00910801;IPI00910133;IPI00910913	1	32042086	NaN	-0.0855137	NaN	-0.185003
PEF1	Peflin	IPI00018235	1	32095463	0.430279	0.0500432	0.110927	-0.190373
PTP4A2	Protein tyrosine phosphatase type IVA 2	IPI00020191;IPI00909081;IPI00040537	1	32372022	NaN	0.0441172	NaN	-0.146018
KHDRBS1	KH domain-containing, RNA-binding, signal transduction-associated protein 1	IPI00008575;IPI00479209;IPI00385834;IPI00082310;IPI00166708;IPI00903310	1	32479430	0.165845	-0.0694401	0.435181	-0.117748
KPNA6	Importin subunit alpha-7	IPI00747764;IPI00514894;IPI00413214;IPI00642801	1	32573639	-0.712923	0.0564458	-0.656905	-0.0796504
TXLNA	Alpha-taxilin	IPI00470779	1	32645287	-0.0466445	0.0353844	-0.247381	-0.0512908
EIF3I	Eukaryotic translation initiation factor 3 subunit I	IPI00012795;IPI00642205;REV_IPI00000858;REV_IPI00941607;REV_IPI00941723;REV_IPI00921016;REV_IPI00922214;REV_IPI00793755;REV_IPI00154408;REV_IPI00642023	1	32687529	-0.400152	-0.00158212	-0.180791	-0.0640678
HDAC1	Histone deacetylase 1	IPI00013774;IPI00514649;IPI00910637	1	32757687	1.34325	0.0444278	1.33009	-0.07585
MARCKSL1	MARCKS-related protein	IPI00641181;IPI00936328;IPI00937223	1	32799433	3.67328	NaN	1.69687	NaN
BSDC1	BSD domain-containing protein 1	IPI00018026;IPI00941916;IPI00414093;IPI00844452;IPI00909833;IPI00910328;IPI00908918;IPI00844593;IPI00844524	1	32830704	1.5947	0.10795	-0.171657	-0.0891915
ZBTB8OS	Protein archease	IPI00640902;IPI00217375;IPI00736589	1	33065854	NaN	-0.0840358	NaN	-0.223588
RBBP4	Histone-binding protein RBBP4	IPI00328319;IPI00645329;IPI00877934;IPI00877802;IPI00645757;IPI00647914	1	33116749	0.763811	-0.128207	0.955013	-0.221226
KIAA1522	Putative uncharacterized protein KIAA1522	IPI00001632;IPI00936576;IPI00872465	1	33207486	0.844285	-0.161448	0.0414262	-0.223617
YARS	Tyrosyl-tRNA synthetase, cytoplasmic	IPI00007074	1	33240840	-0.0409636	0.00549638	-0.230153	-0.170202
AK2	Adenylate kinase 2, mitochondrial	IPI00215901;IPI00218988;IPI00921960;IPI00922165;IPI00172460;IPI00218989	1	33473585	1.26085	0.0406909	-0.915193	-0.169188
PHC2	cDNA FLJ75506, highly similar to Homo sapiens polyhomeotic-like 2 (Drosophila) (PHC2), transcript variant 1, mRNA	IPI00876858;IPI00943102;IPI00647439;IPI00902477;IPI00419684;IPI00443448;IPI00384597	1	33789224	NaN	-0.0900925	NaN	-0.274929
ZMYM6	ZMYM6 protein	IPI00168438	1	35445654	NaN	-0.0925264	NaN	-0.211133
SFPQ	Splicing factor, proline- and glutamine-rich	IPI00010740;IPI00216613	1	35641979	0.578463	-0.0253372	0.591398	-0.134593
ZMYM4	Zinc finger MYM-type protein 4	IPI00477949;IPI00642195;IPI00513965;IPI00856055	1	35734568	NaN	-0.00763589	NaN	-0.109255
KIAA0319L	Uncharacterized protein KIAA0319-like	IPI00472754;IPI00844309;IPI00936149;IPI00749513	1	35899091	0.251819	-0.0431112	-2.37756	-0.241271
NCDN	Neurochondrin	IPI00889000;IPI00549543;IPI00555661;IPI00644513;IPI00646150	1	36023074	0.0611028	0.0190888	-0.943744	-0.185626
PSMB2	Proteasome subunit beta type-2	IPI00028006;IPI00844375	1	36042938	0.038445	0.0471938	-0.274656	-0.108058
CLSPN	Claspin	IPI00879588;IPI00186968;IPI00748041	1	36185819	NaN	0.175596	NaN	0.0275452
EIF2C1	Protein argonaute-1	IPI00007736;IPI00646765;IPI00030602;IPI00873752	1	36335409	NaN	-0.0107983	NaN	-0.109054
EIF2C3	Protein argonaute-3	IPI00304181;IPI00551009;IPI00872123;IPI00514988	1	36396319	-5.64287	0.0179579	-0.465224	-0.0567833
ADPRHL2	Poly(ADP-ribose) glycohydrolase ARH3	IPI00015865	1	36554476	-0.411661	-0.0225521	-0.351755	-0.216612
TRAPPC3	Trafficking protein particle complex subunit 3	IPI00004324;IPI00640089;IPI00647089	1	36602173	-0.471096	-0.0350515	-0.347583	-0.228632
MAP7D1	MAP7 domain-containing protein 1	IPI00654605;IPI00867630;IPI00645814;IPI00167009;IPI00827687;IPI00030012	1	36621194	-2.7061	-0.0325218	-2.24152	-0.219136
THRAP3	Thyroid hormone receptor-associated protein 3	IPI00104050	1	36690017	0.368567	-0.376621	0.650502	0.245574
MRPS15	28S ribosomal protein S15, mitochondrial	IPI00550037;IPI00555996	1	36921319	0.603793	0.0783747	0.279715	-0.157587
EAF6	Chromatin modification-related protein EAF6 homolog	IPI00009373;IPI00515006;IPI00642467;IPI00828199	1	37951915	NaN	NaN	NaN	NaN
GNL2	Nucleolar GTP-binding protein 2	IPI00015808	1	38032417	0.784552	0.182343	0.221688	-0.191554
MANEAL	Glycoprotein endo-alpha-1,2-mannosidase-like protein	IPI00440580	1	38259542	NaN	-0.0177877	NaN	-0.212704
YRDC	YrdC domain-containing protein, mitochondrial	IPI00384180	1	38268616	0.382271	-0.00581935	-0.315563	-0.202694
INPP5B	Type II inositol-1,4,5-trisphosphate 5-phosphatase	IPI00478376;IPI00553072;IPI00244111;IPI00604769	1	38326369	NaN	0.0130838	NaN	-0.218424
SF3A3	Splicing factor 3A subunit 3	IPI00029764;IPI00908449	1	38422647	0.180406	0.057542	0.510916	-0.260941
UTP11L	Probable U3 small nucleolar RNA-associated protein 11	IPI00180454	1	38474930	NaN	-0.000937462	-0.5245	-0.288465
MYCBP	C-Myc-binding protein	IPI00871174	1	39328636	0.783431	-0.803299	0.0316765	0.24029
NDUFS5	NADH dehydrogenase [ubiquinone] iron-sulfur protein 5	IPI00220063	1	39491990	0.384841	0.0504242	-1.11287	-0.138199
MACF1	Microtubule-actin cross-linking factor 1, isoforms 1/2/3/5	IPI00256861;IPI00550385;IPI00478226;IPI00941241;IPI00444397;IPI00908583;IPI00909989;IPI00872730	1	39546988	-2.01578	-0.0346137	-1.00145	-0.18002
MACF1	Microtubule-actin cross-linking factor 1, isoform 4	IPI00432363	1	39546988	-0.300098	-0.0346137	-1.58208	-0.18002
MACF1	Microtubule-actin crosslinking factor 1	IPI00256859;IPI00640975;IPI00165470;IPI00428081	1	39546988	NaN	-0.0346137	NaN	-0.18002
PABPC4	PABPC4 protein	IPI00642904;IPI00012726;IPI00555747;IPI00642944;IPI00644016;IPI00641299	1	40026485	0.470291	-0.0344678	0.297767	-0.208296
PPIE	Cyclophilin-33B	IPI00514173;IPI00009316;IPI00220188;IPI00514708;IPI00409606	1	40157854	-0.909213	0.0663896	-0.260337	-0.13697
TRIT1	tRNA isopentenyltransferase, mitochondrial	IPI00783082;IPI00164286;IPI00513725;IPI00185334;IPI00419305;IPI00419306	1	40306708	NaN	-0.0292114	NaN	-0.143593
CAP1	Adenylyl cyclase-associated protein 1	IPI00008274;IPI00646869;IPI00644589;IPI00641881;IPI00647351;IPI00644109;IPI00646269;IPI00642414;IPI00514858;IPI00643567	1	40505905	-1.25943	-0.0182095	-1.07249	-0.0596087
CAP1	Adenylyl cyclase-associated protein 1	IPI00639931;IPI00939159;IPI00645789	1	40505905	NaN	-0.0182095	NaN	-0.0596087
PPT1	Palmitoyl-protein thioesterase 1	IPI00514424;IPI00002412;IPI00514248;IPI00908718;IPI00514996	1	40538377	3.10279	0.142832	0.922677	-0.0757829
ZMPSTE24	CAAX prenyl protease 1 homolog	IPI00027180	1	40723779	1.56735	-0.0201064	0.423484	-0.169399
NFYC	Nuclear transcription factor Y subunit gamma	IPI00071697;IPI00216407;IPI00513906;IPI00514289;IPI00911001;IPI00646320;IPI00645066;IPI00644539;IPI00943050	1	41157242	1.19204	0.0802213	1.29103	-0.098579
CTPS	CTP synthase 1	IPI00290142;IPI00921944	1	41445007	-0.586765	0.160012	0.336722	-0.0945244
FOXJ3	Forkhead box protein J3	IPI00010426;IPI00414683;IPI00644927	1	42642210	NaN	-0.0867283	NaN	-0.163374
PPCS	Phosphopantothenate--cysteine ligase	IPI00023987;IPI00640962;IPI00645349	1	42921788	0.825033	NaN	-1.1654	NaN
PPIH	Peptidyl-prolyl cis-trans isomerase H	IPI00007346;IPI00643915;IPI00645020;IPI00644363;IPI00645494	1	43124048	0.0789539	0.0255629	0.216878	-0.098196
YBX1	Nuclease-sensitive element-binding protein 1	IPI00031812;IPI00643351;IPI00643807;IPI00784202;IPI00479509	1	43148098	-0.207195	-0.0240052	-0.18351	0.55121
	Nuclease sensitive element binding protein-1	IPI00450235	1	43148098	NaN	NaN	NaN	NaN
LEPRE1	Prolyl 3-hydroxylase 1	IPI00045839;IPI00163381;IPI00916709;IPI00916562;IPI00761114;IPI00644560	1	43212045	-2.4145	0.0287149	-1.37525	-0.126841
C1orf50	Uncharacterized protein C1orf50	IPI00012198;IPI00909125	1	43232940	0.00618309	0.0643394	-0.766077	-0.116856
SLC2A1	Solute carrier family 2, facilitated glucose transporter member 1	IPI00220194;IPI00872375;IPI00909237;IPI00641837;IPI00640593	1	43391519	-1.20965	-0.051675	-0.836832	-0.194148
EBNA1BP2	Probable rRNA-processing protein EBP2	IPI00930241;IPI00745955;IPI00910851;IPI00908409	1	43629855	1.53548	-0.11447	0.729265	-0.269373
CDC20	Cell division cycle protein 20 homolog	IPI00329526;IPI00909326;IPI00382768;IPI00909999	1	43824626	NaN	0.0425239	0.65535	-0.117915
ELOVL1	Elongation of very long chain fatty acids protein 1	IPI00010187;IPI00910626	1	43829068	-0.829036	NaN	-1.42064	NaN
MED8	Mediator of RNA polymerase II transcription subunit 8	IPI00300278;IPI00419516;IPI00418130	1	43849588	NaN	0.108587	NaN	-0.185486
HYI	Putative hydroxypyruvate isomerase	IPI00848045;IPI00382748;IPI00514834;IPI00465271;IPI00514542;IPI00847938;IPI00647220	1	43916824	NaN	0.0988711	NaN	-0.201202
PTPRF	Receptor-type tyrosine-protein phosphatase F	IPI00107831;IPI00465186;IPI00642154;IPI00853550;IPI00480183;IPI00853169;IPI00903125;IPI00289831;IPI00332271;IPI00332273;IPI00332272;IPI00743517;IPI00299590;IPI00293275;IPI00872199;IPI00384626;IPI00641061;IPI00655814	1	43990858	2.43694	0.111747	1.51493	-0.174184
IPO13	Importin-13	IPI00005651	1	44412611	NaN	0.0564885	NaN	-0.0681427
DPH2	Diphthamide biosynthesis protein 2	IPI00106549;IPI00737502;IPI00908597	1	44435653	NaN	0.0547443	NaN	-0.0759229
SLC6A9	Sodium- and chloride-dependent glycine transporter 1	IPI00216227;IPI00217068;IPI00217065	1	44462155	NaN	0.00842977	NaN	-0.170812
PRNPIP	Prion protein-interacting protein	IPI00020701;IPI00943355;IPI00641679;IPI00888358;IPI00644349;IPI00646456	1	44686742	0.0652827	NaN	-0.3576	NaN
KIF2C	Kinesin-like protein KIF2C	IPI00290435;IPI00216113;IPI00552801;IPI00942912;IPI00296727;IPI00910223	1	45205490	2.40111	-0.0478277	2.98509	-0.124001
RPS8	40S ribosomal protein S8	IPI00216587;IPI00645201	1	45240923	-0.45416	0.574705	-0.491266	0.723369
EIF2B3	Translation initiation factor eIF-2B subunit gamma	IPI00006504;IPI00217227;IPI00332950;IPI00872304;IPI00747747;IPI00513887	1	45316450	0.479848	0.0645527	-0.0679897	-0.0512824
MRPS17	MRPS17 protein	IPI00925656;IPI00744772;IPI00926452;IPI00644373	1	45457506	0.863691	-0.121399	-0.223339	0.20718
HECTD3	Probable E3 ubiquitin-protein ligase HECTD3	IPI00456642;IPI00941376;IPI00640005;IPI00760744	1	45468212	-0.36483	0.0804022	0.130347	0.029222
UROD	Uroporphyrinogen decarboxylase	IPI00301489;IPI00514944;IPI00514662;IPI00909757;IPI00909873	1	45477819	-1.85087	NaN	-1.82625	NaN
HPDL	4-hydroxyphenylpyruvate dioxygenase-like protein	IPI00063762	1	45792545	2.22659	0.019546	1.52811	-0.079921
TOE1	Target of EGR1 protein 1	IPI00549516;IPI00942236	1	45805342	NaN	NaN	NaN	NaN															Tumor-associated mucin	Carcinoma-associated mucin	Tumor-associated epithelial membrane antigen	H23AG	Peanut-reactive urinary mucin	Breast carcinoma-associated antigen DF3	Mucin-1 subunit alpha	Mucin-1 subunit beta	MUC1-CT	MUC1 isoform J13	MUC1 isoform T11	MUC1 isoform G-LSP	MUC1 isoform M3	Mucin short variant G	MUC1 isoform T10	MUC1 isoform M7	HCG1996357, isoform CRA_g	MUC1 isoform M8	MUC1 isoform M4	MUC1 isoform M14	MUC1 isoform J26	Mucin short variant SV9	MUC1 isoform M9	MUC1 isoform J24	MUC1 isoform M10	Mucin short variant SV8	MUC1 isoform S-LSP
PRDX1	Peroxiredoxin-1	IPI00000874;IPI00640741;IPI00641244	1	45976708	0.73018	0.0314464	0.217391	-0.0245055
AKR1A1	Alcohol dehydrogenase [NADP+]	IPI00220271;IPI00647702	1	46016215	1.20072	0.0608144	-0.377994	0.00644893
NASP	Nuclear autoantigenic sperm protein	IPI00179953;IPI00332499;IPI00219821;IPI00646459;IPI00639912;IPI00514504	1	46049518	0.00191891	1.04749	1.04233	0.596232
TSPAN1	Tetraspanin-1	IPI00030936	1	46640745	NaN	0.0137349	NaN	-0.103221
LRRC41	Putative uncharacterized protein LRRC41	IPI00397575;IPI00397576;IPI00397577;IPI00556182;IPI00025516	1	46726868	NaN	0.112171	-0.998773	-0.0948691
UQCRH	Cytochrome b-c1 complex subunit 6, mitochondrial	IPI00296022;IPI00872952;IPI00455418	1	46769303	2.06374	-0.371516	0.514871	-0.416198
NSUN4	Putative methyltransferase NSUN4	IPI00303944;IPI00847563;IPI00847475	1	46805849	1.43603	0.129508	-0.519947	-0.108982
FAAH	Fatty-acid amide hydrolase 1	IPI00012107;IPI00744157	1	46859937	NaN	0.0700829	NaN	-0.174411
MKNK1	MAP kinase-interacting serine/threonine-protein kinase 1	IPI00304048;IPI00187091;IPI00384906;IPI00412417;IPI00514270	1	47023090	NaN	-0.00916326	NaN	-0.140075
ATPAF1	ATP synthase mitochondrial F1 complex assembly factor 1	IPI00302673;IPI00783728	1	47098409	0.877719	-0.0174535	1.04881	-0.0874515
KIAA0494	EF-hand domain-containing protein KIAA0494	IPI00006130;IPI00922226;IPI00921945	1	47140831	NaN	0.0233224	NaN	-0.0549657
STIL	SCL-interrupting locus protein	IPI00328131;IPI00745920;IPI00385310;IPI00514667	1	47715811	NaN	0.16216	NaN	-0.0983588
CMPK1	UMP-CMP kinase	IPI00219953;IPI00908752;IPI00514929;IPI00514049;IPI00909419	1	47799469	0.134442	0.0748593	-0.16457	-0.182031
FAF1	FAS-associated factor 1	IPI00070643;IPI00219265;IPI00937700;IPI00844032	1	50905150	-0.183572	-0.0188318	0.862437	0.602696
CDKN2C	Cyclin-dependent kinase 4 inhibitor C	IPI00001564	1	51426417	NaN	0.0118014	NaN	0.577021															Presenilin 2 (Alzheimer disease 4), isoform CRA_e
TTC39A	Tetratricopeptide repeat protein 39A	IPI00815840;IPI00741189;IPI00848199;IPI00942392;IPI00643926	1	51752782	NaN	0.00575191	NaN	0.560161
EPS15	Epidermal growth factor receptor substrate 15	IPI00292134;IPI00385325;IPI00640127;IPI00916208;IPI00902474	1	51819935	-0.502287	-0.057056	-0.254285	0.118678
OSBPL9	Oxysterol-binding protein-related protein 9	IPI00218449;IPI00077853;IPI00170891;IPI00307359;IPI00843808;IPI00746470;IPI00478893;IPI00556517	1	52042851	-0.96668	-0.00340247	-0.209826	-0.0393364
NRD1	Nardilysin (N-arginine dibasic convertase)	IPI00243221;IPI00889668;IPI00478723;IPI00513946	1	52254863	0.0479407	-0.0544119	-0.365196	-0.0391793
TXNDC12	Thioredoxin domain-containing protein 12	IPI00026328	1	52485803	-0.122904	0.0929726	0.265634	-0.059853
KTI12	Protein KTI12 homolog	IPI00061528	1	52497775	NaN	NaN	-0.397932	NaN
BTF3L4	Transcription factor BTF3 homolog 4	IPI00412792	1	52521797	1.15481	0.067173	0.686873	-0.0804243
BTF3L4	Basic transcription factor 3-like 4, isoform CRA_c	IPI00844417	1	52521797	NaN	0.067173	NaN	-0.0804243
ZFYVE9	Zinc finger FYVE domain-containing protein 9	IPI00030648;IPI00480079	1	52608046	NaN	0.0107202	NaN	-0.1104
CC2D1B	Coiled-coil and C2 domain-containing protein 1B	IPI00644671;IPI00641630;IPI00646418;IPI00306483;IPI00847574;IPI00847796	1	52811395	-0.00738886	0.010848	-1.42984	-0.0626946
PRPF38A	Pre-mRNA-splicing factor 38A	IPI00171390;IPI00896537	1	52870236	NaN	-0.140364	NaN	0.878148
ZCCHC11	Zinc finger CCHC domain-containing protein 11	IPI00550431;IPI00289861;IPI00384635	1	52888947	NaN	-0.0482971	NaN	-0.0807089
C1orf163	Hcp beta-lactamase-like protein C1orf163	IPI00303753	1	53152508	2.07591	NaN	0.475271	NaN
ZYG11B	Protein zyg-11 homolog B	IPI00155199;IPI00867680	1	53192131	0.00417777	0.0853122	0.484924	-0.0173499
SCP2	Non-specific lipid-transfer protein	IPI00026105;IPI00943320;IPI00479934;IPI00909685;IPI00556015;IPI00433347;IPI00479510;IPI00479311	1	53392948	1.68661	0.0498494	-0.343099	-0.628165
CPT2	Carnitine O-palmitoyltransferase 2, mitochondrial	IPI00012912	1	53662101	2.06304	-0.0411282	-1.03473	-0.290137
C1orf123	UPF0587 protein C1orf123	IPI00016605;IPI00514522	1	53679771	0.37075	NaN	0.077707	NaN
MAGOH	Protein mago nashi homolog	IPI00219306;IPI00513955	1	53692564	1.17429	0.0197018	1.68262	-0.249686
TMEM48	Nucleoporin NDC1	IPI00386760;IPI00746642;IPI00878119;IPI00074330;IPI00003455	1	54231133	NaN	0.0385656	NaN	-0.20532
HSPB11	Heat shock protein beta-11	IPI00098827;IPI00333618	1	54387234	-1.56248	0.0740485	-0.7762	-0.130431
LRRC42	Leucine-rich repeat-containing protein 42	IPI00177655;IPI00644030;IPI00643491	1	54411750	NaN	0.0510959	NaN	-0.155383
MRPL37	39S ribosomal protein L37, mitochondrial	IPI00162330;IPI00335130;IPI00395764	1	54649714	1.1733	0.0256746	-0.211276	-0.271567
SSBP3	Single-stranded DNA-binding protein 3	IPI00157304;IPI00215676;IPI00215675;IPI00748536;IPI00647818	1	54692195	NaN	0.0133949	NaN	-0.309871
PARS2	Probable prolyl-tRNA synthetase, mitochondrial	IPI00553006	1	55222571	1.31842	0.0898405	-0.0231926	-0.231257
DHCR24	24-dehydrocholesterol reductase	IPI00016703;IPI00922928;IPI00647760;IPI00922718	1	55315306	1.73138	0.052779	-1.70125	-0.208483
PCSK9	Proprotein convertase subtilisin/kexin type 9	IPI00387168;IPI00909849;IPI00387169	1	55505220	-1.18792	-0.104504	-0.894041	-0.288367
USP24	Ubiquitin carboxyl-terminal hydrolase 24	IPI00902614;IPI00914628	1	55532032	-1.37915	-0.016454	-1.17984	-0.214664
TACSTD2	Tumor-associated calcium signal transducer 2	IPI00297910	1	59041099	0.16683	-0.0905855	2.77875	-0.116122
HOOK1	Protein Hook homolog 1	IPI00026305	1	60280458	1.14806	0.0660213	0.847994	-0.0405218
CYP2J2	Cytochrome P450 2J2	IPI00019411	1	60358980	NaN	0.0290557	NaN	-0.0444569
NFIA	Nuclear factor 1	IPI00163319;IPI00641645;IPI00029745;IPI00923394;IPI00646660;IPI00514434;IPI00513825	1	61330931	NaN	0.0342037	NaN	-0.052349
INADL	InaD-like protein	IPI00304064;IPI00873708;IPI00377229;IPI00221128;IPI00607548	1	62208149	0.101757	0.00741619	0.343086	-0.063623
KANK4	KN motif and ankyrin repeat domain-containing protein 4	IPI00409638;IPI00872608;IPI00480105;IPI00647697;IPI00645736	1	62701837	NaN	0.0304149	NaN	-0.0989344
DOCK7	Dedicator of cytokinesis protein 7	IPI00513791;IPI00815633;IPI00183572;IPI00815886;IPI00807434;IPI00816106;IPI00043678	1	62920399	-0.701943	-0.0653	-0.915496	-0.0734855
ALG6	Asparagine-linked glycosylation 6 homolog (S. cerevisiae, alpha-1,3-glucosyltransferase)	IPI00300971;IPI00797222	1	63833261	1.39885	-0.0174048	0.18898	0.0176009
PGM1	Phosphoglucomutase-1	IPI00219526;IPI00217872	1	64058947	-2.72029	-0.00983775	-1.67199	-0.034837
ROR1	Tyrosine-protein kinase transmembrane receptor ROR1	IPI00010405;IPI00472950	1	64239693	NaN	-0.0977713	NaN	-0.108928
RAVER2	Ribonucleoprotein PTB-binding 2	IPI00556565;IPI00397768;IPI00910127;IPI00852827	1	65210778	NaN	-0.0491607	NaN	-0.0784481
JAK1	Tyrosine-protein kinase JAK1	IPI00784013	1	65298912	NaN	-0.0582493	NaN	-0.101862
AK3L1	Adenylate kinase isoenzyme 4, mitochondrial	IPI00016568;IPI00738805	1	65613232	-0.0531994	0.00586796	-1.64468	-0.0959468
DNAJC6	Putative tyrosine-protein phosphatase auxilin	IPI00184119;IPI00639806;IPI00872067;IPI00760699	1	65713902	NaN	0.0738625	NaN	-0.0183325
LEPROT	Leptin receptor gene-related protein	IPI00472452	1	65886270	NaN	0.0103167	NaN	-0.0383679
SERBP1	Plasminogen activator inhibitor 1 RNA-binding protein	IPI00410693;IPI00470497	1	67873493	-0.385384	-0.000837863	-0.357223	-0.128776
SERBP1	Plasminogen activator inhibitor 1 RNA-binding protein	IPI00470498;IPI00412714	1	67873493	NaN	-0.000837863	NaN	-0.128776
GNG12	Guanine nucleotide-binding protein G(I)/G(S)/G(O) subunit gamma-12	IPI00221232	1	68167149	NaN	0.00485247	-0.230912	-0.0311585
MIER1	Mesoderm induction early response protein 1	IPI00656079;IPI00384961;IPI00171444;IPI00640315;IPI00641938;IPI00922157;IPI00639895	1	68564156	NaN	-0.0612864	NaN	-0.178483
LRRC40	Leucine-rich repeat-containing protein 40	IPI00152998	1	70610488	-1.23202	0.0818139	-1.08985	0.0267413
SFRS11	Splicing factor, arginine/serine-rich 11	IPI00464952;IPI00641287;IPI00641957;IPI00641842;IPI00910208;IPI00908907	1	70671365	0.380908	0.0133591	0.471031	0.0164812
CTH	Cystathionine gamma-lyase	IPI00031557;IPI00908512;IPI00221301	1	70876955	-0.140932	-0.0384035	-1.61904	-0.0174555
ZRANB2	Zinc finger Ran-binding domain-containing protein 2	IPI00029400;IPI00219866	1	71528974	-0.0690666	-0.0953868	-0.1517	-0.0671437
CRYZ	Quinone oxidoreductase	IPI00000792;IPI00647366;IPI00641565;IPI00642016;IPI00874075;IPI00645425	1	75171170	1.49873	-0.0029074	0.887726	-0.164306
DKFZp686M24262	Putative uncharacterized protein DKFZp686M24262	IPI00513827;IPI00895801;IPI00005040	1	76190036	0.466707	0.0218918	0.404052	-0.0547915
RABGGTB	Geranylgeranyl transferase type-2 subunit beta	IPI00295849;IPI00556444;IPI00514956	1	76251882	0.104959	0.0757759	-0.128913	-0.0388111
PIGK	GPI-anchor transamidase	IPI00022543;IPI00478201;IPI00514325;IPI00943022	1	77554675	0.903413	-0.0976634	0.976179	0.0143102
USP33	Ubiquitin carboxyl-terminal hydrolase 33	IPI00236901;IPI00377264;IPI00402757	1	78161672	NaN	0.10517	NaN	0.0173935
FAM73A	Protein FAM73A	IPI00168047;IPI00845421	1	78245309	NaN	NaN	NaN	NaN
NEXN	Nexilin	IPI00180404;IPI00514299;IPI00855737;IPI00873443;IPI00908441;IPI00385083;IPI00384447;IPI00554751	1	78354198	-0.455433	0.0680237	-0.41539	0.00657225
FUBP1	Far upstream element-binding protein 1	IPI00873767;IPI00375441;IPI00641948;IPI00644386	1	78400603	-0.271011	0.0886517	0.568029	0.0253289
FUBP1	Far upstream element-binding protein 1	IPI00853059	1	78400603	NaN	0.0886517	NaN	0.0253289
DNAJB4	DnaJ homolog subfamily B member 4	IPI00003848	1	78444859	NaN	0.0542019	NaN	-0.00250465
PRKACB	cAMP-dependent protein kinase catalytic subunit beta	IPI00395654;IPI00376119;IPI00645788;IPI00738231;IPI00737155;IPI00739595;IPI00739094;IPI00514131;IPI00414365;IPI00889699;IPI00643790;IPI00644248;IPI00889718;IPI00889577;IPI00940146	1	84543745	NaN	0.117784	NaN	0.544344
BXDC5	Ribosome production factor 1	IPI00292221	1	84944942	NaN	0.0128761	NaN	-0.151291
GNG5	Guanine nucleotide-binding protein G(I)/G(S)/G(O) subunit gamma-5	IPI00027240;IPI00000060	1	84964008	1.74296	0.0184767	0.440726	-0.105751
CTBS	Di-N-acetylchitobiase	IPI00007778;IPI00643023	1	85018804	1.63771	-0.0393736	NaN	-0.124725
BCL10	B-cell lymphoma/leukemia 10	IPI00022477	1	85731464	NaN	0.0127013	-2.16172	-0.103899
DDAH1	N(G),N(G)-dimethylarginine dimethylaminohydrolase 1	IPI00220342;IPI00910124	1	85784168	1.17759	0.0221413	2.19286	-0.107921
CYR61	Protein CYR61	IPI00299219;IPI00909871;IPI00006273	1	86046444	NaN	0.0300861	0.422559	0.0605993
ZNHIT6	Zinc finger HIT domain-containing protein 6	IPI00100468;IPI00909739	1	86118491	NaN	0.01412	NaN	0.0515759
CLCA2	Calcium-activated chloride channel regulator 2	IPI00299094	1	86889769	4.4096	0.00405991	NaN	-0.125071
SH3GLB1	Endophilin-B1	IPI00022824;IPI00006558	1	87170259	-0.926285	0.0734907	-1.55747	0.0232212
SEP15	15 kDa selenoprotein	IPI00030877;IPI00641463;IPI00409574	1	87328132	1.17572	0.0344785	0.219885	0.0388274
HS2ST1	Heparan sulfate 2-O-sulfotransferase 1	IPI00549891;IPI00040900;IPI00552241	1	87380331	1.32134	0.173421	0.115717	0.0638451
PKN2	Serine/threonine-protein kinase N2	IPI00002804;IPI00514041;IPI00005990;IPI00514557	1	89149905	-0.230353	-0.00813755	-0.434779	-0.0273073
GTF2B	Transcription initiation factor IIB	IPI00022820;IPI00643006;IPI00643469	1	89318615	NaN	0.0381148	NaN	-0.0625773
CCBL2	Kynurenine--oxoglutarate transaminase 3	IPI00465373;IPI00553183;IPI00647840;IPI00465006	1	89401456	0.523554	0.0471154	-1.61852	-0.0171068
CCBL2	RBM1	IPI00061178;IPI00643486;IPI00398308;IPI00167369	1	89445139	NaN	0.0471154	NaN	-0.0171068
GBP1	Interferon-induced guanylate-binding protein 1	IPI00028564;IPI00909555;IPI00556028	1	89517987	NaN	0.117724	NaN	-0.0667674
GBP2	Interferon-induced guanylate-binding protein 2	IPI00028565;IPI00848358	1	89571815	NaN	0.0779679	NaN	-0.113043
GBP6	Guanylate-binding protein 6	IPI00375746;IPI00910685;IPI00879248	1	89829617	NaN	0.00634146	NaN	-0.117695
LRRC8C	Leucine-rich repeat-containing protein 8C	IPI00152642	1	90098631	NaN	0.031048	NaN	-0.026267
LRRC8D	Leucine-rich repeat-containing protein 8D	IPI00018213;IPI00478807	1	90286604	NaN	-0.0218478	-0.161007	-0.140142
ZNF326	Zinc finger protein 326	IPI00373877;IPI00337602;IPI00376268;IPI00642074	1	90457722	-0.107133	0.00968152	0.60857	-0.0625307
ZNF644	Zinc finger protein 644	IPI00398725;IPI00479590	1	91380859	NaN	-0.0660305	NaN	-0.129653
GRP94c	Heat shock protein 94c	IPI00556482	1	92100568	NaN	NaN	NaN	NaN
GLMN	Glomulin	IPI00074604;IPI00218838	1	92711957	0.179636	0.0335	-0.589074	-0.103937
RPAP2	RNA polymerase II-associated protein 2	IPI00293375;IPI00787580	1	92764522	NaN	0.0641917	NaN	-0.0825494
RPL5	60S ribosomal protein L5	IPI00000494;IPI00640037	1	93297597	-0.441555	-0.126231	-0.348392	-0.349876
FAM69A	Protein FAM69A	IPI00029099	1	93307724	NaN	-0.00463289	NaN	-0.0887773
TMED5	Transmembrane emp24 domain-containing protein 5	IPI00294472;IPI00641954;IPI00641426	1	93615299	NaN	0.0682824	-0.294972	0.0337564
DR1	Protein Dr1	IPI00008991	1	93811445	NaN	0.100306	0.0759987	0.0323727
FNBP1L	Formin-binding protein 1-like	IPI00937956;IPI00807364;IPI00028718;IPI00646028;IPI00607808;IPI00015580	1	93913658	0.363752	0.0352225	-1.0972	-0.0636715
BCAR3	Breast cancer anti-estrogen resistance protein 3	IPI00179053;IPI00642957	1	94027347	-1.47199	0.103067	0.320196	-0.0733297
DNTTIP2	Deoxynucleotidyltransferase terminal-interacting protein 2	IPI00290410;IPI00921860	1	94331839	0.228634	0.106457	NaN	0.017406
GCLM	Glutamate--cysteine ligase regulatory subunit	IPI00010090	1	94350761	-4.00797	0.0148172	-1.85515	-0.0701902
ARHGAP29	Rho GTPase-activating protein 29	IPI00152011;IPI00646444	1	94637307	NaN	-0.00304872	-0.766392	0.326519
ABCD3	cDNA FLJ53353, highly similar to ATP-binding cassette sub-family D member 3	IPI00908804;IPI00002372;IPI00185503;IPI00884932	1	94883933	0.292286	-0.0109838	-1.30397	0.391838
F3	Tissue factor	IPI00010338;IPI00384454	1	94994781	NaN	-0.0487045	NaN	-0.0614141
CNN3	Calponin-3	IPI00216682;IPI00909623;IPI00642542	1	95362507	1.10997	-0.0409827	0.893472	-0.0506447
SNX7	Sorting nexin 7 isoform a variant	IPI00009203;IPI00942419;IPI00216576;IPI00908728	1	99127279	NaN	0.0342715	NaN	0.473588
AGL	Glycogen debranching enzyme	IPI00328318;IPI00514126;IPI00219066;IPI00219065	1	100315640	-0.756512	0.0593431	0.0373899	-0.0278526
SLC35A3	UDP-N-acetylglucosamine transporter	IPI00553189;IPI00470810;IPI00883996;IPI00643443;IPI00647879	1	100435345	NaN	0.0262536	NaN	0.0562723
SASS6	Spindle assembly abnormal protein 6 homolog	IPI00375578	1	100549119	NaN	0.0449704	NaN	-0.00781596
CCDC76	tRNA guanosine-2'-O-methyltransferase TRM13 homolog	IPI00005149;IPI00909814	1	100598706	NaN	0.0703127	-0.63512	-0.00959057
CCDC76	cDNA FLJ78543	IPI00479953;IPI00642738;IPI00883695	1	100598706	NaN	0.0703127	NaN	-0.00959057
DBT	Lipoamide acyltransferase component of branched-chain alpha-keto acid dehydrogenase complex, mitochondrial	IPI00003944;IPI00644810	1	100659736	1.32597	0.0462629	-0.0905476	-0.00396496
RTCD1	RNA 3'-terminal phosphate cyclase	IPI00011726;IPI00221327;IPI00647050	1	100731763	0.161561	-0.0213022	-0.77066	-0.0266581
SLC30A7	Zinc transporter 7	IPI00302605;IPI00646270	1	101361632	0.456443	-0.00208145	-1.33847	-0.0904568
DPH5	Diphthine synthase	IPI00375824;IPI00074270;IPI00902709;IPI00941449;IPI00375823;IPI00006419;IPI00375822	1	101455179	NaN	0.0319809	NaN	-0.0661816
PRMT6	Protein arginine N-methyltransferase 6	IPI00102128;IPI00909110	1	107599301	0.191305	0.0204878	0.836743	0.0123494
VAV3	cDNA FLJ60542, highly similar to Protein vav-3	IPI00910879;IPI00299763;IPI00219689;IPI00940849;IPI00384729	1	108113782	NaN	0.0708812	NaN	-0.068721
SLC25A24	Calcium-binding mitochondrial carrier protein SCaMC-1	IPI00337494;IPI00412742	1	108677442	-0.765701	0.110215	-0.863285	-0.0726684
PRPF38B	Pre-mRNA-splicing factor 38B	IPI00018098;IPI00647851;IPI00646374	1	109234945	-0.0256669	0.0846487	0.118503	-0.0577708
STXBP3	Syntaxin-binding protein 3	IPI00297626	1	109289296	0.659646	0.114178	0.409316	0.0534482
CLCC1	Chloride channel CLIC-like protein 1	IPI00045511;IPI00396547;IPI00103757;IPI00103756;IPI00513790	1	109472130	0.729831	0.00394076	-0.731289	-0.0111472
WDR47	WD repeat-containing protein 47	IPI00916258;IPI00645640;IPI00217629;IPI00479795	1	109512836	NaN	0.00517538	-1.57296	-0.0238499
KIAA1324	UPF0577 protein KIAA1324	IPI00295813;IPI00845351;IPI00643029;IPI00877056;IPI00514428;IPI00908383;IPI00816730	1	109656533	4.94508	-0.071418	-0.409763	-0.268285
SARS	Seryl-tRNA synthetase	IPI00514587;IPI00220637	1	109756540	0.45452	-0.0681582	-0.199369	-0.246667
CELSR2	Cadherin EGF LAG seven-pass G-type receptor 2	IPI00015346;IPI00444112;IPI00444821	1	109792641	1.65291	-0.0579284	-0.213772	-0.172288
SORT1	Sortilin	IPI00217882	1	109852192	2.12604	-0.0810324	0.55585	-0.124806
PSMA5	Proteasome subunit alpha type-5	IPI00291922	1	109944470	0.164952	-0.0772735	-0.0922669	-0.174968
GNAI3	Guanine nucleotide-binding protein G(k) subunit alpha	IPI00220578;IPI00220281;IPI00398700;IPI00924868	1	110091233	-0.367237	0.0979754	-0.665385	-0.139332
AMPD2	cDNA, FLJ95309, highly similar to Homo sapiens adenosine monophosphate deaminase 2 (isoform L)(AMPD2), mRNA	IPI00007722;IPI00942246;IPI00184670;IPI00215827;IPI00215826;IPI00411384;IPI00619970;IPI00300573	1	110162459	0.270126	0.403486	-0.163581	0.0995649
GSTM2	Glutathione S-transferase Mu 2	IPI00639805;IPI00219067;IPI00645360;IPI00940377	1	110210644	NaN	0.570467	NaN	0.224661
GSTM3	Glutathione S-transferase Mu 3	IPI00246975;IPI00645711;IPI00642432;IPI00419235;IPI00444582	1	110276554	4.20275	0.395305	2.52859	0.105055
GSTM3	Brain type mu-glutathione S-transferase	IPI00845493	1	110276554	NaN	0.395305	NaN	0.105055
AHCYL1	Putative uncharacterized protein AHCYL1	IPI00872261;IPI00182938;IPI00479201;IPI00441992	1	110527308	-0.0287077	0.0493981	-0.296961	-0.145671
FAM40A	Protein FAM40A	IPI00549766;IPI00619947;IPI00304540;IPI00607651;IPI00939477;IPI00005300;IPI00470377	1	110574199	-0.194954	0.0968663	-0.522695	-0.173176
HBXIP	Hepatitis B virus X-interacting protein	IPI00012831;IPI00935729	1	110943871	1.13764	-0.121761	-0.226724	-0.275911
C1orf103	Uncharacterized protein C1orf103	IPI00479789;IPI00296858	1	111489812	NaN	-0.340751	1.08657	-0.1325
CEPT1	Choline/ethanolaminephosphotransferase 1	IPI00005775	1	111682249	NaN	0.0206482	NaN	-0.0701776
WDR77	Methylosome protein 50	IPI00012202;IPI00647794;IPI00908660;IPI00909184	1	111982512	0.327061	0.0650256	0.102849	-0.0647602
ATP5F1	ATP synthase subunit b, mitochondrial	IPI00029133;IPI00456747;IPI00880198	1	111991486	1.38812	0.0615941	0.0119513	-0.0694294
RAP1A	Ras-related protein Rap-1A	IPI00019345;IPI00877120	1	112084840	0.726812	-0.0258302	-0.52464	-0.18785
DDX20	Probable ATP-dependent RNA helicase DDX20	IPI00005904	1	112298219	1.14481	NaN	0.0665803	NaN
CTTNBP2NL	CTTNBP2 N-terminal-like protein	IPI00514311;IPI00103980	1	112938803	-1.09107	-0.0317257	-1.02349	-0.126325
CAPZA1	F-actin-capping protein subunit alpha-1	IPI00005969;IPI00873484	1	113161795	-1.09293	0.0553206	-1.01705	-0.156107
MOV10	Putative helicase MOV-10	IPI00444452;IPI00646886;IPI00444454;IPI00843786;IPI00929442	1	113215763	-0.608408	0.112378	-1.32939	-0.087987
RHOC	Rho-related GTP-binding protein RhoC	IPI00027434;IPI00647268;IPI00552834;IPI00643368;IPI00644425	1	113243728	-0.871228	0.137505	-1.03895	-0.0684915
SLC16A1	Monocarboxylate transporter 1	IPI00024650;IPI00910164;IPI00646589;IPI00643709;IPI00645964	1	113454469	-3.24591	-0.0556429	-0.0952075	-0.114343
RSBN1	Round spermatid basic protein 1	IPI00019999;IPI00855704;IPI00855942;IPI00855810	1	114304454	0.199859	0.117445	0.111188	0.0236812
AP4B1	AP-4 complex subunit beta-1	IPI00002150;IPI00514624;IPI00922864;IPI00515080;IPI00640132;IPI00643929	1	114437370	NaN	0.0363433	-0.523648	-0.0845457
TRIM33	E3 ubiquitin-protein ligase TRIM33	IPI00221114	1	114935399	0.502161	0.0472241	0.492037	-0.148306
	cDNA FLJ13372 fis, clone PLACE1000706, highly similar to Transcription intermediary factor 1-gamma	IPI00748247	1	114935399	NaN	NaN	NaN	NaN
BCAS2	Pre-mRNA-splicing factor SPF27	IPI00025178	1	115110178	0.451901	-0.049002	0.59668	-0.0440002
NRAS	GTPase NRas	IPI00000005	1	115247090	-0.76473	-0.0143896	-0.153858	-0.0678682
CSDE1	Cold shock domain-containing protein E1	IPI00470891;IPI00844264;IPI00873244	1	115259534	-0.155739	-0.0037775	-0.347336	-0.0510388
SIKE	Suppressor of IKK-epsilon	IPI00305186;IPI00640464;IPI00513981	1	115312100	NaN	NaN	-0.156227	NaN
VANGL1	Vang-like protein 1	IPI00031195;IPI00386349	1	116184574	1.01382	-0.0806938	0.651868	-0.175776
ATP1A1	cDNA FLJ55427, highly similar to Sodium/potassium-transporting ATPase alpha-1 chain (EC 3.6.3.9)	IPI00646182;IPI00006482;IPI00414005;IPI00788782;IPI00302840;IPI00744194;IPI00644722;IPI00930085	1	116915290	0.706058	0.0151129	0.830659	-0.0777966
CD58	Putative uncharacterized protein CD58	IPI00844191;IPI00017529;IPI00942320;IPI00646548;IPI00000059	1	117057157	NaN	-0.0926291	NaN	-0.2313
IGSF3	Immunoglobulin superfamily member 3	IPI00042916;IPI00016890;IPI00885103;IPI00935149	1	117117031	-0.0548189	0.0342541	0.48532	-0.0751967
PTGFRN	Prostaglandin F2 receptor negative regulator	IPI00022048	1	117452679	0.332889	0.0603242	-0.483111	-0.157368
TTF2	Transcription termination factor 2	IPI00290812;IPI00640904;IPI00555864;IPI00645509	1	117602925	-1.56726	0.106624	-0.702768	-0.0847654
MAN1A2	Mannosyl-oligosaccharide 1,2-alpha-mannosidase IB	IPI00009145;IPI00743100;IPI00480193	1	117910071	0.761621	0.0775851	-0.578078	-0.0555005
GDAP2	Ganglioside-induced differentiation-associated protein 2	IPI00014952;IPI00643598	1	118412037	-0.0800351	-0.0217729	-0.954414	-0.179769
WDR3	WD repeat-containing protein 3	IPI00009471	1	118472347	0.481843	-0.018302	0.174837	-0.165358
WARS2	Tryptophanyl-tRNA synthetase, mitochondrial	IPI00025050;IPI00921958;IPI00397465	1	119573839	0.793304	-0.0873741	0.103681	-0.130191
PHGDH	D-3-phosphoglycerate dehydrogenase	IPI00011200;IPI00642548	1	120202421	-0.182122	0.12262	0.0963738	-0.1002
HMGCS2	Hydroxymethylglutaryl-CoA synthase, mitochondrial	IPI00008934	1	120290619	NaN	0.114197	NaN	-0.0888875
NOTCH2	Neurogenic locus notch homolog protein 2	IPI00297655;IPI00902644;IPI00843817;IPI00335544;IPI00515007;IPI00941212	1	120454176	0.510189	0.0636918	-0.652685	-0.0597088
PDE4DIP	Myomegalin	IPI00642902;IPI00470939;IPI00456484;IPI00337544;IPI00376888;IPI00401276;IPI00643207	1	144833168	NaN	0.845259	NaN	0.632381
TXNIP	Thioredoxin-interacting protein	IPI00007956;IPI00514375	1	145438469	NaN	1.15376	NaN	0.927049
RBM8A	RNA-binding protein 8A	IPI00001757;IPI00216659;IPI00383083	1	145507598	1.21097	-0.0185482	1.86799	0.230631
PEX11B	Peroxisomal membrane protein 11B	IPI00021978;IPI00645949	1	145516252	1.84493	NaN	0.708473	NaN
POLR3C	DNA-directed RNA polymerase III subunit RPC3	IPI00007948;IPI00642130	1	145592605	0.244879	NaN	0.211715	NaN
GPR89A	Protein GPR89	IPI00472858;IPI00910258;IPI00654550;IPI00786874;IPI00942445	1	145764411	0.890793	-0.0439513	0.766273	-0.79647
PRKAB2	5'-AMP-activated protein kinase subunit beta-2	IPI00013905;IPI00909830	1	146626685	0.979607	1.44041	0.354659	0.96997
CHD1L	Chromodomain-helicase-DNA-binding protein 1-like	IPI00329088;IPI00890729;IPI00890749;IPI00854584;IPI00400835;IPI00909123	1	146714291	0.570453	1.36857	1.38009	0.975978
ACP6	Lysophosphatidic acid phosphatase type 6	IPI00099838;IPI00556344	1	147119170	2.67496	1.13634	1.25339	0.923035
HIST2H3PS2	Histone H3	IPI00455457	1	149398877	2.34377	NaN	1.81869	NaN
BOLA1	BolA-like protein 1	IPI00032900	1	149858486	1.16279	1.20364	0.472539	0.755257
HIST2H2AB	Histone H2A type 2-B	IPI00216730;IPI00829588	1	149859019	2.43977	NaN	2.00508	NaN
SF3B4	Splicing factor 3B subunit 4	IPI00017339;IPI00644485	1	149895209	0.995128	0.610604	1.91793	0.541386
OTUD7B	OTU domain-containing protein 7B	IPI00024658;IPI00647752;IPI00455137;IPI00152625	1	149912231	1.51368	1.20373	0.521759	0.800661
VPS45	Vacuolar protein sorting-associated protein 45	IPI00090327;IPI00514681	1	150039342	1.11576	1.26755	0.279969	0.859944
ANP32E	Acidic leucine-rich nuclear phosphoprotein 32 family member E	IPI00165393;IPI00910423;IPI00514333;IPI00910661;IPI00514758	1	150190717	-0.270925	1.30324	1.83047	0.815561
ANP32E	Acidic (Leucine-rich) nuclear phosphoprotein 32 family, member E	IPI00640833	1	150190717	NaN	1.30324	NaN	0.815561
PRPF3	U4/U6 small nuclear ribonucleoprotein Prp3	IPI00005861;IPI00377152;IPI00909797	1	150293925	0.979423	1.10724	1.25614	0.699824
RPRD2	Regulation of nuclear pre-mRNA domain-containing protein 2	IPI00384541;IPI00639879;IPI00760919;IPI00647267	1	150335567	1.54717	1.26291	1.21993	0.78586
TARS2	Threonyl-tRNA synthetase, mitochondrial	IPI00604527;IPI00018632;IPI00640970;IPI00514039;IPI00910189	1	150459890	1.45652	1.2093	1.47386	0.978427
ECM1	Extracellular matrix protein 1	IPI00645849;IPI00003351;IPI00006969;IPI00909747	1	150480487	NaN	1.19077	NaN	1.08522
MCL1	Induced myeloid leukemia cell differentiation protein Mcl-1	IPI00030356;IPI00943348;IPI00910796;IPI00221306	1	150547032	NaN	1.22867	NaN	1.47025
ENSA	Endosulfine alpha	IPI00410177;IPI00470835;IPI00929648;IPI00644717;IPI00410178;IPI00383552;IPI00220797;IPI00410179;IPI00410180;IPI00410181;IPI00410387	1	150573327	1.91539	-0.017374	1.38466	0.300758
GOLPH3L	Golgi phosphoprotein 3-like	IPI00514951;IPI00012313;IPI00922172	1	150618701	1.44166	1.40864	0.993066	1.70659
ARNT	Aryl hydrocarbon receptor nuclear translocator	IPI00514749;IPI00844350;IPI00922490;IPI00218287;IPI00910290;IPI00939696;IPI00412610	1	150782186	NaN	1.20101	NaN	0.745952
SETDB1	Histone-lysine N-methyltransferase SETDB1	IPI00018321;IPI00879832;IPI00218321;IPI00910586;IPI00514490;IPI00879661;IPI00514666	1	150898767	0.918271	1.22038	0.0157752	0.695182
LASS2	LAG1 longevity assurance homolog 2	IPI00305304;IPI00642378;IPI00642091;IPI00641012;IPI00641435;IPI00472101	1	150933059	2.21077	1.25076	0.349608	0.735522
ANXA9	Annexin A9	IPI00008714	1	150954493	1.72993	1.25608	-1.20063	0.747028
PRUNE	Protein prune homolog	IPI00166931;IPI00028177;IPI00155261;IPI00895854;IPI00895809;IPI00929544;IPI00645222;IPI00645747	1	150980896	NaN	1.27297	NaN	0.782697
CDC42SE1	CDC42 small effector protein 1	IPI00024972	1	151023447	NaN	1.26497	NaN	0.781546
LYSMD1	LysM and putative peptidoglycan-binding domain-containing protein 1	IPI00045531	1	151132222	NaN	NaN	NaN	NaN
PIP5K1A	Phosphatidylinositol-4-phosphate 5-kinase type-1 alpha	IPI00022150;IPI00908438;IPI00163602;IPI00922583;IPI00022149;IPI00029009;IPI00844583;IPI00304025;IPI00465236;IPI00909663	1	151170425	-0.521109	0.0081631	0.198965	-0.771479
PSMD4	26S proteasome non-ATPase regulatory subunit 4	IPI00022694;IPI00216247;IPI00853509;IPI00853609;IPI00419692;IPI00853415	1	151227179	0.000903142	1.1869	0.0694714	0.786511
ZNF687	Zinc finger protein 687	IPI00395813;IPI00744026;IPI00916604	1	151254094	1.69094	1.1991	1.22348	0.804366
PI4KB	Phosphatidylinositol 4-kinase beta	IPI00641770;IPI00939510;IPI00002591;IPI00165547;IPI00852910;IPI00917885;IPI00852779	1	151264413	1.12266	1.19049	-0.111064	0.818808
RFX5	DNA-binding protein RFX5	IPI00009303;IPI00658131;IPI00658194;IPI00853148;IPI00853345;IPI00644914;IPI00853625;IPI00853561	1	151313116	NaN	1.1606	NaN	0.81977
SELENBP1	Selenium-binding protein 1	IPI00943000;IPI00012303;IPI00942368;IPI00852838;IPI00852768;IPI00030385;IPI00853528;IPI00892906;IPI00852953;IPI00893579	1	151336778	7.19434	1.15061	3.95077	0.820718
PSMB4	Proteasome subunit beta type-4	IPI00555956	1	151372010	0.0498137	1.13933	-0.087761	0.826601
POGZ	Pogo transposable element with ZNF domain	IPI00410717;IPI00410720;IPI00410719;IPI00514439;IPI00514078	1	151375200	1.72381	1.1492	1.13326	0.852009
CGN	Cingulin	IPI00844508;IPI00929635;IPI00852984;IPI00797763;IPI00915752;IPI00744509	1	151483863	2.79373	1.29031	2.37176	0.893201
SNX27	Sorting nexin-27	IPI00645303;IPI00640980;IPI00328097;IPI00879152;IPI00003591;IPI00926251;IPI00893366	1	151584541	0.891232	1.221	0.601812	0.76202
MRPL9	39S ribosomal protein L9, mitochondrial	IPI00307409;IPI00514545;IPI00909587;IPI00909111	1	151732119	1.16374	1.19242	-0.147083	0.770544
TDRKH	Tudor and KH domain-containing protein	IPI00009982;IPI00410251;IPI00642210;IPI00922525	1	151744050	2.76804	1.21956	2.35758	0.788503
THEM4	Thioesterase superfamily member 4	IPI00064739;IPI00786952;IPI00843843	1	151846060	NaN	1.34851	NaN	0.863573
S100A10	Protein S100-A10	IPI00183695	1	151955391	-3.6905	1.45186	-1.16429	0.875087
S100A11	Protein S100-A11	IPI00013895	1	152004982	-0.81509	1.45901	-0.205437	0.931691
HRNR	Hornerin	IPI00398625	1	152184558	-0.294601	1.31494	-1.44794	0.912944
FLG2	Filaggrin-2	IPI00397801	1	152321213	NaN	1.28364	NaN	0.889725
IVL	Involucrin	IPI00011692	1	152881021	NaN	1.283	-4.94318	0.823896
SPRR1B	Cornifin-B	IPI00304903;IPI00017987;IPI00873761;IPI00914840	1	153003678	NaN	1.26597	NaN	0.847448
S100A9	Protein S100-A9	IPI00027462;IPI00939362	1	153330330	-3.41328	1.32308	NaN	0.848987
S100A8	Protein S100-A8	IPI00007047	1	153362508	1.36591	1.26951	NaN	0.818433
S100A7	Protein S100-A7	IPI00219806;IPI00328396	1	153430220	NaN	1.2261	NaN	0.804159
S100A6	Protein S100-A6	IPI00027463	1	153507075	-6.31726	1.20446	-1.07321	0.78399
S100A4	Protein S100-A4	IPI00032313	1	153516089	-3.192	1.1881	3.35557	0.769792
S100A2	Putative uncharacterized protein S100A2	IPI00873099;IPI00514806	1	153533584	-1.14068	1.18668	1.52905	0.763584
S100A2	Protein S100-A2	IPI00019869	1	153533584	NaN	1.18668	NaN	0.763584
S100A16	Protein S100-A16	IPI00062120	1	153579362	0.828705	1.22117	-1.45641	0.769818
S100A14	Protein S100-A14	IPI00010214	1	153586731	1.84048	1.2812	-1.4538	0.793472
S100A13	Protein S100-A13	IPI00016179	1	153591263	-0.193646	1.3088	0.0021013	0.803056
S100A1	S100 calcium binding protein A1	IPI00220412;IPI00645016;IPI00642049;IPI00641593	1	153600402	NaN	1.31725	NaN	0.807307
C1orf77	Uncharacterized protein C1orf77	IPI00719040;IPI00300990;IPI00470438;IPI00644245;IPI00903173	1	153606525	0.857734	NaN	0.496162	NaN
SNAPIN	SNARE-associated protein Snapin	IPI00018331	1	153631130	-0.0426211	1.37484	-0.938831	0.832052
ILF2	Interleukin enhancer-binding factor 2	IPI00005198;IPI00641665;IPI00643578	1	153634512	0.730906	1.41358	0.516531	0.851012
INTS3	Integrator complex subunit 3	IPI00792312;IPI00418336;IPI00477093;IPI00645811;IPI00644073	1	153700543	1.26102	1.44461	-0.0186527	0.90304
SLC27A3	Long-chain fatty acid transport protein 3	IPI00013623;IPI00645636;IPI00922217;IPI00645131;IPI00646642	1	153746830	3.52725	NaN	1.79257	NaN
GATAD2B	Transcriptional repressor p66-beta	IPI00103554;IPI00556512;IPI00938301	1	153777201	1.75728	1.21051	1.99831	0.892521
CRTC2	CREB-regulated transcription coactivator 2	IPI00783502;IPI00639850	1	153920151	1.32952	1.18121	0.753968	0.757971
SLC39A1	Zinc transporter ZIP1	IPI00100585;IPI00643494;IPI00641194;IPI00644042	1	153931575	NaN	NaN	NaN	NaN
CREB3L4	Cyclic AMP-responsive element-binding protein 3-like protein 4	IPI00152889;IPI00514670;IPI00644441;IPI00647386	1	153940010	NaN	1.19225	NaN	0.742316
JTB	Protein JTB	IPI00008833;IPI00000912	1	153946745	NaN	NaN	NaN	NaN
RAB13	Ras-related protein Rab-13	IPI00016373;IPI00877662;IPI00941177	1	153954127	0.274021	1.20347	0.287745	0.752288
	cDNA FLJ50720, highly similar to Homo sapiens tropomyosin 3 (TPM3), transcript variant 2, mRNA	IPI00909961	1	154127780	0.577863	NaN	0.599124	NaN
TPM3	Tropomyosin alpha-3 chain	IPI00183968;IPI00645055;IPI00647245;IPI00794188	1	154127780	0.652666	1.08177	0.55456	0.721766
UBAP2L	Ubiquitin-associated protein 2-like	IPI00029019;IPI00181306;IPI00646016;IPI00644587;IPI00645155;IPI00643473;IPI00645444;IPI00005416	1	154192655	0.594269	1.22223	-0.0928684	0.831749
UBAP2L	Ubiquitin-associated protein 2-like	IPI00514856	1	154192655	NaN	1.22223	NaN	0.831749
HAX1	HCLS1-associated protein X-1	IPI00010440;IPI00641973;IPI00604587;IPI00479876;IPI00878396	1	154244987	0.762646	-0.0855309	0.649536	-0.690753
UBE2Q1	Ubiquitin-conjugating enzyme E2 Q1	IPI00333410;IPI00719397	1	154521053	0.903292	1.288	0.304809	0.772194
ADAR	Double-stranded RNA-specific adenosine deaminase	IPI00394668;IPI00394665;IPI00760588	1	154554537	1.5689	1.23049	0.810863	0.762141
ADAR	Double-stranded RNA-specific adenosine deaminase	IPI00025057;IPI00025058	1	154554537	NaN	1.23049	NaN	0.762141
PMVK	Phosphomevalonate kinase	IPI00220648	1	154897210	2.18066	1.33396	1.00513	0.720024
PBXIP1	Pre-B-cell leukemia transcription factor-interacting protein 1	IPI00332106;IPI00645060;IPI00220556;IPI00828109	1	154916552	1.8776	1.29331	2.3684	0.692222
PYGO2	Pygopus homolog 2	IPI00042099;IPI00642524	1	154929502	NaN	NaN	NaN	NaN
SHC1	SHC-transforming protein 1	IPI00021326;IPI00643176;IPI00165135;IPI00943132;IPI00643863;IPI00936525;IPI00513796;IPI00647867;IPI00640190;IPI00217895;IPI00786975;IPI00937655;IPI00641285;IPI00645940	1	154934774	0.229411	0.019824	0.406578	0.794947
FLAD1	FAD synthetase	IPI00220299;IPI00642864;IPI00398214;IPI00641224;IPI00855871;IPI00387088;IPI00644201;IPI00060574	1	154955814	3.34991	1.22305	0.627062	0.692698
ZBTB7B	Zinc finger and BTB domain-containing protein 7B	IPI00026277;IPI00937353	1	154975133	2.55443	1.21914	0.355997	0.705682
ADAM15	Disintegrin and metalloproteinase domain-containing protein 15	IPI00013302;IPI00420070;IPI00420068;IPI00420069;IPI00420067;IPI00843806;IPI00742904;IPI00909666;IPI00513871	1	155023177	2.18817	NaN	0.959576	NaN
DPM3	Dolichol-phosphate mannosyltransferase subunit 3	IPI00297475;IPI00004454	1	155112367	NaN	NaN	-0.352832	NaN
KRTCAP2	Keratinocyte-associated protein 2	IPI00167030	1	155141884	NaN	1.32061	NaN	0.830269
MUC1	cDNA FLJ60927, highly similar to Mucin-1	IPI00942342;IPI00909818;IPI00889553;IPI00916285;IPI00940944;IPI00607569;IPI00385173;IPI00218163;IPI00013955;IPI00218164;IPI00218165;IPI00607673;IPI00914966;IPI00218169;IPI00852677;IPI00385172;IPI00939413;IPI00855927;IPI00607560;IPI00218168;IPI00856027;IPI00385178;IPI00889579;IPI00876878;IPI00646925;IPI00641632;IPI00855849;IPI00902840;IPI00889566;IPI00385161;IPI00853358	1	155158300	5.52319	NaN	4.59186	NaN
THBS3	Thrombospondin-3	IPI00329535	1	155165379	NaN	1.31885	NaN	0.826807
MTX1	Metaxin-1	IPI00013678;IPI00914855;IPI00760637;IPI00394889	1	155178490	1.13796	1.31365	0.089376	0.821027
GBA	Glucosylceramidase	IPI00021807;IPI00759616;IPI00845473;IPI00930466;IPI00940598;IPI00903033	1	155204243	-0.00257007	-0.0347114	-0.280126	-0.0236955
SCAMP3	Secretory carrier-associated membrane protein 3	IPI00306382;IPI00306383	1	155225770	2.22444	1.33157	0.508396	0.820999
PKLR	Pyruvate kinase	IPI00871353;IPI00027165	1	155259086	NaN	1.32085	NaN	0.821182
FDPS	Farnesyl pyrophosphate synthetase	IPI00914566;IPI00914971;IPI00382869;IPI00902799;IPI00455004;REV_IPI00922476;REV_IPI00023711;REV_IPI00440580;REV_IPI00844465	1	155278539	0.137817	1.30481	-0.831983	0.812014
RUSC1	RUN and SH3 domain-containing protein 1	IPI00425688;IPI00514776;IPI00425689;IPI00549392;IPI00936583;IPI00942106	1	155290687	NaN	1.27231	NaN	0.799837
MSTO1	Protein misato homolog 1	IPI00306049;IPI00855996;IPI00856007;IPI00642805;IPI00908498;IPI00856061;IPI00910232;IPI00787388	1	155579996	2.36289	0.931767	0.444279	0.74315
YY1AP1	cDNA FLJ60306, highly similar to YY1-associated protein 1	IPI00149321;IPI00303506;IPI00640856;IPI00939489;IPI00375458;IPI00657728;IPI00376951;IPI00894100;IPI00794110;IPI00419581;IPI00940318;IPI00894218;IPI00795952;IPI00470826	1	155629237	NaN	0.683726	NaN	0.712773
DAP3	28S ribosomal protein S29, mitochondrial	IPI00018120;IPI00910684	1	155657751	1.26255	0.552653	-0.0529976	0.541978
RIT1	Ras-like without CAAX 1	IPI00639824;IPI00144289	1	155867599	NaN	0.472253	NaN	0.214871
ARHGEF2	Rho guanine nucleotide exchange factor 2	IPI00472160;IPI00643259;IPI00291316;IPI00940816;IPI00941678;IPI00908313	1	155916645	-0.0433126	0.558942	1.45103	0.273246
UBQLN4	Ubiquilin-4	IPI00024502;IPI00744359;IPI00878595;IPI00477826;IPI00100369;IPI00657817	1	156005092	0.976192	-0.979647	0.867722	0.585019
ROBLD3	Mitogen-activated protein-binding protein-interacting protein	IPI00032409;IPI00477441;IPI00477454	1	156024543	0.237141	NaN	-0.815713	NaN
RAB25	Ras-related protein Rab-25	IPI00027993	1	156030951	1.83372	0.587478	0.600065	0.254935
LMNA	Lamin-A/C	IPI00021405;IPI00216953;IPI00644087;IPI00514204;IPI00910241;REV_IPI00514111	1	156052369	-2.16162	0.563703	-0.483109	0.271985
LMNA	Lamin-A/C	IPI00216952;IPI00655812;IPI00514320;IPI00514817	1	156052369	-0.153139	0.563703	-0.0786265	0.271985
PMF1	Polyamine-modulated factor 1	IPI00514558;IPI00549361;IPI00784746	1	156182773	NaN	0.514072	NaN	0.244997
SMG5	Protein SMG5	IPI00167861;IPI00514879	1	156219015	NaN	0.518326	NaN	0.214306
C1orf85	Uncharacterized protein C1orf85	IPI00647672	1	156248142	NaN	NaN	NaN	NaN
CCT3	T-complex protein 1 subunit gamma	IPI00553185;IPI00290770;IPI00552715;IPI00514032;IPI00513814;IPI00513703;IPI00514218	1	156278752	0.322902	0.565519	0.0864421	0.163459
IQGAP3	Ras GTPase-activating-like protein IQGAP3	IPI00328905	1	156495197	-0.64191	0.58671	1.41473	0.192953
APOA1BP	cDNA FLJ56357, highly similar to Homo sapiens apolipoprotein A-I binding protein (APOA1BP), mRNA	IPI00168479;IPI00941988;IPI00848298;IPI00514157;IPI00448169	1	156561040	1.93898	0.594371	0.865091	0.205307
GPATCH4	cDNA FLJ77219	IPI00829589;IPI00829835;IPI00374476;IPI00514821	1	156564279	1.06167	0.592724	0.260391	0.205623
GPATCH4	G patch domain-containing protein 4	IPI00445571	1	156564279	NaN	0.592724	NaN	0.205623
NES	Nestin	IPI00010800;IPI00844287	1	156638555	NaN	0.554857	NaN	0.169794
CRABP2	Cellular retinoic acid-binding protein 2	IPI00216088;IPI00643056	1	156669398	5.42863	0.521408	2.02551	0.150512
ISG20L2	Interferon-stimulated 20 kDa exonuclease-like 2	IPI00008963	1	156691683	NaN	0.499168	NaN	0.145745
MRPL24	39S ribosomal protein L24, mitochondrial	IPI00514506;IPI00646381;IPI00746023;IPI00644439	1	156707095	1.06006	0.518756	-0.395196	0.18029
HDGF	Hepatoma-derived growth factor	IPI00020956;IPI00514127;IPI00514330;IPI00922032	1	156711899	0.593391	0.520834	0.933418	0.187422
PRCC	Proline-rich protein PRCC	IPI00294618;IPI00514697;IPI00399306	1	156720402	1.35959	0.565021	0.810235	0.236507
ETV3	ETS translocation variant 3	IPI00032598;IPI00514913	1	157090983	NaN	0.454873	NaN	0.227764
KIRREL	Kin of IRRE-like protein 1	IPI00470361;IPI00470360;IPI00470362;IPI00844319	1	157963063	NaN	0.463608	NaN	0.274807
PYHIN1	Pyrin and HIN domain-containing protein 1	IPI00398847;IPI00397542;IPI00412281;IPI00397544	1	158900586	NaN	0.552336	NaN	0.344155
IFI16	Gamma-interferon-inducible protein Ifi-16	IPI00003443;IPI00217475;IPI00217474;IPI00384836;IPI00643081;IPI00940508;IPI00642094;IPI00103253;IPI00893471;IPI00645957;IPI00886753;IPI00888862	1	158969758	NaN	0.584827	NaN	0.339616
DUSP23	Dual specificity protein phosphatase 23	IPI00306353	1	159750722	0.133315	0.553994	-0.751046	0.253141
TAGLN2	Transgelin-2	IPI00647915;IPI00550363;IPI00644531;IPI00922126	1	159887897	-1.02293	0.441721	0.310579	0.223785
IGSF8	Immunoglobulin superfamily member 8	IPI00056478;IPI00186736;IPI00386532;IPI00386204	1	160061130	NaN	0.497229	NaN	0.187074
ATP1A4	Sodium/potassium-transporting ATPase subunit alpha-4	IPI00375339	1	160121352	NaN	0.4367	NaN	0.181025
PEA15	Phosphoprotein enriched in astrocytes 15	IPI00643342;IPI00014850;IPI00552198	1	160175127	0.982314	0.426456	-1.58398	0.229039
WDR42A	WD repeat-containing protein 42A	IPI00290071;IPI00646221;IPI00854775;IPI00640954	1	160185505	1.26103	NaN	-0.418008	NaN
PEX19	Peroxisomal biogenesis factor 19	IPI00441867;IPI00642757;IPI00939321;IPI00549815;IPI00922422	1	160209932	NaN	0.510801	NaN	0.318322
COPA	Coatomer subunit alpha	IPI00295857;IPI00646493	1	160259063	-0.0275723	0.604806	-0.77915	0.324143
NCSTN	Nicastrin	IPI00021983;IPI00375688;IPI00515093;IPI00514793;IPI00514877;IPI00513841;IPI00514580;IPI00514703	1	160313054	0.837702	0.61646	-0.187137	0.297248
F11R	cDNA FLJ54854, highly similar to Junctional adhesion molecule A	IPI00922511;IPI00001754;IPI00940512;IPI00069985;IPI00922549	1	160965001	-0.884551	0.588094	0.183303	0.31216
KAT	Putative thiosulfate sulfurtransferase KAT	IPI00644969;IPI00514310;IPI00607735	1	161007421	1.70321	NaN	-0.7353	NaN
KAT	Putative thiosulfate sulfurtransferase KAT	IPI00645501	1	161007421	NaN	NaN	NaN	NaN
USF1	Upstream stimulatory factor 1	IPI00026559;IPI00514348;IPI00413700	1	161009041	NaN	0.479339	NaN	0.244806
ARHGAP30	Rho GTPase-activating protein 30	IPI00830067;IPI00619938;IPI00376321	1	161016732	NaN	0.469356	NaN	0.24489
PVRL4	Poliovirus receptor-related protein 4	IPI00043992;IPI00910125;IPI00908560	1	161040785	3.2901	0.0745743	1.81211	0.0141787
PFDN2	Prefoldin subunit 2	IPI00006052	1	161070346	-0.206568	0.458877	0.119379	0.249853
NIT1	Nitrilase homolog 1	IPI00456664;IPI00023779;IPI00456665;IPI00456663;IPI00646277;IPI00903236	1	161087876	-1.95356	0.467824	-0.671103	0.256458
UFC1	Ufm1-conjugating enzyme 1	IPI00294495	1	161122566	1.40931	0.488213	0.766983	0.25924
PPOX	Protoporphyrinogen oxidase	IPI00031357;IPI00917087;IPI00909598	1	161136200	1.28453	NaN	-1.36511	NaN
NDUFS2	NADH dehydrogenase [ubiquinone] iron-sulfur protein 2, mitochondrial	IPI00025239	1	161166894	1.06116	0.611875	-0.797736	0.321613
TOMM40L	Mitochondrial import receptor subunit TOM40B	IPI00152938	1	161195793	NaN	NaN	NaN	NaN
SDHC	Succinate dehydrogenase cytochrome b560 subunit, mitochondrial	IPI00016968;IPI00655681;IPI00656158	1	161284047	0.595501	0.583554	NaN	0.345031
DUSP12	Dual specificity protein phosphatase 12	IPI00009210	1	161719548	NaN	0.575439	0.720815	0.377739
C1orf226	Uncharacterized protein C1orf226	IPI00917484;IPI00401682;IPI00917608;IPI00917912;IPI00893882	1	162039566	NaN	0.530879	NaN	0.37647
UAP1	UDP-N-acetylhexosamine pyrophosphorylase	IPI00000684;IPI00607787;IPI00217816;IPI00646967	1	162531321	-2.02848	0.558212	-1.25309	0.435549
NUF2	Kinetochore protein Nuf2	IPI00305887;IPI00644780;IPI00645378	1	163291725	NaN	0.568945	NaN	0.379932
MGST3	Microsomal glutathione S-transferase 3 variant	IPI00639812;IPI00024266;IPI00647044	1	165600098	0.805914	0.541983	0.620309	0.509142
ALDH9A1	4-trimethylaminobutyraldehyde dehydrogenase	IPI00479877	1	165631453	1.42679	0.48268	0.0455144	0.46527
TMCO1	Transmembrane and coiled-coil domain-containing protein 1	IPI00026111;IPI00761107	1	165696032	0.763699	0.453931	1.24889	0.475047
UCK2	Uridine-cytidine kinase 2	IPI00065671;IPI00607810;IPI00908603	1	165796768	0.901483	0.617476	1.27618	0.566284
TADA1L	Transcriptional adapter 1-like protein	IPI00060046	1	166825747	NaN	0.493595	NaN	-0.0452827
POU2F1	POU domain, class 2, transcription factor 1	IPI00219171;IPI00027828;IPI00555806;IPI00640177;IPI00555623	1	167190120	NaN	0.473375	NaN	-0.0389984
CREG1	Protein CREG1	IPI00021997	1	167498914	NaN	0.570593	NaN	-0.0432298
MPZL1	Myelin protein zero-like protein 1	IPI00022558;IPI00760547;IPI00644618;IPI00160538;IPI00410607;IPI00893925	1	167690429	-0.700196	0.451314	NaN	-0.104346
BRP44	Brain protein 44	IPI00022832;IPI00640179	1	167885967	2.35349	0.539106	-0.02265	0.120591
TIPRL	TIP41-like protein	IPI00745568;IPI00641815	1	168148171	0.0649501	0.500785	0.528724	-0.00931874
SFT2D2	Vesicle transport protein SFT2B	IPI00029002;IPI00515027	1	168195176	NaN	0.501108	NaN	-0.0280725
ATP1B1	Sodium/potassium-transporting ATPase subunit beta-1	IPI00747849;IPI00871221	1	169074935	2.12963	0.559571	1.85692	0.0713531
NME7	Nucleoside diphosphate kinase 7	IPI00294997;IPI00377134;IPI00555922	1	169101769	NaN	0.599482	NaN	-0.0195481
F5	Coagulation factor V	IPI00022937;IPI00478809	1	169483404	0.38063	0.531164	1.89252	0.0839065
SCYL3	Protein-associating with the carboxyl-terminal domain of ezrin	IPI00217989;IPI00237463;IPI00640590	1	169821804	NaN	0.532454	NaN	0.0784661
KIFAP3	Kinesin-associated protein 3	IPI00647465;IPI00515034;IPI00642545	1	169890467	NaN	0.627959	NaN	0.186934
BAT2D1	BAT2 domain-containing protein 1	IPI00941970;IPI00083708;IPI00739117;IPI00902898;IPI00852708;IPI00941219;IPI00902809;IPI00148247;IPI00902970;IPI00910607	1	171454666	-0.571731	0.443035	-0.624807	-0.474905
METTL13	Methyltransferase-like protein 13	IPI00514340;IPI00942442;IPI00479432;IPI00604631;IPI00384061;IPI00409639	1	171750788	1.00144	0.568689	-0.38073	-0.363218
PRDX6	Peroxiredoxin-6	IPI00220301;IPI00910553	1	173446405	0.525341	0.541578	-0.970484	-0.349806
DARS2	Aspartyl-tRNA synthetase, mitochondrial	IPI00100460;IPI00843782	1	173793641	1.09489	0.526636	-0.722211	-0.377862
RABGAP1L	RAB GTPase-activating protein 1-like	IPI00477388;IPI00396010;IPI00903098;IPI00902948;IPI00921357;IPI00418300;IPI00939944;IPI00514224	1	174128548	-1.56235	0.487504	NaN	-0.377501
CACYBP	Calcyclin-binding protein	IPI00395627;IPI00552308;IPI00940004;IPI00894008;IPI00410678;IPI00893250	1	174968300	0.945545	0.512113	0.580381	-0.412005
MRPS14	28S ribosomal protein S14, mitochondrial	IPI00005050	1	174979925	0.321757	0.464215	-0.815999	-0.43862
RASAL2	RAS protein activator like 2	IPI00335849;IPI00006854;IPI00941704	1	178063276	NaN	0.5192	NaN	-0.301206
RASAL2	RAS protein activator like 2	IPI00645245	1	178063276	NaN	0.5192	NaN	-0.301206
RALGPS2	Ras-specific guanine nucleotide-releasing factor RalGPS2	IPI00334126;IPI00644990;IPI00164944;IPI00940830	1	178694300	NaN	0.479884	NaN	-0.405323
FAM20B	Protein FAM20B	IPI00006657	1	178994939	1.65611	0.536887	-0.0713682	-0.480053
TOR3A	Torsin-3A	IPI00301631;IPI00386008;IPI00477102;IPI00478101;IPI00737378	1	179050512	0.927437	0.46085	-0.370683	-0.39702
SOAT1	Sterol O-acyltransferase 1	IPI00745125;IPI00644020	1	179262937	NaN	0.518467	-0.201618	-0.379751
TOR1AIP2	Torsin-1A-interacting protein 2	IPI00168878	1	179809102	-0.0368013	0.530366	-0.245342	-0.420333
TOR1AIP1	Putative uncharacterized protein TOR1AIP1	IPI00792065	1	179851177	-0.435059	0.529637	-0.867583	-0.416363
TOR1AIP1	Torsin-1A-interacting protein 1	IPI00936738;IPI00644766;IPI00012280	1	179851177	NaN	0.529637	NaN	-0.416363
QSOX1	Sulfhydryl oxidase 1	IPI00003590;IPI00872013;IPI00465016;IPI00015916;IPI00645742	1	180123968	4.42241	0.466473	2.16442	-0.299066
ACBD6	Acyl-CoA-binding domain-containing protein 6	IPI00031680	1	180244515	-0.464461	0.536481	-1.05387	-0.105958
STX6	Syntaxin-6	IPI00013930	1	180941861	1.65136	0.484129	-0.318728	-0.216506
GLUL	Glutamine synthetase	IPI00010130;IPI00942956	1	182350839	-4.39701	0.590796	-1.80194	-0.169745
DHX9	ATP-dependent RNA helicase A	IPI00844578;IPI00921264	1	182808504	0.600053	0.535439	0.260443	-0.0203124
LAMC1	Laminin subunit gamma-1	IPI00298281	1	182992597	NaN	0.478118	NaN	-0.091399
LAMC2	Laminin subunit gamma-2	IPI00015117;IPI00220572	1	183155174	NaN	0.416338	-0.992329	-0.234263
SMG7	Protein SMG7	IPI00657821;IPI00217494;IPI00448672;IPI00383508;IPI00908426;IPI00889602;IPI00645240;IPI00871896;IPI00640793;IPI00884412	1	183441634	0.773336	0.480434	0.436008	-0.147505
ARPC5	Actin-related protein 2/3 complex subunit 5	IPI00550234;IPI00007280;IPI00640779;IPI00903330;IPI00450866	1	183592401	-2.17025	0.560617	-0.975802	-0.0395216
TSEN15	tRNA-splicing endonuclease subunit Sen15	IPI00450071;IPI00642943;IPI00828179	1	184020811	NaN	-0.924839	NaN	0.0110544
EDEM3	ER degradation-enhancing alpha-mannosidase-like 3	IPI00009410;IPI00892978;IPI00177388	1	184659637	0.735191	0.51569	NaN	-0.143351
FAM129A	Protein Niban	IPI00328350;IPI00872650;REV_IPI00399076	1	184759858	NaN	0.537833	0.497002	-0.143751
RNF2	E3 ubiquitin-protein ligase RING2	IPI00026993;IPI00514074;IPI00643504	1	185014496	NaN	0.541466	NaN	-0.138561
TRM1L	TRM1-like protein	IPI00334914;IPI00844404;IPI00646783	1	185087220	0.0540584	0.604039	-0.834764	-0.0798141
IVNS1ABP	Influenza virus NS1A-binding protein	IPI00014319;IPI00871928;IPI00844107;IPI00514639	1	185265520	-1.5548	0.514705	-1.76384	-0.0583103
TPR	Nucleoprotein TPR	IPI00742682;IPI00514531	1	186282954	0.0379553	0.516629	0.309922	-0.0202277
ODR4	Protein odr-4 homolog	IPI00386043;IPI00855707;IPI00940977;IPI00910095;IPI00855720	1	186344970	1.58355	NaN	-0.331887	NaN
PTGS2	Prostaglandin G/H synthase 2	IPI00018109;IPI00447478	1	186640923	NaN	0.608672	NaN	0.0348697
PLA2G4A	Cytosolic phospholipase A2	IPI00026108;IPI00909648	1	186798032	NaN	0.610626	NaN	-0.00931871
UCHL5	Ubiquitin carboxyl-terminal hydrolase L5	IPI00642374;IPI00549849;IPI00299313;IPI00219513;IPI00549820;IPI00641843;IPI00219512;IPI00549253;IPI00643425;IPI00642987;IPI00640279	1	192984889	0.488007	0.543658	-0.389514	-0.0457198
TROVE2	60 kDa SS-A/Ro ribonucleoprotein	IPI00019450;IPI00646322;IPI00646813;IPI00642416;IPI00902796;IPI00642895;IPI00219287;IPI00760707	1	193028584	0.192399	0.600599	-0.12241	-0.0378747
GLRX2	Glutaredoxin-2, mitochondrial	IPI00007045;IPI00100044	1	193065598	NaN	0.594866	NaN	-0.048012
CDC73	Parafibromin	IPI00300659;IPI00909174;IPI00910274	1	193090919	0.517826	0.615502	0.569179	-0.0204022
ASPM	Abnormal spindle-like microcephaly-associated protein	IPI00743813;IPI00480042;IPI00645386;IPI00745956	1	197053258	NaN	0.56362	NaN	-0.119008
MRPS21	28S ribosomal protein S21, mitochondrial	IPI00014812	1	197332947	NaN	1.252	NaN	0.736837
NEK7	Serine/threonine-protein kinase Nek7	IPI00152658;IPI00396662;IPI00550738;IPI00479896;IPI00642737;IPI00645296;IPI00647464;IPI00643850;IPI00642169	1	198126121	-1.48299	0.511398	0.258806	-0.226292
KIF14	Kinesin-like protein KIF14	IPI00299554	1	200520628	0.974914	0.482788	0.258045	-0.285898
DDX59	Probable ATP-dependent RNA helicase DDX59	IPI00217157;IPI00010449;IPI00514037	1	200593024	NaN	0.555108	NaN	-0.214027
CAMSAP1L1	Calmodulin-regulated spectrin-associated protein 1-like protein 1	IPI00409607;IPI00893859;IPI00640562;IPI00514883	1	200708686	-2.24138	0.561058	-2.50022	-0.319966
PKP1	Plakophilin-1	IPI00071509;IPI00218528;IPI00888683	1	201252580	-1.84741	0.566702	0.374148	-0.521579
LAD1	Ladinin-1	IPI00514234;IPI00910275	1	201349966	-0.784889	0.526268	-3.38499	-0.515863
PHLDA3	Pleckstrin homology-like domain family A member 3	IPI00329599	1	201434620	0.959573	0.546578	NaN	-0.521003
CSRP1	Cysteine and glycine-rich protein 1	IPI00442073;IPI00921301	1	201452658	-0.165082	0.554049	-1.45809	-0.524233
NAV1	Neuron navigator 1	IPI00845471;IPI00171636;IPI00641075;IPI00845310;IPI00550839;IPI00641137;IPI00936559;IPI00549914;IPI00845401;IPI00876891;IPI00470414;IPI00844161	1	201592411	NaN	0.608498	NaN	-0.438709
IPO9	Importin-9	IPI00185146	1	201798269	0.0764082	0.0534678	-0.263608	-0.729783
TIMM17A	Mitochondrial import inner membrane translocase subunit Tim17-A	IPI00016207	1	201924619	NaN	0.477601	NaN	-0.271761
RNPEP	Aminopeptidase B	IPI00642211;IPI00647859;IPI00642164	1	201951500	-0.0309584	0.503629	-1.28261	-0.0744082
RNPEP	Putative uncharacterized protein RNPEP	IPI00647400	1	201951500	NaN	0.503629	NaN	-0.0744082
ELF3	ETS-related transcription factor Elf-3	IPI00004581;IPI00844532;IPI00643579	1	201977073	NaN	NaN	NaN	NaN
ARL8A	ADP-ribosylation factor-like protein 8A	IPI00060031	1	202102532	0.000111269	0.580213	0.470076	0.409334
UBE2T	Ubiquitin-conjugating enzyme E2 T	IPI00023087	1	202300785	3.61637	0.410257	5.78797	0.719626
RABIF	Guanine nucleotide exchange factor MSS4	IPI00023939	1	202848085	0.577613	0.534314	0.0946428	-0.444312
CYB5R1	NADH-cytochrome b5 reductase 1	IPI00470674;IPI00643530;IPI00911104	1	202930997	0.288322	NaN	-2.23177	NaN
FMOD	Fibromodulin	IPI00000860;IPI00942466;IPI00903188	1	203309753	NaN	0.542504	NaN	-0.183764
ATP2B4	Plasma membrane calcium-transporting ATPase 4	IPI00012490;IPI00217171;IPI00217169;IPI00217170;IPI00217164;IPI00217165;IPI00217166;IPI00217168	1	203595689	NaN	0.367913	-0.678642	0.180205
ZC3H11A	Zinc finger CCCH domain-containing protein 11A	IPI00328306;IPI00455725	1	203764782	1.76816	1.33648	1.01945	0.852701
SNRPE	Small nuclear ribonucleoprotein E	IPI00029266;IPI00068430;IPI00647942;IPI00071399	1	203830731	0.690193	0.571542	0.429031	0.381837
PLEKHA6	Pleckstrin homology domain containing, family A member 6	IPI00477104;IPI00007248	1	204190349	NaN	0.583528	NaN	0.334582
RBBP5	Retinoblastoma-binding protein 5	IPI00478230;IPI00645975	1	205055270	0.831863	0.46526	1.01229	0.157168
PCTK3	Serine/threonine-protein kinase PCTAIRE-3	IPI00414292;IPI00394661;IPI00914963;IPI00383457;IPI00644054	1	205473723	-1.81235	0.518378	NaN	0.0505932
NUCKS1	Nuclear ubiquitous casein and cyclin-dependent kinases substrate	IPI00022145;IPI00910634;IPI00844197	1	205681947	NaN	0.602037	NaN	0.107937
RAB7L1	Ras-related protein Rab-7L1	IPI00024775;IPI00909756;IPI00913930	1	205737114	NaN	0.587118	NaN	0.0665527
SRGAP2	SLIT-ROBO Rho GTPase-activating protein 2	IPI00479125;IPI00647466;IPI00737652;IPI00941205;IPI00478979	1	206515187	-0.806316	0.477174	0.22953	0.0172613
LGTN	Ligatin	IPI00013160;IPI00183443;IPI00514767;IPI00442805;IPI00555840	1	206744620	-0.351058	0.4252	0.403146	0.0154133
MAPKAPK2	MAP kinase-activated protein kinase 2	IPI00026054;IPI00215763	1	206858289	NaN	0.464686	-0.224427	0.00984326
SARG	Specifically androgen-regulated gene protein	IPI00028392;IPI00845438	1	207191866	NaN	0.494114	-1.30593	0.106126
PFKFB2	6-phosphofructo-2-kinase/fructose-2,6-biphosphatase 2	IPI00305589;IPI00220808;IPI00910070;IPI00783603;IPI00844528	1	207226605	-0.222775	0.469871	0.863357	0.113997
CD46	Membrane cofactor protein	IPI00219852;IPI00332399;IPI00456644;IPI00374177;IPI00332397;IPI00332401;IPI00479283;IPI00012035;IPI00173903;IPI00374175;IPI00398353;IPI00219853;IPI00374176;IPI00398354;IPI00337661;IPI00374178	1	207925402	1.54522	0.657344	1.21743	0.19677
PLXNA2	Plexin-A2	IPI00872947	1	208195587	NaN	0.480355	NaN	0.0024699
LAMB3	Laminin subunit beta-3	IPI00299404;IPI00478330;IPI00643244	1	209788220	-5.92539	0.518869	-1.39818	0.400201
TRAF3IP3	TRAF3-interacting JNK-activating modulator	IPI00719170;IPI00645440;IPI00019248;IPI00910153;IPI00640511;IPI00646046	1	209929377	NaN	0.536896	NaN	0.427432
IRF6	Interferon regulatory factor 6	IPI00024290;IPI00645422	1	209959036	-2.93247	0.493063	-3.58736	0.432369
DEF	Digestive organ expansion factor homolog	IPI00004290;IPI00607869	1	210001352	1.38467	0.446064	0.729911	0.463097
RCOR3	cDNA FLJ56809, highly similar to REST corepressor 3	IPI00914887;IPI00903300;IPI00914919;IPI00164550;IPI00909804	1	211432621	NaN	0.642822	NaN	0.478057
SLC30A1	Zinc transporter 1	IPI00002483	1	211744910	-0.564731	0.428851	-0.327314	0.283324
LPGAT1	Acyl-CoA:lysophosphatidylglycerol acyltransferase 1	IPI00022447	1	211916799	1.87268	0.492712	0.867687	0.353117
INTS7	Integrator complex subunit 7	IPI00743871;IPI00645022;IPI00645488;IPI00909591	1	212113741	NaN	0.673652	-0.089246	0.493349
DTL	Denticleless protein homolog	IPI00643808	1	212208919	NaN	0.493232	NaN	0.377497
PPP2R5A	Serine/threonine-protein phosphatase 2A 56 kDa regulatory subunit alpha isoform	IPI00014978	1	212458879	1.94647	0.458924	0.810788	0.416689
NENF	Neudesin	IPI00002525	1	212606229	-0.017816	0.505655	1.44092	1.06704
NSL1	Kinetochore-associated protein NSL1 homolog	IPI00306330;IPI00909118	1	212899495	1.52694	0.519999	2.0788	0.79448
FLVCR1	Feline leukemia virus subgroup C receptor-related protein 1	IPI00022344	1	213031597	NaN	0.510332	NaN	0.903456
ANGEL2	Protein angel homolog 2	IPI00478899;IPI00375317	1	213165524	NaN	0.499706	NaN	0.797242
SMYD2	SET and MYND domain-containing protein 2	IPI00024641	1	214454445	-0.723624	0.544458	0.915551	0.871434
PTPN14	Tyrosine-protein phosphatase non-receptor type 14	IPI00018914	1	214530851	NaN	0.529268	0.623784	0.858122
KCTD3	BTB/POZ domain-containing protein KCTD3	IPI00410103;IPI00783521;IPI00478748;IPI00903136;IPI00480013	1	215740735	NaN	0.563278	NaN	0.788578
RRP15	RRP15-like protein	IPI00007004	1	218458629	1.22931	1.43953	0.763698	1.00804
TGFB2	Transforming growth factor beta-2	IPI00220156;IPI00235354;IPI00909429	1	218519577	NaN	1.43178	NaN	0.924615
LYPLAL1	Lysophospholipase-like protein 1	IPI00059762;IPI00642838;REV_IPI00464954;REV_IPI00002277;REV_IPI00030829;REV_IPI00791856;REV_IPI00916627	1	219347186	2.11232	1.41807	-0.711571	0.965354
EPRS	cDNA FLJ58269, highly similar to Bifunctional aminoacyl-tRNA synthetase	IPI00923606;IPI00013452;IPI00909383	1	220141943	1.30681	1.54221	0.933352	0.926103
BPNT1	3'(2'),5'-bisphosphate nucleotidase 1	IPI00410214;IPI00910437;IPI00410215	1	220230824	2.03766	1.49135	0.938944	0.919782
IARS2	Isoleucyl-tRNA synthetase, mitochondrial	IPI00017283	1	220267444	2.31442	1.38218	0.64974	0.838516
RAB3GAP2	Rab3 GTPase-activating protein non-catalytic subunit	IPI00554590;IPI00477068	1	220321635	0.348165	1.30931	-0.179878	0.821297
MARK1	Serine/threonine-protein kinase MARK1	IPI00185037;IPI00555711;IPI00292809	1	220701568	NaN	1.30586	NaN	0.829683
DUSP10	Dual specificity protein phosphatase 10	IPI00026987;IPI00158733	1	221874766	NaN	1.40394	NaN	1.21809
MIA3	Melanoma inhibitory activity protein 3	IPI00455473;IPI00739902;IPI00942436;IPI00655578;IPI00741107;IPI00929251;IPI00718836	1	222791428	3.12708	1.3912	0.5136	1.30945
AIDA	Axin interactor, dorsalization-associated protein	IPI00303602;IPI00480020;IPI00867514;IPI00783517	1	222841355	0.605147	1.35147	1.32478	1.23674
BROX	BRO1 domain-containing protein BROX	IPI00065500;IPI00922787;IPI00644855	1	222885895	1.88877	1.3366	1.90235	1.21058
CAPN2	Calpain-2 catalytic subunit	IPI00289758;IPI00910745;IPI00902887;IPI00446140;IPI00376289;IPI00874238;IPI00888895	1	223889347	-1.48054	1.36277	-1.75551	-0.0120266
TP53BP2	cDNA FLJ61231, highly similar to Apoptosis-stimulating of p53 protein 2	IPI00939154;IPI00873482;IPI00186808;IPI00337588	1	223967596	-0.403663	1.41075	0.376707	0.0524855
DEGS1	Sphingolipid delta(4)-desaturase DES1	IPI00021147	1	224363458	1.44912	1.25903	-2.71653	0.0567851
NVL	Nuclear valosin-containing protein-like	IPI00006197;IPI00185801;IPI00183080;REV_IPI00016457;IPI00793581;REV_IPI00514595;IPI00908609;REV_IPI00029140;IPI00337414;REV_IPI00373823;REV_IPI00867661;IPI00885158;REV_IPI00853033;IPI00641399;IPI00909255	1	224415036	NaN	1.33312	NaN	0.185041
CNIH4	Protein cornichon homolog 4	IPI00000115;IPI00642014	1	224544552	2.2229	1.32727	-0.882594	0.159341
WDR26	WD repeat-containing protein 26	IPI00645819	1	224572845	2.03023	1.32596	0.23047	0.122056
WDR26	WD repeat-containing protein 26	IPI00414197;IPI00939170;IPI00829602;IPI00646469	1	224572845	NaN	1.32596	NaN	0.122056
LBR	Lamin-B receptor	IPI00292135;IPI00647596;IPI00645733	1	225589204	-0.982493	1.25104	NaN	0.0328543
ENAH	Protein enabled homolog	IPI00411623;IPI00646954;IPI00374054;IPI00783772;IPI00749432;IPI00640474;IPI00170979	1	225677502	1.87936	1.311	0.783914	0.0402864
SRP9	Signal recognition particle 9 kDa protein	IPI00642816;IPI00216125;IPI00419797	1	225965531	1.23653	1.18984	0.391002	-0.0388587
EPHX1	Epoxide hydrolase 1	IPI00009896;IPI00647694;IPI00640017	1	225997794	2.11924	1.15967	0.811572	-0.00403726
TMEM63A	Transmembrane protein 63A	IPI00006006;IPI00646598	1	226033237	4.44659	1.1774	-0.00233604	0.0105571
PYCR2	Pyrroline-5-carboxylate reductase 2	IPI00470610;IPI00747534;IPI00908985;IPI00642541;IPI00335061;IPI00514380	1	226074773	2.81249	1.24588	0.107715	0.0713122
C1orf55	UPF0667 protein C1orf55	IPI00167998;IPI00871233;IPI00643818	1	226170403	NaN	1.28368	NaN	0.128674
ACBD3	Golgi resident protein GCP60	IPI00009315	1	226332380	1.9964	1.31449	0.278467	0.0331622
PARP1	Poly [ADP-ribose] polymerase 1	IPI00449049;IPI00896487;IPI00478427;IPI00477173	1	226548392	3.26264	1.67921	1.83715	0.0121787
CABC1	Chaperone activity of bc1 complex-like, mitochondrial	IPI00176469;IPI00644715;IPI00641178;IPI00645029;IPI00909384;IPI00909535	1	227085237	NaN	1.66798	NaN	-0.086615
CDC42BPA	Serine/threonine-protein kinase MRCK alpha	IPI00903296;IPI00640957;IPI00640468;IPI00550263;IPI00654830;IPI00642165;IPI00329326;IPI00843961;IPI00872095;IPI00305254;IPI00220440;IPI00220443;IPI00555911;IPI00418464;IPI00644326;IPI00220441;IPI00220439;IPI00790469;IPI00220442;IPI00855901;IPI00215958	1	227177566	1.24531	1.87748	-0.633755	0.152349
SNAP47	Synaptosomal-associated protein 47	IPI00639909;IPI00291292	1	227916240	NaN	1.68874	NaN	0.000859082
JMJD4	JmjC domain-containing protein 4	IPI00011132;IPI00549346	1	227918126	NaN	NaN	NaN	NaN
MMTAG2	Multiple myeloma tumor-associated protein 2	IPI00293746;IPI00642240;IPI00646155;IPI00446669	1	228288427	NaN	NaN	NaN	NaN
MRPL55	39S ribosomal protein L55, mitochondrial	IPI00419626;IPI00640399;IPI00472663;IPI00644704	1	228294380	1.65111	1.37529	NaN	-0.14953
GUK1	Guanylate kinase 1	IPI00514926;IPI00644488;IPI00182293;IPI00515106;IPI00514494;IPI00513820;IPI00514021;IPI00470394	1	228327663	1.64175	1.35185	-1.39127	-0.17129
GUK1	Guanylate kinase 1	IPI00514083	1	228327663	NaN	1.35185	NaN	-0.17129
C1orf69	Putative transferase C1orf69, mitochondrial	IPI00145260	1	228353516	3.34039	1.36561	0.0708968	-0.161033
RAB4A	Ras-related protein Rab-4A	IPI00480056;IPI00939242	1	229406822	1.80852	1.48508	-0.672901	-0.0852567
NUP133	Nuclear pore complex protein Nup133	IPI00291200;IPI00514905;IPI00641510	1	229577044	-1.16904	1.51774	0.267241	-0.0444723
ABCB10	ATP-binding cassette sub-family B member 10, mitochondrial	IPI00015826	1	229652329	1.91491	0.026468	-1.43553	0.952283
URB2	Unhealthy ribosome biogenesis protein 2 homolog	IPI00028980;IPI00647910	1	229761981	1.30784	1.47107	0.880401	0.0373367
GALNT2	Polypeptide N-acetylgalactosaminyltransferase 2	IPI00004669;IPI00922793;IPI00921824	1	230193737	-1.60692	1.4944	-0.858565	-0.0561475
PGBD5	PiggyBac transposable element-derived protein 5	IPI00296532	1	230457392	NaN	1.37005	NaN	-0.134038
COG2	Conserved oligomeric Golgi complex subunit 2	IPI00000057;IPI00643424;IPI00922762	1	230778235	0.642952	1.57869	-0.351094	-0.0183463
C1orf198	Uncharacterized protein C1orf198	IPI00013912;IPI00914884;IPI00914909	1	230972865	NaN	1.50104	NaN	-0.121918
C1orf131	Uncharacterized protein C1orf131	IPI00845227;IPI00941716;IPI00470641;IPI00646945;IPI00513772	1	231359509	NaN	1.61236	NaN	0.0287245
GNPAT	Dihydroxyacetone phosphate acyltransferase	IPI00005677;IPI00640892;IPI00514057	1	231376919	-0.0518936	1.672	-1.10604	0.0842558
EXOC8	Exocyst complex component 8	IPI00028264	1	231468480	0.113112	1.6689	-0.478981	0.0771553
EGLN1	Egl nine homolog 1	IPI00004928;IPI00328822	1	231499497	NaN	1.62036	NaN	0.0508127
TSNAX	Translin-associated protein X	IPI00293350;IPI00937434;IPI00647395;IPI00844588	1	231664287	0.891946	1.57868	0.470229	0.0510026
C1orf57	Nucleoside-triphosphatase C1orf57	IPI00031570;IPI00514501	1	233086351	2.50817	NaN	1.29845	NaN
MLK4	Mitogen-activated protein kinase kinase kinase	IPI00142487;IPI00607875	1	233463514	NaN	1.08776	NaN	0.0568532
KCNK1	Potassium channel, subfamily K, member 1	IPI00515043	1	233749750	NaN	1.01883	NaN	0.127613
C1orf31	Uncharacterized protein C1orf31	IPI00830136;IPI00552131;IPI00045660;IPI00646750	1	234509202	4.00387	NaN	0.680185	NaN
TARBP1	Probable methyltransferase TARBP1	IPI00298447	1	234527059	NaN	1.02385	1.25339	0.0694929
IRF2BP2	Interferon regulatory factor 2-binding protein 2	IPI00376199;IPI00889619;IPI00911008;IPI00646970	1	234740015	0.479936	0.9754	0.285569	0.0511782
TOMM20	Mitochondrial import receptor subunit TOM20 homolog	IPI00016676	1	235272651	NaN	0.955774	NaN	0.0188494
RBM34	RNA-binding protein 34	IPI00181617;IPI00658072;IPI00930315;IPI00930357;IPI00514231	1	235294498	2.11085	1.01429	0.972289	0.332595
GGPS1	Geranylgeranyl pyrophosphate synthetase	IPI00032892;IPI00658186	1	235490665	2.65659	0.901652	0.31963	0.262963
TBCE	Tubulin-specific chaperone E	IPI00018402;IPI00922443;IPI00922576	1	235530675	1.46771	0.895052	0.83409	0.273414
LYST	Lysosomal-trafficking regulator	IPI00796450;IPI00220899	1	235824341	NaN	1.03496	NaN	0.429529
ERO1LB	ERO1-like protein beta	IPI00429633;IPI00480093	1	236378855	NaN	0.991811	NaN	0.26098
EDARADD	Ectodysplasin-A receptor-associated adapter protein	IPI00152912;IPI00103484;IPI00642058	1	236511562	NaN	1.01898	NaN	0.252319
LGALS8	Galectin-8	IPI00165587;IPI00215644;IPI00874257;IPI00010844;IPI00645902;IPI00646437;IPI00479062;IPI00514654;IPI00645350;IPI00909243;IPI00644218	1	236681300	2.83236	0.98846	-0.145662	0.237937
LGALS8	Lymphocyte/NHL galectin-8 short isoform	IPI00382683	1	236681300	NaN	0.98846	NaN	0.237937
HEATR1	HEAT repeat-containing protein 1	IPI00024279;IPI00641437;IPI00552253	1	236712305	0.45888	1.01246	1.51638	0.264804
ACTN2	Alpha-actinin-2	IPI00019884	1	236849808	NaN	1.07134	NaN	0.289768
MTR	Methionine synthase	IPI00743284;IPI00909023;IPI00644782	1	236958581	0.35356	0.94352	-0.159962	0.204816
FH	Fumarate hydratase, mitochondrial	IPI00296053;IPI00759715	1	241660903	1.77524	1.10294	0.184928	0.354993
KMO	Kynurenine 3-monooxygenase	IPI00642771;IPI00645486;IPI00515018;IPI00791630	1	241695434	NaN	1.14662	NaN	0.505375
CHML	Rab proteins geranylgeranyltransferase component A 2	IPI00031587	1	241792155	NaN	1.01876	2.59172	0.381568
CEP170	Centrosomal protein of 170 kDa	IPI00186194;IPI00871460;IPI00477477;IPI00647185;IPI00909334;IPI00550875;IPI00910412;IPI00942415;IPI00930385	1	243287730	NaN	0.892107	-1.03414	0.263495
SDCCAG8	Putative uncharacterized protein SDCCAG8	IPI00854656;IPI00873338;IPI00334336;IPI00186006	1	243419320	NaN	0.981465	NaN	0.396616
AKT3	RAC-gamma serine/threonine-protein kinase	IPI00031747;IPI00219411	1	243651535	NaN	0.933985	NaN	0.374526
ADSS	Adenylosuccinate synthetase isozyme 2	IPI00026833;IPI00641992;IPI00878313	1	244571796	0.182734	1.06867	0.327825	0.349064
FAM36A	Protein FAM36A	IPI00103057;IPI00607610	1	244998624	-0.242359	1.07172	0.91011	0.273622
HNRNPU	Heterogeneous nuclear ribonucleoprotein U	IPI00883857;IPI00479217;IPI00644224;IPI00644079;IPI00915829	1	245013602	0.930881	1.06446	0.418804	0.276513
SMYD3	SET and MYND domain-containing protein 3	IPI00165073;IPI00643755;IPI00877589;IPI00514981;IPI00877762;IPI00879958;IPI00880129	1	245912644	NaN	0.989901	NaN	0.27593
TFB2M	Dimethyladenosine transferase 2, mitochondrial	IPI00034069	1	246703862	2.26973	0.988613	0.994332	0.319413
SCCPDH	Probable saccharopine dehydrogenase	IPI00329600;IPI00641681	1	246887349	2.44011	1.0317	0.985136	0.272125
AHCTF1	Putative uncharacterized protein AHCTF1	IPI00878213;IPI00217957;IPI00170594;IPI00876984	1	247002400	0.559032	0.984433	0.341873	0.245998
TRIM58	Tripartite motif-containing protein 58	IPI00464988	1	248020501	NaN	NaN	NaN	NaN
ACP1	Low molecular weight phosphotyrosine protein phosphatase	IPI00219861;IPI00759646;IPI00893203;IPI00218847;IPI00410615;IPI00382703;IPI00936586;IPI00935343;IPI00892543	2	264140	0.0224098	-0.381586	0.394303	0.0425183
PXDN	Peroxidasin homolog	IPI00016112;IPI00791587;IPI00894357;IPI00894176;IPI00888304	2	1635659	-1.58163	-0.321548	1.90964	0.0639345
TSSC1	Putative uncharacterized protein TSSC1	IPI00893829;IPI00019550;IPI00893676;IPI00893954;IPI00894302;IPI00894442;IPI00893550;IPI00894326	2	3192696	-0.97645	-0.49599	-0.593529	-0.107037
TTC15	Tetratricopeptide repeat protein 15	IPI00152685;IPI00181009;IPI00893066;IPI00892602;IPI00894201;IPI00892723;IPI00893467	2	3383446	NaN	-0.393548	-0.907438	-0.0344146
ADI1	1,2-dihydroxy-3-keto-5-methylthiopentene dioxygenase	IPI00651738;IPI00470791;IPI00893165	2	3501693	-0.101852	-0.36741	0.571146	0.0151011
KIDINS220	Kinase D-interacting substrate of 220 kDa	IPI00885055;IPI00885052;IPI00384909;IPI00183964;IPI00884985	2	8865408	-2.04965	-0.362249	-1.5157	0.0894337
MBOAT2	Lysophospholipid acyltransferase 2	IPI00419221	2	8992820	NaN	-0.399395	NaN	0.2103
ASAP2	Arf-GAP with SH3 domain, ANK repeat and PH domain-containing protein 2	IPI00409613;IPI00022058	2	9346894	-2.56343	-0.398568	-2.33943	0.10252
CPSF3	Cleavage and polyadenylation specificity factor subunit 3	IPI00007818;IPI00807384	2	9563697	-0.263153	-0.455219	0.271729	0.055514
IAH1	Isoamyl acetate-hydrolyzing esterase 1 homolog	IPI00419194;IPI00432867	2	9613787	-0.573968	-0.446507	-0.306767	0.0570815
ADAM17	Disintegrin and metalloproteinase domain-containing protein 17	IPI00288894;IPI00029606	2	9628615	0.23411	-0.425785	-0.0796028	0.0884683
YWHAQ	14-3-3 protein theta	IPI00018146;IPI00796727;IPI00651755	2	9724101	-1.53479	-0.389696	-0.679009	0.145908
TAF1B	TATA box-binding protein-associated factor RNA polymerase I subunit B	IPI00291416;IPI00873011;IPI00908399;IPI00807704;IPI00893654;IPI00913908;IPI00893668	2	9973981	NaN	-0.396608	NaN	0.0098803
RRM2	Ribonucleoside-diphosphate reductase subunit M2	IPI00011118	2	10262455	1.32206	-0.302206	1.86241	-0.0170633
NOL10	Nucleolar protein 10	IPI00029513;IPI00016494;IPI00640783	2	10710892	-0.356195	-0.290939	-0.322463	0.0285674
PDIA6	Protein disulfide-isomerase A6	IPI00299571;IPI00644989	2	10923517	-0.202941	-0.483333	-0.246197	-0.0616425
ROCK2	Rho-associated protein kinase 2	IPI00307155;IPI00894514;IPI00894264;IPI00894377	2	11319887	-1.70777	-0.296978	0.245481	0.199817
LPIN1	Lipin-1	IPI00032388;IPI00788897;IPI00790250;IPI00909107;IPI00892625;IPI00788867	2	11864475	NaN	-0.373267	NaN	0.120538
NBAS	Neuroblastoma-amplified sequence	IPI00333913;IPI00847551;IPI00894456;IPI00894369;IPI00892571	2	15307032	0.131306	-0.379113	-0.758952	0.0938395
DDX1	ATP-dependent RNA helicase DDX1	IPI00293655	2	15731302	-0.252898	-0.361124	0.228362	0.0874675
VSNL1	Visinin-like protein 1	IPI00216313;IPI00894012;IPI00893091	2	17720393	NaN	-0.415768	NaN	-0.307751
SMC6	Structural maintenance of chromosomes protein 6	IPI00816217;IPI00154528	2	17845079	NaN	-0.454143	0.909514	-0.286536
RDH14	Retinol dehydrogenase 14	IPI00177940	2	18736811	0.0760586	-0.377416	-1.12758	-0.275424
SDC1	Syndecan-1	IPI00002441;IPI00893400;IPI00892674	2	20400558	2.11098	-0.38652	-2.37593	-0.395939
PUM2	Pumilio homolog 2	IPI00398749;IPI00022184;IPI00398750;IPI00892704;IPI00892561	2	20448452	NaN	-0.346299	0.215159	-0.353218
RHOB	Rho-related GTP-binding protein RhoB	IPI00000041;IPI00893313	2	20646835	NaN	-0.348711	NaN	-0.402533
HS1BP3	HCLS1-binding protein 3	IPI00328868;IPI00008253;IPI00893408;IPI00894051	2	20760208	0.162215	-0.398591	-0.319989	-0.461883
C2orf43	Putative uncharacterized protein C2orf43	IPI00658115;IPI00030257;IPI00894390;IPI00894042;IPI00939758	2	20883803	NaN	NaN	NaN	NaN
APOB	Apolipoprotein B-100	IPI00022229;IPI00894122;REV_IPI00217605	2	21224301	NaN	-0.406169	NaN	-0.345959
ATAD2B	ATPase family AAA domain-containing protein 2B	IPI00739581;IPI00456004;IPI00925175	2	23971534	1.46002	-0.457624	-1.45839	-0.336307
UBXN2A	UBX domain-containing protein 2A	IPI00094507;IPI00922237	2	24150155	NaN	-0.29846	NaN	-0.33659
SF3B14	Pre-mRNA branch site protein p14	IPI00032827	2	24290454	0.106845	-0.345935	0.660919	-0.311157
TP53I3	Putative quinone oxidoreductase	IPI00384643;IPI00908508;IPI00418440;IPI00894488;IPI00893544	2	24300303	-4.54957	-0.33555	-3.15924	-0.28265
ITSN2	Intersectin-2	IPI00414027;IPI00937782;IPI00396534;IPI00941398;IPI00943185;IPI00892957;IPI00236575;IPI00894107	2	24425733	-0.516798	-0.407675	-0.382893	-0.221718
C2orf79	Uncharacterized protein C2orf79	IPI00430803	2	25012855	-0.580027	NaN	-0.322082	NaN
CENPO	Centromere protein O	IPI00013338;IPI00788136	2	25016005	NaN	-0.428098	NaN	-0.332001
RAB10	Ras-related protein Rab-10	IPI00016513	2	26256976	0.186065	-0.389189	-0.314682	-0.340592
HADHA	Trifunctional enzyme subunit alpha, mitochondrial	IPI00031522;IPI00908351	2	26413504	-0.00781928	-0.198741	-1.45165	-0.601874
HADHB	Trifunctional enzyme subunit beta, mitochondrial	IPI00022793;IPI00893108;IPI00893995;IPI00893587;IPI00893867;IPI00383695	2	26466038	0.0920414	-0.400024	-1.28765	-0.366475
SELI	Ethanolaminephosphotransferase 1	IPI00028338;IPI00783666;IPI00894558;IPI00930701	2	26531415	0.788928	-0.443197	-0.627591	-0.393336
C2orf18	Transmembrane protein C2orf18	IPI00550440;IPI00908962;IPI00909361;IPI00892923	2	26987152	-0.409216	-0.270892	NaN	-0.395041
CDKN2AIPNL	CDKN2AIP N-terminal-like protein	IPI00063181;IPI00887796	2	27050037	0.156785	0.572681	0.704641	-0.627635
MAPRE3	Microtubule-associated protein RP/EB family member 3	IPI00017597;IPI00553216;IPI00892961	2	27193480	NaN	-0.33513	NaN	-0.376268
TMEM214	Transmembrane protein 214	IPI00477118;IPI00843881;IPI00893374;IPI00893778;IPI00183297;IPI00909345;IPI00893519	2	27255778	-0.705045	-0.31628	-1.00885	-0.344314
KHK	Ketohexokinase	IPI00029488;IPI00216136;IPI00893008	2	27309615	NaN	-0.338885	2.12754	-0.358378
CGREF1	Putative uncharacterized protein CGREF1	IPI00892572;IPI00903089;IPI00337548	2	27321757	NaN	-0.343529	NaN	-0.376086
PREB	Prolactin regulatory element-binding protein	IPI00033349;IPI00892567;IPI00892685;IPI00893037;IPI00894237	2	27353624	1.44694	-0.335238	-0.102008	-0.386819
SLC5A6	Sodium-dependent multivitamin transporter	IPI00031822;IPI00893063;IPI00893642;IPI00893163;IPI00894560;IPI00893768;IPI00893811	2	27422455	3.37914	-0.270744	1.69181	-0.367862
CAD	CAD protein	IPI00301263;IPI00893035;IPI00893143;IPI00893407;IPI00894050	2	27440258	-0.698133	-0.202269	-0.365347	-0.35059
GTF3C2	General transcription factor 3C polypeptide 2	IPI00878252;IPI00412837;IPI00893534;IPI00894343;IPI00892857;IPI00894284;IPI00894465	2	27548716	1.48856	-0.245427	0.649114	-0.327786
EIF2B4	Translation initiation factor eIF-2B subunit delta	IPI00005979;IPI00654843;IPI00220232;IPI00908922;IPI00892585;IPI00893055;IPI00893169	2	27587219	0.586714	-0.283793	-0.0946484	-0.323088
SNX17	Sorting nexin-17	IPI00014219;IPI00894084	2	27593389	NaN	NaN	NaN	NaN
PPM1G	Protein phosphatase 1G	IPI00006167;IPI00746326	2	27604061	0.186668	-0.333505	0.0658072	-0.322276
NRBP1	Nuclear receptor-binding protein	IPI00604756;IPI00893743;IPI00893598;IPI00894537	2	27650657	-0.713043	-0.378203	-0.9589	-0.345836
SLC4A1AP	Kanadaptin	IPI00306749;IPI00936495;IPI00894411	2	27886338	1.0397	-0.379641	1.86043	-0.250118
RBKS	Ribokinase	IPI00005487;IPI00894412	2	28004231	NaN	-0.387361	NaN	-0.228414
BRE	BRCA1-A complex subunit BRE	IPI00164724;IPI00149276;IPI00719447;IPI00446802;IPI00874261;IPI00892695;IPI00877161	2	28112808	-0.271737	-0.391628	-0.65713	-0.185739
PPP1CB	Serine/threonine-protein phosphatase PP1-beta catalytic subunit	IPI00218236;IPI00930380;IPI00894274;IPI00892668;IPI00894333;IPI00894160	2	28974506	-0.504634	-0.478668	-0.826962	-0.34799
WDR43	WD repeat-containing protein 43	IPI00937477;IPI00892938;IPI00892529;IPI00893207	2	29117509	-0.266223	-0.373513	0.393242	-0.239975
LCLAT1	Lysocardiolipin acyltransferase 1	IPI00419643;IPI00456786;IPI00910254;IPI00166225	2	30670092	0.183478	-0.353037	0.541703	-0.311454
XDH	Xanthine dehydrogenase/oxidase	IPI00244391	2	31557187	-3.23275	-0.399505	NaN	-0.346563
MEMO1	Protein MEMO1	IPI00032426;IPI00514619;IPI00913927;IPI00893200;IPI00893861;IPI00893436	2	32092878	-1.71597	-0.343955	-0.755603	0.278894
DPY30	Protein dpy-30 homolog	IPI00028109;IPI00893184	2	32092878	0.803497	-0.358106	1.37593	0.232063
SPAST	Spastin	IPI00002707;IPI00219816;IPI00923553;IPI00923524	2	32288680	NaN	-0.386605	NaN	-0.243981
SLC30A6	Zinc transporter 6	IPI00433491;IPI00102329;IPI00876868;IPI00894292;IPI00386016	2	32390933	NaN	-0.396534	NaN	-0.336312
YIPF4	Protein YIPF4	IPI00031127;IPI00894297	2	32502979	1.94526	-0.225057	0.650859	-0.0533892
BIRC6	Baculoviral IAP repeat-containing protein 6	IPI00299635;IPI00939720;IPI00893564	2	32582096	0.135678	-0.405619	-0.393312	-0.172899
TTC27	Tetratricopeptide repeat protein 27	IPI00183938;IPI00893942	2	32853099	-0.998477	-0.486744	NaN	-0.27384
LTBP1	Latent-transforming growth factor beta-binding protein 1	IPI00784258;IPI00302679;IPI00929158;IPI00894247;IPI00893975;IPI00220249;IPI00893273;IPI00893543;IPI00893279	2	33172039	-0.605811	-0.437915	-0.36392	-0.320165
FAM98A	Protein FAM98A	IPI00174442;IPI00872161;IPI00921584;IPI00894178	2	33808725	-0.0820686	-0.46127	-0.348128	-0.325789
FEZ2	FEZ2 protein	IPI00554632;IPI00006098;IPI00893625;IPI00892830;IPI00893090	2	36775508	NaN	-0.337004	NaN	-0.182304
STRN	Striatin	IPI00014456;IPI00654594;IPI00887480;IPI00888357;IPI00888525	2	37070783	-0.734582	-0.385359	-0.281804	-0.246573
HEATR5B	HEAT repeat-containing protein 5B	IPI00479069;IPI00333696;IPI00877102;IPI00893249	2	37195526	-0.987649	-0.283206	-0.378709	-0.130668
EIF2AK2	Interferon-induced, double-stranded RNA-activated protein kinase	IPI00019463;IPI00385404;IPI00807398;IPI00892809	2	37326353	-1.58014	-0.318692	-0.470221	-0.150251
CEBPZ	CCAAT/enhancer-binding protein zeta	IPI00306723;IPI00893383	2	37428755	0.632267	-0.303408	-0.402521	-0.184275
C2orf56	Protein midA homolog, mitochondrial	IPI00412670;IPI00910109;IPI00892645;IPI00375685;IPI00892526;IPI00894307;IPI00893170;IPI00942916	2	37458774	NaN	-0.272357	NaN	-0.191418
CDC42EP3	Cdc42 effector protein 3	IPI00294391;IPI00916280	2	37869032	NaN	-0.43942	NaN	-0.243582
FAM82A1	Putative uncharacterized protein FAM82A1	IPI00892528;IPI00065438;IPI00916110;IPI00432655;IPI00845293;IPI00916362;IPI00893292;IPI00916791	2	38150330	NaN	-0.412443	NaN	0.282779
CYP1B1	Cytochrome P450 1B1	IPI00003451;IPI00742001;IPI00938262	2	38294116	3.08075	-0.363293	0.701853	0.367418
ATL2	Atlastin-2	IPI00169267;IPI00893779;IPI00845387;IPI00007183;IPI00894553;IPI00917944;IPI00917688	2	38522022	0.747317	-0.419386	0.0203667	0.195887
HNRPLL	Heterogeneous nuclear ribonucleoprotein L-like	IPI00554613	2	38789120	-0.314509	-0.339471	-0.89685	0.220966
HNRPLL	Heterogeneous nuclear ribonucleoprotein L-like	IPI00103247;IPI00470410;IPI00745396;IPI00479814;IPI00916689;IPI00915954;IPI00916722	2	38789120	0.0777726	-0.339471	0.630629	0.220966
GALM	Aldose 1-epimerase	IPI00060200;IPI00915933;IPI00917473	2	38893052	NaN	-0.370119	NaN	0.195135
SFRS7	Splicing factor, arginine/serine-rich 7	IPI00003377;IPI00916448;IPI00744364;IPI00939530;IPI00917346;IPI00943308;IPI00215907	2	38970741	0.349994	-0.342478	0.371879	0.247758
GEMIN6	Gem-associated protein 6	IPI00103087	2	38978676	NaN	-0.36997	NaN	0.249781
DHX57	Putative ATP-dependent RNA helicase DHX57	IPI00168885;IPI00477424;IPI00749029;IPI00399364	2	39024871	NaN	-0.403135	NaN	0.225363
SOS1	Son of sevenless homolog 1	IPI00020131;IPI00917204	2	39208537	NaN	-0.2517	NaN	0.355283
EML4	Echinoderm microtubule-associated protein-like 4	IPI00001466;IPI00940934;IPI00854834;IPI00913926;IPI00893935;IPI00917887	2	42396490	0.124891	-0.305015	0.506799	0.257306
EML4	Putative uncharacterized protein EML4	IPI00893067	2	42396490	NaN	-0.305015	NaN	0.257306
COX7A2L	Cytochrome c oxidase subunit 7A-related protein, mitochondrial	IPI00022421;IPI00893199;IPI00892592	2	42560686	NaN	-0.358689	NaN	0.267013
MTA3	Metastasis-associated protein MTA3	IPI00165357;IPI00917955;IPI00220288;IPI00879783;IPI00877659;IPI00880118	2	42721709	NaN	-0.423667	NaN	0.151294
ZFP36L2	Butyrate response factor 2	IPI00604786	2	43449541	NaN	-0.259226	-2.17219	0.114015
THADA	Thyroid adenoma-associated protein	IPI00894544;IPI00936978;IPI00412647;IPI00900350;IPI00900266;IPI00894087;IPI00894197;IPI00640767;IPI00892620;IPI00915395;IPI00917435;IPI00916442;IPI00893798	2	43457975	-0.0958273	-0.282419	-0.31587	0.306196
LRPPRC	Leucine-rich PPR motif-containing protein, mitochondrial	IPI00783271;IPI00917568;IPI00917844;IPI00917676;IPI00917975	2	44113647	1.12778	-0.401984	0.487798	0.215173
PPM1B	Protein phosphatase 1B	IPI00026612;IPI00216507;IPI00915882;IPI00743802;IPI00935370;IPI00651725;IPI00917979;IPI00651767;IPI00916263;IPI00219537	2	44395108	0.103168	-0.375025	-0.156506	0.167691
PREPL	Prolyl endopeptidase-like	IPI00442171;IPI00619908;IPI00760871;IPI00880064;IPI00915800	2	44543420	NaN	-0.318142	NaN	0.229053
SRBD1	S1 RNA-binding domain-containing protein 1	IPI00171087;IPI00843788	2	45615819	NaN	-0.418415	0.095455	0.187651
ATP6V1E2	V-type proton ATPase subunit E 2	IPI00059139	2	46738986	NaN	-0.351087	NaN	0.184493
MCFD2	Multiple coagulation factor deficiency protein 2	IPI00328680;IPI00916418;IPI00917993	2	47129013	3.40737	-0.374043	-0.267203	0.203175
TTC7A	TTC7A protein	IPI00718992;IPI00397195;IPI00916403;IPI00916858	2	47143296	NaN	-0.454732	NaN	0.134311
CALM1	Calmodulin	IPI00916768;IPI00075248;IPI00794543;IPI00916600;IPI00386621;IPI00915959;IPI00219796;IPI00646205	2	47272677	-0.684552	-0.0210792	0.215347	0.289168
EPCAM	Putative uncharacterized protein EPCAM	IPI00893715;IPI00296215;IPI00893928	2	47572297	2.68122	-0.330031	4.33465	0.269517
MSH2	DNA mismatch repair protein Msh2	IPI00017303;IPI00893933;IPI00940797;IPI00941267;IPI00942143;IPI00940255;IPI00942418;IPI00783458;IPI00783348;IPI00816513	2	47630108	-0.134878	-0.436344	1.02751	0.161271
MSH6	DNA mismatch repair protein Msh6	IPI00384456;IPI00106847;IPI00440122;IPI00893449;REV_IPI00401820;IPI00892806;IPI00893025	2	48010221	-0.192288	-0.402146	1.37843	0.0219817
FBXO11	F-box only protein 11	IPI00386876;IPI00328209;IPI00827549;IPI00377207;IPI00377003	2	48016455	NaN	-0.475648	NaN	0.14738
KLRAQ1	KLRAQ motif-containing protein 1	IPI00396527;IPI00747521;IPI00914034;IPI00845272;IPI00845285;IPI00893683	2	48667737	NaN	-0.350891	-0.993499	0.215232
C2orf30	XTP3-transactivated gene B protein	IPI00748151;IPI00894202;IPI00432337;IPI00893828	2	54014181	0.681899	NaN	0.277676	NaN
PSME4	Proteasome activator complex subunit 4	IPI00005260;IPI00783948;IPI00829629;IPI00894486;IPI00894476	2	54091204	-1.21227	-0.369443	-0.388877	0.233023
SPTBN1	Spectrin beta chain, brain 1	IPI00005614;IPI00328230;IPI00333015;IPI00914949;IPI00216704;IPI00783228;IPI00237806;IPI00024657	2	54683422	-1.32279	-0.46207	-0.323464	0.151958
RTN4	Reticulon-4	IPI00298289;IPI00021766;IPI00478442;IPI00477663;IPI00894213;IPI00894099;IPI00873380;IPI00219207	2	55199325	-1.68819	-0.382037	-0.82205	0.249556
MTIF2	Translation initiation factor IF-2, mitochondrial	IPI00005039;IPI00894045;IPI00894520	2	55463731	0.648232	-0.37882	-0.356192	0.300795
CCDC88A	Girdin	IPI00171134;IPI00654603;IPI00943263;IPI00893693;IPI00893391;IPI00893288;IPI00893019;IPI00892916	2	55514978	NaN	-0.325933	-0.535902	0.33173
CCDC104	Coiled-coil domain-containing protein 104	IPI00412539;IPI00171833;IPI00893132;IPI00892803;IPI00892552	2	55746740	-1.29219	-0.277682	NaN	0.278241
SMEK2	Serine/threonine-protein phosphatase 4 regulatory subunit 3B	IPI00414323;IPI00551045;IPI00746325;IPI00795848	2	55774428	NaN	-0.285697	NaN	0.315506
PNPT1	Polyribonucleotide nucleotidyltransferase 1, mitochondrial	IPI00744711;IPI00894110;IPI00892880;IPI00892520;IPI00893252;IPI00892680	2	55861198	0.589032	-0.413519	0.59491	0.255692
EFEMP1	EGF-containing fibulin-like extracellular matrix protein 1	IPI00029658;IPI00220814;IPI00220815;IPI00220813;IPI00908496;IPI00893517;IPI00922935;IPI00894239;IPI00893769;IPI00894009;IPI00893884	2	56093102	NaN	-0.342093	NaN	0.320429
VRK2	Serine/threonine-protein kinase VRK2	IPI00375427;IPI00329275;IPI00375430;IPI00893010;IPI00375428;IPI00375429;IPI00922796;IPI00893024;IPI00892903	2	58134786	NaN	-0.432148	0.0734893	0.318303
PAPOLG	Poly(A) polymerase gamma	IPI00304442;IPI00555821	2	60983365	NaN	-0.376039	NaN	0.0625334
REL	C-Rel proto-oncogene protein	IPI00029773;IPI00784297;IPI00939317	2	61108656	-1.36128	-0.424763	NaN	0.179979
PEX13	Peroxisomal membrane protein PEX13	IPI00024348	2	61244360	NaN	-0.437047	NaN	0.15898
USP34	Ubiquitin carboxyl-terminal hydrolase 34	IPI00297593;IPI00894492;IPI00787401;IPI00914601;IPI00941592	2	61414591	0.17486	-0.388003	-0.423841	0.149297
XPO1	Exportin-1	IPI00298961;IPI00893013;IPI00894253;IPI00892935;IPI00894515;IPI00893771;IPI00893889;IPI00894059;IPI00892777;IPI00892684;IPI00894165;IPI00893403;IPI00892827	2	61704984	-0.190222	-0.466577	0.536534	0.0985585
CCT4	T-complex protein 1 subunit delta	IPI00302927;IPI00893358;IPI00921414	2	62095224	0.0685057	-0.359985	0.546778	0.286425
COMMD1	COMM domain-containing protein 1	IPI00171117;IPI00917011;IPI00918005	2	62115859	NaN	-0.295852	-0.393945	0.2719
B3GNT2	UDP-GlcNAc:betaGal beta-1,3-N-acetylglucosaminyltransferase 2	IPI00257239;IPI00217345;IPI00745207	2	62423248	NaN	-0.414244	NaN	0.129705
EHBP1	EH domain-binding protein 1	IPI00178187;IPI00845271;IPI00433194;IPI00893239	2	62900986	NaN	-0.394484	-0.235659	0.806668
MDH1	Malate dehydrogenase	IPI00916111;IPI00291005;IPI00915869;IPI00916253;IPI00916551;IPI00887943	2	63815743	-0.141902	-0.335764	0.582199	0.612603
MDH1	Putative uncharacterized protein MDH1	IPI00916861	2	63815743	NaN	-0.335764	NaN	0.612603
UGP2	UTP--glucose-1-phosphate uridylyltransferase	IPI00329331;IPI00873223;IPI00939504	2	64068074	-1.71566	-0.409712	0.593204	0.612715
UGP2	UTP--glucose-1-phosphate uridylyltransferase	IPI00395676	2	64068074	NaN	-0.409712	NaN	0.612715
VPS54	Vacuolar protein sorting-associated protein 54	IPI00480073;IPI00555953;IPI00163718;IPI00555893	2	64120035	NaN	-0.334829	NaN	0.656313
GRP	Galectin-related protein	IPI00023549	2	64681103	-0.0928174	-0.414667	1.81908	0.595302
AFTPH	Aftiphilin	IPI00554740;IPI00429547;IPI00329005;IPI00434952;IPI00554475	2	64751465	0.478149	-0.326763	-0.0750521	0.652279
SLC1A4	Neutral amino acid transporter A	IPI00015476;IPI00913845;IPI00922120	2	65215579	3.00388	-0.390189	2.00539	0.537156
RAB1A	Ras-related protein Rab-1A	IPI00005719;IPI00937805;IPI00922662;IPI00917079;IPI00334174;IPI00185217;IPI00394882;IPI00383449	2	65297835	0.49965	-0.52232	0.233528	0.425102
ACTR2	cDNA FLJ51656, highly similar to Actin-like protein 2	IPI00470573;IPI00005159;IPI00176593;IPI00909247	2	65454887	-1.40043	-0.346605	-0.571677	0.529262
WDR92	WD repeat-containing protein 92	IPI00937835;IPI00916920	2	68358068	-0.0240692	-0.493583	0.640784	0.383185
PNO1	RNA-binding protein PNO1	IPI00024524;IPI00915874	2	68384976	NaN	-0.511794	0.0525311	0.432212
GFPT1	Glucosamine--fructose-6-phosphate aminotransferase [isomerizing] 1	IPI00217952;IPI00299506	2	69552403	-0.670886	-0.493936	0.549513	0.507521
NFU1	NFU1 iron-sulfur cluster scaffold homolog, mitochondrial	IPI00455153;IPI00917200;IPI00160021;IPI00472265	2	69622882	-1.00083	-0.381804	0.709611	0.300351
AAK1	AP2-associated protein kinase 1	IPI00916402;IPI00479760;IPI00916534;IPI00337426;IPI00033606;IPI00412057	2	69686398	-1.58683	-0.388748	-0.951086	0.332937
	Uncharacterized protein FLJ45252	IPI00397883	2	69686414	NaN	NaN	-0.940423	NaN
ANXA4	Proliferation-inducing protein 28	IPI00793199;IPI00872780	2	69947923	-1.60699	-0.381678	-0.413762	0.513458
PCBP1	Poly(rC)-binding protein 1	IPI00016610	2	70314585	-0.513968	-0.420268	-0.0162416	0.488868
TIA1	Nucleolysin TIA-1 isoform p40	IPI00291398;IPI00926358;IPI00333996;IPI00927286;IPI00743479;IPI00909906	2	70436576	NaN	-0.344677	1.14366	0.574268
PCYOX1	Prenylcysteine oxidase 1	IPI00384280;IPI00925564;IPI00924611;IPI00927939;IPI00927689	2	70484518	-0.367036	-0.346979	-0.18598	0.585866
SNRPG	Small nuclear ribonucleoprotein G-like protein	IPI00925251;IPI00745343;IPI00016572;IPI00924895;IPI00925525;IPI00878380	2	70508494	0.48534	-0.362393	0.661908	0.591558
FAM136A	Protein FAM136A	IPI00303722;IPI00927933;IPI00927267;IPI00879701;IPI00924885;IPI00879285	2	70523107	1.08207	-0.228962	1.19267	0.57521
ADD2	Beta-adducin	IPI00019904;IPI00220241;IPI00654787;IPI00924848;IPI00220240	2	70834750	NaN	-0.487181	NaN	0.461327
ATP6V1B1	V-type proton ATPase subunit B, kidney isoform	IPI00304911;IPI00926751;IPI00925534;IPI00925827	2	71163012	NaN	-0.507797	NaN	0.417636
NAGK	cDNA FLJ56394, highly similar to N-acetylglucosamine kinase (EC 2.7.1.59)	IPI00296526;IPI00939575;IPI00926939;IPI00927109;IPI00924569;IPI00925231;IPI00441875	2	71295408	0.134574	-0.382303	1.05747	0.542691
MPHOSPH10	U3 small nucleolar ribonucleoprotein protein MPP10	IPI00012149;IPI00927397	2	71357444	0.710522	-0.365582	0.491275	0.493156
ZNF638	Zinc finger protein 638	IPI00470596;IPI00607784;IPI00607679;IPI00178953;IPI00916798;IPI00607883	2	71503691	0.350445	-0.504465	0.812523	0.512651
DYSF	Dysferlin	IPI00890779;IPI00908826;IPI00793867;IPI00908443;IPI00890768;IPI00908936;IPI00910624;IPI00908658;IPI00910445;IPI00908764;IPI00020210;IPI00871702;IPI00911101;IPI00908579;IPI00915417	2	71680753	NaN	-0.49076	NaN	0.389904
EXOC6B	cDNA FLJ13729 fis, clone PLACE3000121, weakly similar to VESICULAR TRAFFIC CONTROL PROTEIN SEC15	IPI00852806;IPI00917263	2	72403113	NaN	-0.376179	-1.00284	0.567285
SPR	Sepiapterin reductase	IPI00017469;IPI00909276;REV_IPI00290562	2	73114489	0.160992	-0.41038	0.0445779	0.49861
RAB11FIP5	Rab11 family-interacting protein 5	IPI00022033	2	73300510	NaN	-0.252747	NaN	0.486837
SMYD5	SET and MYND domain-containing protein 5	IPI00013789;IPI00879515;IPI00879662;IPI00878988	2	73441350	0.405135	-0.518156	0.209906	0.48816
PAP21	Protease-associated domain-containing protein of 21 kDa	IPI00031138	2	73455134	-1.40168	-0.424523	NaN	0.22694
CCT7	T-complex protein 1 subunit eta	IPI00018465;IPI00552072;IPI00916908	2	73460548	0.0378435	-0.310524	0.397998	0.320464
ALMS1	Alstrom syndrome protein 1	IPI00178743;IPI00917930;IPI00740123;IPI00740909;IPI00854639	2	73612886	NaN	-0.352256	-0.0330619	0.641349
TPRKB	TP53RK-binding protein	IPI00217362;IPI00301432;IPI00883884;IPI00829935;IPI00910103	2	73955818	0.317063	-0.452641	1.35261	0.603306
DUSP11	RNA/RNP complex-1-interacting phosphatase	IPI00020683;IPI00941817;IPI00465012;IPI00925927	2	73989311	NaN	-0.523656	NaN	0.588209
STAMBP	STAM-binding protein	IPI00007943;IPI00917973;IPI00917136;IPI00916971	2	74056086	-1.16176	-0.543626	-0.201145	0.514834
DGUOK	Deoxyguanosine kinase, mitochondrial	IPI00004461;IPI00221320;IPI00221318;IPI00221317;IPI00221319	2	74153953	NaN	-0.465813	0.537281	0.498297
BOLA3	BolA-like protein 3	IPI00412229	2	74362525	NaN	0.415814	NaN	-0.598813
MTHFD2	Bifunctional methylenetetrahydrofolate dehydrogenase/cyclohydrolase, mitochondrial	IPI00011307;IPI00743626;IPI00916740;IPI00915768;IPI00878287	2	74425689	-1.05951	-0.380806	1.52996	0.550911
DCTN1	cDNA FLJ56465, highly similar to Dynactin-1	IPI00935906;IPI00916757;IPI00872359;IPI00873712;IPI00029485;IPI00917681;IPI00914026;IPI00219114;IPI00917166;IPI00465112;IPI00555695;IPI00917852;IPI00917189;IPI00916359;IPI00917045;IPI00916125;REV_IPI00401138;IPI00916478	2	74588281	-1.0616	-0.372253	0.224155	0.618391
WDR54	WD repeat-containing protein 54	IPI00029811;IPI00915987;IPI00384255	2	74648805	NaN	-0.473078	NaN	0.516118
RTKN	Rhotekin	IPI00029834;IPI00386977;IPI00157230;IPI00556419	2	74652963	-1.69936	NaN	-0.928987	NaN
MOGS	Mannosyl-oligosaccharide glucosidase	IPI00328170;IPI00916474;IPI00916800;IPI00916659	2	74688184	-0.914206	NaN	-0.773843	NaN
MRPL53	39S ribosomal protein L53, mitochondrial	IPI00061531;IPI00918013	2	74699085	1.17813	-0.458902	0.349537	0.487786
AUP1	Ancient ubiquitous protein 1	IPI00001891;IPI00215815;IPI00910371;IPI00917463	2	74753772	1.39266	NaN	1.12535	NaN
HTRA2	Serine protease HTRA2, mitochondrial	IPI00001663;IPI00220543;IPI00220544;IPI00220542	2	74756504	NaN	-0.295359	NaN	0.61769
HK2	Hexokinase-2	IPI00102864;IPI00917193	2	75061108	-1.16298	-0.328248	-1.94878	0.539464
MRPL19	39S ribosomal protein L19, mitochondrial	IPI00027096;IPI00874009	2	75873909	1.00644	-0.298273	-0.0482746	0.561188
TCF9	GC-rich sequence DNA-binding factor	IPI00418340;IPI00807475;IPI00916593	2	75879126	NaN	-0.327624	2.06803	0.573214
CTNNA2	Catenin alpha-2	IPI00385055;IPI00743859;IPI00916487;IPI00916353	2	79412357	NaN	-0.420595	NaN	0.488354
SUCLG1	Succinyl-CoA ligase [GDP-forming] subunit alpha, mitochondrial	IPI00872762;IPI00921173;IPI00916453;IPI00916298	2	84650647	1.60251	-0.349389	-0.178254	0.53013
TMSB10	Thymosin beta-10	IPI00220827;CON_00695841	2	85132749	-2.04222	-0.276692	-2.27019	0.467234
KCMF1	E3 ubiquitin-protein ligase KCMF1	IPI00306661;IPI00938130;IPI00925907;IPI00916081	2	85198216	-1.24429	-0.238662	-0.301953	0.352805
TGOLN2	Trans-Golgi network integral membrane protein 2	IPI00012545;IPI00921828;IPI00219049;IPI00855872;IPI00297543;IPI00855725;IPI00445166	2	85538807	0.899908	-0.351947	0.240099	0.107844
RETSAT	All-trans-retinol 13,14-reductase	IPI00296157;IPI00335161;IPI00909005;IPI00915989;IPI00917553	2	85569079	-0.787657	-0.307722	-2.26973	0.127451
CAPG	Macrophage-capping protein	IPI00027341;IPI00917562;IPI00917178	2	85621871	-4.77398	-0.250268	-1.38637	0.20408
CAPG	cDNA, FLJ94534, highly similar to Homo sapiens capping protein (actin filament), gelsolin-like(CAPG), mRNA	IPI00848090;IPI00908511;IPI00916783	2	85621871	NaN	-0.250268	NaN	0.20408
MAT2A	S-adenosylmethionine synthetase isoform type-2	IPI00010157;IPI00916229;IPI00909932;IPI00909877;IPI00916889	2	85766288	-1.13731	-0.253153	-0.754457	0.260612
GGCX	Vitamin K-dependent gamma-carboxylase	IPI00305698;IPI00915421	2	85774743	0.700626	-0.12493	NaN	-0.0620507
VAMP8	Vesicle-associated membrane protein 8	IPI00030911;IPI00917990;IPI00924720	2	85788685	-0.0958823	-0.218122	-1.37292	0.175459
RNF181	E3 ubiquitin-protein ligase RNF181	IPI00292354;IPI00927509;IPI00926363;IPI00927050;IPI00917561	2	85822848	NaN	NaN	0.204595	NaN
USP39	U4/U6.U5 tri-snRNP-associated protein 2	IPI00419844;IPI00916833;IPI00916761;IPI00916869;IPI00917733;IPI00917974;IPI00917843	2	85829965	0.627035	-0.233826	0.938173	0.142605
POLR1A	DNA-directed RNA polymerase I subunit RPA1	IPI00031960;IPI00916060	2	86253451	-0.127423	-0.41734	-1.37459	0.120328
PTCD3	Pentatricopeptide repeat-containing protein 3, mitochondrial	IPI00783302;IPI00867557;IPI00916956;IPI00917986;IPI00916623;IPI00917395	2	86333305	0.374084	-0.39189	-0.0911881	0.100987
IMMT	Mitochondrial inner membrane protein	IPI00554469;IPI00009960;IPI00940432;IPI00926611;IPI00470829;IPI00925553;IPI00910079;IPI00655644;IPI00915803	2	86371055	0.155744	-0.385419	-0.727388	0.0971954
KDM3A	Lysine-specific demethylase 3A	IPI00479545;IPI00915904	2	86667770	NaN	-0.416425	NaN	0.182407
VPS24	Charged multivesicular body protein 3	IPI00100673;IPI00478935;IPI00909091;IPI00917158;IPI00917494	2	86730554	-1.03466	-0.467099	-0.203014	0.222957
RMND5A	Protein RMD5 homolog A	IPI00009707	2	86947296	NaN	-0.339918	NaN	0.21069
EIF2AK3	Eukaryotic translation initiation factor 2-alpha kinase 3	IPI00303053;IPI00927902;IPI00927221	2	88856259	NaN	-0.476323	NaN	0.126656
RPIA	Ribose-5-phosphate isomerase	IPI00026513	2	88991162	-0.567442	-0.370186	0.426292	0.189176
MRPS5	28S ribosomal protein S5, mitochondrial	IPI00169400;IPI00215872;IPI00908489	2	95752952	0.635089	-0.413245	-0.280876	0.479667
PROM2	Prominin-2	IPI00295988;IPI00177880;IPI00890804;IPI00925730	2	95940201	NaN	-0.489945	NaN	0.332943
FAHD2A	Fumarylacetoacetate hydrolase domain-containing protein 2A	IPI00329742;IPI00301994;IPI00943262;IPI00910111;IPI00878626;IPI00927122	2	96068469	-0.791254	-0.440314	0.0610333	0.327752
STARD7	StAR-related lipid transfer protein 7, mitochondrial	IPI00853224;IPI00926266	2	96850597	NaN	-0.379327	NaN	-0.205721
CIAO1	Protein CIAO1	IPI00008791;IPI00908614	2	96931870	0.408766	-0.213671	-0.059895	-0.0933169
SNRNP200	U5 small nuclear ribonucleoprotein 200 kDa helicase	IPI00420014;IPI00740142;IPI00168235;IPI00927472;IPI00937839;IPI00735397	2	96940074	0.589299	-0.205503	0.584764	-0.0967018
NCAPH	Condensin complex subunit 2	IPI00299507;IPI00925237;IPI00927291;IPI00924630;IPI00926909;IPI00926197	2	97001525	-1.05847	-0.190097	1.1149	-0.100568
FER1L5	Fer-1-like protein 5	IPI00883989;IPI00941524;IPI00739063	2	97308474	NaN	-0.340521	NaN	-0.318075
LMAN2L	VIP36-like protein	IPI00218337;IPI00744259;IPI00909084;IPI00926654	2	97371666	0.0291271	-0.347881	0.0823586	-0.330832
CNNM4	Metal transporter CNNM4	IPI00418426;IPI00922084	2	97426639	NaN	-0.38039	NaN	-0.368052
CNNM3	Metal transporter CNNM3	IPI00168565;IPI00641658;IPI00386115	2	97481982	NaN	NaN	NaN	NaN
ANKRD39	Ankyrin repeat domain-containing protein 39	IPI00337574;IPI00884424	2	97502348	NaN	NaN	-0.2772	NaN
SEMA4C	Semaphorin-4C	IPI00073763;IPI00435974;IPI00031510	2	97525453	1.27773	-0.356146	1.3375	-0.282135
COX5B	Cytochrome c oxidase subunit 5B, mitochondrial	IPI00021785	2	98262503	2.23683	-0.368697	0.561148	-0.139839
ACTR1B	Beta-centractin	IPI00029469;IPI00917682	2	98272431	NaN	-0.395845	-0.194411	-0.162027
TMEM131	Transmembrane protein 131	IPI00853149	2	98372796	NaN	-0.419627	0.266386	-0.148783
VWA3B	von Willebrand factor A domain-containing protein 3B	IPI00893532;IPI00894306;IPI00183414;IPI00942593;IPI00893445;IPI00922221	2	98703579	NaN	-0.382862	NaN	-0.159829
UNC50	Protein unc-50 homolog	IPI00641805	2	99225042	NaN	-0.298003	-0.847037	-0.106281
MGAT4A	Alpha-1,3-mannosyl-glycoprotein 4-beta-N-acetylglucosaminyltransferase A	IPI00016743;IPI00908866	2	99235569	NaN	-0.307264	NaN	-0.0880466
C2orf55	Uncharacterized protein C2orf55	IPI00410436;IPI00872271;IPI00917275	2	99410309	NaN	-0.381895	NaN	-0.13395
MRPL30	39S ribosomal protein L30, mitochondrial	IPI00465176;IPI00748207;IPI00807606;IPI00917535	2	99771461	0.270246	-0.271213	-0.107472	-0.0121242
TXNDC9	Thioredoxin domain-containing protein 9	IPI00022386;IPI00917664;IPI00917790;IPI00917937;IPI00916969;IPI00915910	2	99935445	-1.12094	-0.322019	0.121417	-0.0894981
EIF5B	Eukaryotic translation initiation factor 5B	IPI00299254	2	99953816	-0.404843	-0.401736	-0.516271	-0.063488
PDCL3	Phosducin-like protein 3	IPI00031629;IPI00922315;IPI00917911;IPI00873451	2	101179152	-0.488878	-0.404849	-0.0833548	-0.110902
RPL31	60S ribosomal protein L31	IPI00026302;IPI00917298;IPI00848331;IPI00856058;IPI00916315;IPI00915795;IPI00916572;IPI00917675;IPI00479517;IPI00878870	2	101618177	-0.450101	-0.449806	-0.436593	-0.167183
TBC1D8	TBC1 domain family member 8	IPI00855843	2	101622395	NaN	-0.398075	NaN	-0.172981
C2orf29	Uncharacterized protein C2orf29	IPI00014194;IPI00916080	2	101869264	0.395312	-0.296601	-0.153915	-0.117083
MAP4K4	Mitogen-activated protein kinase kinase kinase kinase 4	IPI00006752;IPI00604647;IPI00219800;IPI00927016;IPI00941980;IPI00922561;IPI00219802;IPI00219799;IPI00639883;IPI00927735;IPI00749135;IPI00924942;IPI00798243	2	102313312	-3.58574	-0.456086	-2.38446	-0.21582
MRPS9	28S ribosomal protein S9, mitochondrial	IPI00641924;IPI00916714	2	105654441	0.759499	-0.453084	-0.180497	-0.16778
TGFBRAP1	Transforming growth factor-beta receptor-associated protein 1	IPI00550891	2	105880871	-0.133672	-0.371359	-0.830368	-0.0977967
FHL2	Four and a half LIM-domain protein 2	IPI00396967;IPI00743342;IPI00398431;IPI00916700	2	105974169	NaN	-0.355013	-0.822649	-0.0971917
NCK2	Cytoplasmic protein NCK2	IPI00306531	2	106361354	NaN	-0.510248	NaN	-0.213641
UXS1	UDP-glucuronic acid decarboxylase 1	IPI00410544;IPI00657807;IPI00916527;IPI00658111;IPI00916638;IPI00916816;IPI00915766	2	106709759	-1.01238	-0.402259	-0.991417	-0.183057
GCC2	GRIP and coiled-coil domain-containing protein 2	IPI00333197;IPI00005631;IPI00872239;IPI00917491;IPI00024426;IPI00879102;IPI00853085;IPI00942326;IPI00916213	2	109065017	-1.07388	-0.364201	-0.698668	-0.153409
LIMS1	LIM and senescent cell antigen-like-containing domain protein 1	IPI00788612;IPI00917064;IPI00917579;IPI00398576;IPI00930549;IPI00815737;IPI00867554;IPI00916076;IPI00017465;IPI00917739;IPI00936709	2	109150912	-2.35987	-0.397725	-0.00222967	-0.0645103
	cDNA FLJ55165, highly similar to Particularly interesting new Cys-His protein	IPI00847665;IPI00925689;IPI00917648;IPI00930460;IPI00936066;IPI00917369	2	109150912	NaN	NaN	NaN	NaN
RANBP2	E3 SUMO-protein ligase RanBP2	IPI00221325;IPI00915960;IPI00916646;IPI00915967;IPI00926222;IPI00926400;IPI00917371;IPI00888992;IPI00916803;IPI00940055;IPI00916333	2	109335902	-0.49186	-0.418831	0.571785	-0.0413686
SEPT10	Septin-10	IPI00873459;IPI00926875;IPI00374970;IPI00927054;IPI00872036;IPI00921858;IPI00412153;IPI00927577;IPI00927824	2	110300380	-2.57452	-0.409715	-1.3475	-0.195338
ANKRD57	Ankyrin repeat domain-containing protein 57	IPI00253323	2	110371911	NaN	-0.393754	-1.69495	-0.227905
RGPD6	RANBP2-like and GRIP domain-containing protein 6	IPI00293568;IPI00787969;IPI00874205;IPI00940838;IPI00941935;IPI00916867;IPI00100787	2	110550335	NaN	-0.393569	NaN	-0.241252
BUB1	Mitotic checkpoint serine/threonine-protein kinase BUB1	IPI00783305;IPI00916549	2	111395409	NaN	-0.361067	NaN	-0.0431393
ANAPC1	Anaphase-promoting complex subunit 1	IPI00033907;IPI00935517;IPI00787723;IPI00917588	2	112523848	-0.367319	-0.365805	0.129573	0.0908792
TTL	Tubulin--tyrosine ligase	IPI00166611	2	113239731	NaN	-0.353966	NaN	-0.0728734
POLR1B	DNA-directed RNA polymerase I subunit RPA2	IPI00418797;IPI00026445;IPI00916790;IPI00184886;IPI00917431;IPI00917845;IPI00917238;IPI00915797;IPI00916605;IPI00916595;IPI00916381	2	113299492	-0.11364	-0.305428	-0.2474	-0.0644082
CHCHD5	Putative uncharacterized protein CHCHD5	IPI00305552;IPI00395372	2	113341817	NaN	-0.304951	NaN	-0.0807657
SLC20A1	Sodium-dependent phosphate transporter 1	IPI00023035;IPI00902658;IPI00916756	2	113403434	NaN	-0.329229	NaN	-0.115752
IL1A	Interleukin-1 alpha	IPI00003096	2	113531492	NaN	-0.403577	NaN	-0.141794
IL1B	Interleukin-1 beta	IPI00307223;IPI00916037	2	113587328	NaN	-0.380001	NaN	-0.119908
IL1RN	Interleukin-1 receptor antagonist protein	IPI00218573;IPI00000045;IPI00175024;IPI00939831;IPI00174541	2	113864791	NaN	-0.319373	NaN	-0.120297
ACTR3	Actin-related protein 3	IPI00028091;IPI00908396;IPI00916540;IPI00916399	2	114647537	-1.49119	-0.399146	-0.796467	-0.131688
DDX18	ATP-dependent RNA helicase DDX18	IPI00301323;IPI00657846;IPI00555700	2	118572226	1.16051	-0.432321	1.72333	0.311357
CCDC93	Coiled-coil domain-containing protein 93	IPI00154668;IPI00796758;IPI00893617	2	118673054	NaN	-0.557797	-0.177266	0.259076
STEAP3	Metalloreductase STEAP3	IPI00411628;IPI00019350;IPI00845327;IPI00917893;IPI00845307;IPI00386348	2	119981384	NaN	-0.472952	NaN	0.198063
C2orf76	UPF0538 protein C2orf76	IPI00046682;IPI00917539	2	120059801	0.0522816	NaN	-0.594632	NaN
DBI	Acyl-CoA-binding protein	IPI00010182;IPI00922055;IPI00921830;IPI00218836;IPI00815745	2	120124497	1.26393	-0.361142	0.386446	0.290643
EPB41L5	Band 4.1-like protein 5	IPI00217841;IPI00376221;IPI00890731;IPI00890719	2	120770581	2.14632	-0.372776	1.1415	0.227862
RALB	cDNA FLJ45773 fis, clone NETRP2003448, highly similar to Ras-related protein RAL-B	IPI00444204;IPI00004397;IPI00927371;IPI00926453	2	120997640	0.295971	-0.392681	-0.0261794	0.183441
CLASP1	CLIP-associating protein 1	IPI00396279;IPI00744551;IPI00915353;IPI00828013;IPI00926355;IPI00927744;IPI00927708;IPI00926566;IPI00927083;IPI00790508	2	122095352	-1.72692	-0.433072	-0.79762	-0.125383
MKI67IP	MKI67 FHA domain-interacting nucleolar phosphoprotein	IPI00154590;IPI00916663;IPI00916807;IPI00908705;IPI00916514;IPI00915819	2	122484521	1.38199	-0.434036	0.318802	-0.108978
TSN	Translin	IPI00018768;IPI00917623;IPI00916061;IPI00922875	2	122494679	0.0211633	-0.472155	0.262504	-0.165296
ERCC3	TFIIH basal transcription factor complex helicase XPB subunit	IPI00747053;IPI00917823;IPI00917952	2	128014866	0.986264	-0.371771	4.1551	-0.0790927
IWS1	Protein IWS1 homolog	IPI00296432;IPI00909451;IPI00908727;IPI00386012;IPI00916640;IPI00658007	2	128193783	NaN	-0.49898	0.617649	-0.137461
WDR33	WD repeat-containing protein 33	IPI00106567;IPI00432450;IPI00917459	2	128458596	0.603866	-0.376895	0.850338	-0.121181
UGCGL1	UDP-glucose:glycoprotein glucosyltransferase 1	IPI00024466;IPI00619903;IPI00927111	2	128848774	0.615237	NaN	-0.170663	NaN
HS6ST1	Heparan-sulfate 6-O-sulfotransferase 1	IPI00028449;IPI00929423	2	128994290	NaN	-0.398074	NaN	-0.25395
SMPD4	Sphingomyelin phosphodiesterase 4	IPI00828125;IPI00793691;IPI00743121;IPI00903175;IPI00910464;IPI00827746;IPI00940103;IPI00909249;IPI00910965;IPI00828176;IPI00916412;IPI00916439;IPI00908838;IPI00852777;IPI00916086;IPI00917450;IPI00917957;IPI00915805	2	130908980	-0.164967	NaN	-0.0410398	NaN
FAM128B	Putative uncharacterized protein FAM128B	IPI00917656;IPI00410094;IPI00917540;IPI00916713;IPI00925433;IPI00916308	2	130939310	-0.162776	NaN	-0.041107	NaN
CCDC115	Coiled-coil domain-containing protein 115	IPI00152002;IPI00916147;IPI00908697	2	131095814	NaN	NaN	NaN	NaN
IMP4	U3 small nucleolar ribonucleoprotein protein IMP4	IPI00916569;IPI00181116;IPI00917966;IPI00917458;IPI00916398	2	131099798	-0.710605	NaN	-2.01369	NaN
FAM168B	Protein FAM168B	IPI00556592;IPI00434875;IPI00916066	2	131805449	NaN	-0.418594	NaN	-0.328292
FAM128A	Protein FAM128A	IPI00807348;IPI00783733	2	132222473	NaN	NaN	NaN	NaN
ACT	Actin-like protein	IPI00937995	2	132349325	NaN	NaN	NaN	NaN
MGAT5	Alpha-1,6-mannosylglycoprotein 6-beta-N-acetylglucosaminyltransferase A	IPI00020407	2	134877554	NaN	-0.422165	NaN	-0.235258
CCNT2	Cyclin-T2	IPI00030313;IPI00217564;IPI00925381;IPI00927944	2	135675805	NaN	-0.404914	-2.32716	-0.10722
RAB3GAP1	Rab3 GTPase-activating protein catalytic subunit	IPI00927682;IPI00014235;IPI00555624;IPI00927898	2	135809835	-0.367208	-0.37021	-0.207598	-0.0914964
R3HDM1	cDNA FLJ77529, highly similar to Homo sapiens R3H domain containing 1 (R3HDM1), mRNA	IPI00916703;IPI00332932;IPI00916859;IPI00917939;IPI00847498;IPI00916011;IPI00916383;IPI00916835	2	136289025	-0.688895	-0.280005	0.483785	-0.0107016
UBXN4	UBX domain-containing protein 4	IPI00293946;IPI00916552;IPI00448916;IPI00917307	2	136499189	0.0621257	-0.291326	-0.38588	-0.0113205
MCM6	DNA replication licensing factor MCM6	IPI00031517;IPI00908729	2	136597196	-0.158463	-0.323348	1.56065	-0.0216515
DARS	Aspartyl-tRNA synthetase, cytoplasmic	IPI00216951;IPI00917615;IPI00917783;IPI00917492;IPI00917920;IPI00917399	2	136664247	-0.749022	-0.359356	-0.0480159	-0.0467716
KYNU	Kynureninase	IPI00003818;IPI00651624;IPI00916732;IPI00915775	2	143635067	-0.145774	-0.346065	-0.400975	-0.0456455
MMADHC	Putative uncharacterized protein MMADHC	IPI00747478;IPI00024547;IPI00925999	2	150426148	NaN	-0.381201	NaN	-0.0452218
NMI	N-myc-interactor	IPI00012450	2	152126979	-2.97694	-0.31186	-0.406674	-0.0847076
RIF1	Telomere-associated protein RIF1	IPI00293845;IPI00924510;IPI00375454;IPI00925200;IPI00927193	2	152266397	NaN	-0.340928	2.00072	-0.132666
STAM2	Signal transducing adapter molecule 2	IPI00290542;IPI00607771	2	152973315	0.214699	-0.47308	0.186191	-0.111551
FMNL2	Formin-like protein 2	IPI00044748;IPI00847987;IPI00847755;IPI00025202;IPI00163516;IPI00926722	2	153191751	NaN	-0.343583	0.111676	-0.0481514
PRPF40A	Pre-mRNA-processing factor 40 homolog A	IPI00337387;IPI00337386;IPI00337385;IPI00397509	2	153508107	0.178927	-0.405753	0.644803	-0.13344
FNBP3	cDNA FLJ59286, highly similar to Pre-mRNA-processing factor 40 homolog A	IPI00909774	2	153508107	NaN	NaN	NaN	NaN
GPD2	Glycerol-3-phosphate dehydrogenase, mitochondrial	IPI00017895;IPI00719611;IPI00915789;IPI00918022	2	157291802	0.0255264	-0.374712	0.147758	-0.0192844
PKP4	Plakophilin-4	IPI00021076;IPI00334400;IPI00747119;IPI00761037;IPI00940183	2	159313476	-0.671007	-0.350973	0.15009	-0.0758957
TANC1	Protein TANC1	IPI00173946;IPI00885010;IPI00925894	2	159825146	-2.30318	-0.437409	-0.741073	-0.199021
LY75	Lymphocyte antigen 75	IPI00789911;IPI00916435;IPI00789398;IPI00917669;IPI00027381	2	160628362	NaN	-0.358707	NaN	0.0109686
ITGB6	Integrin beta-6	IPI00000151;IPI00917837;IPI00926088;IPI00926712	2	160956177	-3.14318	-0.380873	NaN	-0.0203951
RBMS1	cDNA FLJ61322, highly similar to RNA-binding motif,single-stranded-interacting protein 1	IPI00102991;IPI00941661;IPI00033611;IPI00477694;IPI00929296	2	161128662	-0.570486	-0.35807	0.0959784	-0.0448581
TANK	TRAF family member-associated NF-kappa-B activator	IPI00299166;IPI00894040;IPI00893511;IPI00893789;IPI00893243;IPI00893594;IPI00893370;IPI00917956;IPI00892829;IPI00892936;IPI00375988;IPI00893904;IPI00893173	2	161993419	NaN	-0.341173	2.35606	0.0215561
PSMD14	26S proteasome non-ATPase regulatory subunit 14	IPI00024821;IPI00915790;IPI00936088	2	162164549	-0.442497	-0.314077	-0.351797	0.0331413
FAP	Seprase	IPI00295461;IPI00375396;IPI00925419;IPI00925672	2	163027194	NaN	-0.460567	NaN	-0.0331799
IFIH1	Interferon-induced helicase C domain-containing protein 1	IPI00005577;IPI00556546	2	163123589	NaN	-0.355391	NaN	0.0346734
GCA	Grancalcin	IPI00004524;IPI00925681;IPI00925439;IPI00926799;IPI00927040;IPI00926104;IPI00925872	2	163175350	0.307773	-0.271102	1.61113	0.0777209
COBLL1	Cordon-bleu protein-like 1	IPI00807339;IPI00007133;IPI00807728;IPI00411553;IPI00916729;IPI00916919;IPI00788734	2	165510134	NaN	-0.382233	-0.0718691	0.0453818
GALNT3	Polypeptide N-acetylgalactosaminyltransferase 3	IPI00004670;IPI00916334;IPI00915831;IPI00456483	2	166604101	0.675862	-0.447814	-0.33966	0.5582
TTC21B	Tetratricopeptide repeat protein 21B	IPI00178386;IPI00847349	2	166713985	NaN	-0.392998	NaN	0.708265
STK39	STE20/SPS1-related proline-alanine-rich protein kinase	IPI00004363	2	168810530	-0.828371	-0.444523	-0.755219	0.195966
LASS6	LASS6 protein	IPI00795030;IPI00409608	2	169312759	0.509885	-0.413801	-0.921052	0.242124
SPC25	Kinetochore protein Spc25	IPI00010219;IPI00925465	2	169690645	0.669951	-0.373665	1.14937	0.241798
FASTKD1	FAST kinase domain-containing protein 1	IPI00300186;IPI00289061;IPI00386852;IPI00925009;IPI00807371	2	170386259	NaN	-0.324774	NaN	0.428829
PPIG	Peptidyl-prolyl cis-trans isomerase G	IPI00006298;IPI00409624;IPI00917908;IPI00916005;IPI00917752	2	170440850	0.7285	0.519863	0.424156	0.247216
PPIG	PPIG protein	IPI00917609	2	170440850	NaN	0.519863	NaN	0.247216
C2orf77	Uncharacterized protein C2orf77	IPI00739770;IPI00916566	2	170501935	NaN	-0.372737	NaN	0.270123
SSB	Lupus La protein	IPI00009032;IPI00916802;IPI00916922;IPI00917205;IPI00917386	2	170648443	0.161439	-0.0487552	0.738501	-0.532839
UBR3	E3 ubiquitin-protein ligase UBR3	IPI00915334;IPI00335581;IPI00941848;IPI00796748;IPI00827533;IPI00894102	2	170683968	NaN	-0.32099	NaN	0.278665
GORASP2	Golgi reassembly-stacking protein 2	IPI00743931;IPI00941614;IPI00916299	2	171784974	0.740209	-0.447508	-0.873132	0.27315
DYNC1I2	Cytoplasmic dynein 1 intermediate chain 2	IPI00302712;IPI00216348;IPI00827813;IPI00744015;IPI00827859;IPI00915993;IPI00917978;IPI00412601;IPI00915884;IPI00917180;IPI00917325;IPI00917685;IPI00916278;IPI00917785;IPI00916160;IPI00917564;IPI00917075;IPI00916306	2	172543919	-0.936217	-0.305558	0.0543379	0.357626
SLC25A12	Calcium-binding mitochondrial carrier protein Aralar1	IPI00386271;IPI00940497	2	172640880	-1.89041	-0.449961	-0.264148	0.207427
HAT1	Histone acetyltransferase type B catalytic subunit	IPI00024719;IPI00651621;IPI00916606;IPI00916759	2	172778958	-0.595209	-0.355144	0.0308653	0.333306
MAP1D	Methionine aminopeptidase 1D, mitochondrial	IPI00874126	2	172864490	NaN	-0.360571	NaN	0.310278
ITGA6	Integrin alpha-6	IPI00216225;IPI00921401;IPI00216221;IPI00216223;IPI00010697;IPI00216222;IPI00216224;IPI00921080;IPI00917593;IPI00915974	2	173292082	NaN	-0.421402	-0.430372	0.225933
MLTK	Mitogen-activated protein kinase kinase kinase MLT	IPI00029643	2	173940442	NaN	-0.450197	0.547057	0.907589
MLTK	Putative uncharacterized protein ENSP00000387259	IPI00916405;IPI00329638;IPI00384771;IPI00941127	2	173940442	NaN	-0.450197	NaN	0.907589
CDCA7	Cell division cycle-associated protein 7	IPI00784714;IPI00910644;IPI00604551;IPI00915839;IPI00785043	2	174219548	NaN	-0.447475	NaN	0.784518
OLA1	Obg-like ATPase 1	IPI00916847;IPI00290416;IPI00916410;IPI00216105	2	174937175	-0.256282	-0.372713	1.01944	0.830765
OLA1	Obg-like ATPase 1	IPI00216106;IPI00908669;IPI00878789	2	174937175	NaN	-0.372713	NaN	0.830765
SCRN3	cDNA FLJ60633, highly similar to Homo sapiens secernin 3 (SCRN3), mRNA	IPI00002311;IPI00942040;IPI00916931;IPI00917308	2	175260458	0.220437	-0.427911	-0.0533091	0.872188
GPR155	Integral membrane protein GPR155	IPI00396054	2	175296966	NaN	-0.397153	NaN	0.880231
WIPF1	WAS/WASL-interacting protein family member 1	IPI00552369;IPI00418328;IPI00922408;IPI00797331;IPI00908388;IPI00941288;IPI00917534	2	175424300	NaN	-0.491052	NaN	0.886261
LNP	Protein lunapark	IPI00028369;IPI00785171;IPI00784901;IPI00916121	2	176788620	0.744902	-0.423411	-0.649074	0.807609
MTX2	Metaxin-2	IPI00025717;IPI00477773;IPI00925213;IPI00927437;IPI00927670	2	177134123	-0.00143126	-0.441062	-0.910493	0.764601
HNRNPA3	Heterogeneous nuclear ribonucleoprotein A3	IPI00455134;IPI00927407;IPI00909208	2	178077291	-0.12849	-0.409303	1.14431	0.803078
HNRNPA3	Heterogeneous nuclear ribonucleoprotein A3	IPI00419373;IPI00939124;IPI00927677;IPI00940369;IPI00470658;IPI00927189;IPI00926389;IPI00927894	2	178077291	0.543126	-0.409303	1.80539	0.803078
AGPS	Alkyldihydroxyacetonephosphate synthase, peroxisomal	IPI00010349;IPI00917312	2	178257372	NaN	-0.344702	0.749342	0.884511
TTC30B	Tetratricopeptide repeat protein 30B	IPI00384481;IPI00478743	2	178414973	NaN	-0.30799	NaN	0.98744
RBM45	RNA-binding protein 45	IPI00216750;IPI00789303;IPI00917680;IPI00917831	2	178977151	NaN	-0.349025	NaN	0.862361
OSBPL6	Oxysterol-binding protein-related protein 6	IPI00789184;IPI00167804;IPI00220568;IPI00908339;IPI00385134;IPI00384275	2	179059208	NaN	-0.466496	0.703522	0.868773
PRKRA	Interferon-inducible double stranded RNA-dependent protein kinase activator A	IPI00021167;IPI00718940;IPI00719567;IPI00916597;IPI00915919;IPI00917410	2	179296141	-0.520985	-0.457677	1.35238	0.84508
FKBP7	FK506-binding protein 7	IPI00001914;IPI00218686;IPI00942796;IPI00908678;IPI00917854	2	179328391	NaN	-0.418094	NaN	0.855185
TTN	Titin	IPI00759542;IPI00759754;IPI00179357;IPI00759637;IPI00759613;IPI00023283;IPI00375499;IPI00375498;IPI00455173;REV_IPI00023832;IPI00854673;IPI00939896;IPI00940820;IPI00940932;IPI00943225;REV_IPI00238209;IPI00747654	2	179390716	1.13344	-0.428102	0.98286	0.904933
SESTD1	SEC14 domain and spectrin repeat-containing protein 1	IPI00329002;IPI00916825;IPI00383819	2	179966419	NaN	-0.413629	NaN	0.860928
ITGA4	Integrin alpha-4	IPI00009803	2	182321619	NaN	-0.513932	NaN	0.909445
SSFA2	Sperm-specific antigen 2	IPI00400812;IPI00386170;IPI00918003;IPI00830086	2	182756560	-1.56293	-0.440658	-0.988769	0.896464
DNAJC10	DnaJ homolog subfamily C member 10	IPI00293260;IPI00844115;IPI00873764	2	183580999	-0.334026	-0.44733	1.50474	0.885859
NCKAP1	Nck-associated protein 1	IPI00409684;IPI00031982;IPI00902825;IPI00023407	2	183789605	-0.67573	-0.473521	0.634125	0.888528
NUP35	Nucleoporin NUP53	IPI00329650;IPI00916892;IPI00927087;IPI00550291;IPI00927491;IPI00927316;IPI00927742	2	183982242	-0.479961	-0.379719	0.648163	0.921315
ZC3H15	Zinc finger CCCH domain-containing protein 15	IPI00000279;IPI00909823;IPI00927837	2	187350883	0.176426	-0.363876	1.39306	0.958491
ITGAV	cDNA FLJ51414, highly similar to Integrin alpha-V	IPI00922108;IPI00027505;IPI00555991;IPI00927691	2	187454792	-2.91422	-0.389503	0.704302	0.978313
GULP1	PTB domain-containing engulfment adapter protein 1	IPI00790010;IPI00915753;IPI00008468	2	189156396	NaN	-0.398477	NaN	0.00990024
WDR75	WD repeat-containing protein 75	IPI00217240;IPI00917653;IPI00916375	2	190306159	-0.54299	-0.412317	-0.552172	-0.0941682
HIBCH	3-hydroxyisobutyryl-CoA hydrolase, mitochondrial	IPI00419802;IPI00377161;IPI00916098;IPI00915760;IPI00916393;IPI00871204;IPI00915922;IPI00916939;IPI00916207	2	191054461	1.65361	-0.335208	-0.1864	0.0177218
INPP1	Inositol polyphosphate 1-phosphatase	IPI00027139;IPI00917471;IPI00917637;IPI00916305;IPI00917132;IPI00916784;IPI00917314;IPI00916959;IPI00916621;IPI00917834	2	191208196	NaN	-0.296366	NaN	0.028928
NAB1	NGFI-A-binding protein 1	IPI00336119;IPI00917438;IPI00220133;IPI00916862	2	191511472	NaN	-0.388406	NaN	-0.0649666
GLS	Glutaminase kidney isoform, mitochondrial	IPI00289159;IPI00916210;IPI00915822;IPI00917573	2	191745553	-2.5974	-0.344779	1.07867	0.0250835
GLS	Glutaminase kidney isoform, mitochondrial	IPI00215687;IPI00917826;IPI00917105;IPI00215685;IPI00916088	2	191745553	NaN	-0.344779	1.49245	0.0250835
STAT1	Signal transducer and activator of transcription 1-alpha/beta	IPI00030781;IPI00795482;IPI00218188;IPI00915952;IPI00797149;IPI00916196;IPI00915841;IPI00916320;IPI00916067	2	191829084	-1.00102	-0.366728	-0.639212	0.00729001
MYO1B	Myosin-Ib	IPI00414980;IPI00376344;IPI00795618;IPI00793284;IPI00917840;IPI00917642;IPI00917462;IPI00916100;IPI00873721;IPI00917100	2	192109911	-2.73487	-0.387344	-2.41411	-0.0602895
SDPR	Serum deprivation-response protein	IPI00005809	2	192699028	NaN	-0.368237	NaN	-0.0133429
SLC39A10	Zinc transporter ZIP10	IPI00008085;IPI00917402;IPI00916454;IPI00916039	2	196440701	-2.1789	-0.40111	-0.463344	-0.0359572
STK17B	Serine/threonine-protein kinase 17B	IPI00014934;IPI00916930	2	196998290	NaN	-0.4424	NaN	0.0758427
CCDC150	Putative uncharacterized protein CCDC150	IPI00917184;IPI00301743;IPI00917884	2	197504356	NaN	-0.179651	NaN	0.115061
GTF3C3	General transcription factor 3C polypeptide 3	IPI00015806;IPI00411594;IPI00916091;IPI00917026;IPI00917018	2	197627756	0.984413	-0.226973	0.836708	0.0779466
PGAP1	GPI inositol-deacylase	IPI00178415;IPI00828204;IPI00917505	2	197697728	NaN	-0.29127	NaN	0.00269961
ANKRD44	Serine/threonine-protein phosphatase 6 regulatory ankyrin repeat subunit B	IPI00167419;IPI00761054;IPI00942283;IPI00395999;IPI00477624;IPI00916720;IPI00915264	2	197831741	NaN	-0.339133	NaN	-0.0429361
SF3B1	Splicing factor 3B subunit 1	IPI00026089;IPI00917430;IPI00479561;IPI00917674	2	198256698	0.475178	-0.45378	0.739489	-0.121552
HSPD1	60 kDa heat shock protein, mitochondrial	IPI00784154;IPI00917575;IPI00880053;IPI00915941;IPI00917983;IPI00076042;IPI00917686;IPI00916167;IPI00923547;IPI00916653;IPI00917789	2	198351305	1.21064	-0.167961	0.116668	-0.509548
HSPE1	10 kDa heat shock protein, mitochondrial	IPI00220362;IPI00916763;IPI00916345;IPI00938042;IPI00935986;IPI00935211;IPI00414878;IPI00942644	2	198364718	0.89081	NaN	-0.181238	NaN
MOBKL3	Mps one binder kinase activator-like 3	IPI00386122;IPI00856011;IPI00398774;IPI00915769	2	198380295	-0.439482	-0.301613	-0.11057	-0.0963301
MARS2	Methionyl-tRNA synthetase, mitochondrial	IPI00062839;IPI00911041	2	198570087	NaN	-0.404181	NaN	-0.107067
C2orf47	Uncharacterized protein C2orf47, mitochondrial	IPI00291751;IPI00927477	2	200820040	1.35301	NaN	0.153236	NaN
SPATS2L	cDNA FLJ59751, weakly similar to Mus musculus spermatogenesis associated, serine-rich 2 (Spats2), mRNA	IPI00023532;IPI00917649;IPI00916831;IPI00103027;IPI00917040;IPI00926880;IPI00925916;IPI00915844;IPI00916544;IPI00927056;IPI00917360;IPI00916902	2	201170604	-4.2935	-0.387484	-1.08035	-0.0981381
AOX1	Aldehyde oxidase	IPI00029715;IPI00917071;IPI00917477	2	201450591	NaN	-0.424538	NaN	-0.00355726
BZW1	cDNA FLJ55789, highly similar to Rattus norvegicus basic leucine zipper and W2 domains 1 (Bzw1), mRNA	IPI00916503;IPI00916112;IPI00785096;IPI00918019;IPI00180128;IPI00900322;IPI00903257;IPI00917597;IPI00916338;IPI00916463;IPI00915826;IPI00916588	2	201675317	-0.292211	-1.06521	-0.852426	0.374095
NIF3L1	NIF3-like protein 1	IPI00604624;IPI00873590;IPI00451430;IPI00451429;IPI00917949;IPI00916550	2	201754050	0.17448	-0.38351	-0.338264	-0.0534707
ORC2L	Origin recognition complex subunit 2	IPI00013216	2	201773696	NaN	-0.401445	NaN	-0.073125
NDUFB3	NADH dehydrogenase [ubiquinone] 1 beta subcomplex subunit 3	IPI00219383;IPI00925753	2	201936156	0.547115	-0.38062	-0.876457	-0.0836244
CASP8	Caspase-8	IPI00220726;IPI00305242;IPI00000149;IPI00220721;IPI00220722;IPI00220725;IPI00073318;IPI00793235;IPI00220723;IPI00220724;IPI00927317;IPI00927151;IPI00927011;IPI00925486;IPI00925770	2	202098166	0.198864	-0.435149	-0.13137	-0.0505635
ALS2	Alsin	IPI00295004;IPI00295005	2	202565277	NaN	-0.455173	NaN	0.0114132
SUMO1	Putative uncharacterized protein SUMO1	IPI00917683;IPI00303105;IPI00917294;IPI00418254;IPI00917981;IPI00477045;IPI00916532;IPI00917832	2	203070903	-0.346773	-0.427306	0.393708	-0.108973
NOP58	Nucleolar protein 58	IPI00006379;IPI00924866;IPI00917530	2	203130439	0.743154	-0.257937	0.649363	-0.0412118
WDR12	Ribosome biogenesis protein WDR12	IPI00304232;IPI00926172	2	203744993	0.981524	-0.385571	0.997789	-0.00865445
NBEAL1	Neurobeachin-like protein 1	IPI00418653;IPI00414668;IPI00395569;IPI00925136	2	203879602	NaN	-0.346511	-1.06743	-0.0599769
CYP20A1	Putative uncharacterized protein CYP20A1	IPI00010218	2	204103663	0.212559	-0.365192	-0.314272	-0.0638511
ABI2	Abl interactor 2	IPI00442210;IPI00925810;IPI00925186;IPI00924519;IPI00442211;IPI00442214;IPI00937657;IPI00926717;IPI00926527;IPI00927138	2	204192942	NaN	-0.322611	NaN	-0.00531459
RAPH1	Ras-associated and pleckstrin homology domains-containing protein 1	IPI00924780;IPI00871620;IPI00656088;IPI00402234;IPI00656058;IPI00655621;IPI00655588;IPI00655897;IPI00656016;IPI00927778;IPI00743280	2	204259068	0.134708	-0.340349	2.03975	-0.0160809
NDUFS1	NADH-ubiquinone oxidoreductase 75 kDa subunit	IPI00604664;IPI00940744;IPI00925023;IPI00927308;IPI00927225;IPI00925853;IPI00924768;IPI00926963	2	206986149	0.738726	-0.388785	-1.19585	-0.0242679
EEF1B2	Elongation factor 1-beta	IPI00178440;IPI00164838;IPI00927696;IPI00927920;IPI00926585;IPI00924908	2	207024309	-0.115803	0.389498	0.586374	0.103865
ATP5O	ATP synthase subunit O, mitochondrial	IPI00007611;IPI00878218;IPI00853134;IPI00893479	2	207100960	1.19059	0.0958547	-0.186945	0.656732
FASTKD2	FAST kinase domain-containing protein 2	IPI00013735;IPI00479951	2	207630081	0.530242	-0.441632	-0.369935	-0.0583312
FAM119A	Protein FAM119A	IPI00927383;IPI00550300;IPI00927931;IPI00848124;IPI00924755	2	208445355	NaN	-0.412714	NaN	-0.0530003
IDH1	Isocitrate dehydrogenase [NADP] cytoplasmic	IPI00027223;IPI00925000;IPI00927256;IPI00926055;IPI00925864;IPI00927373;IPI00924576;IPI00023029	2	209100951	0.52167	-0.378124	-1.55866	-0.0792352
PIKFYVE	FYVE finger-containing phosphoinositide kinase	IPI00396145;IPI00748184;IPI00879572;IPI00872138;IPI00181535;IPI00941353	2	209130991	NaN	-0.281418	NaN	-0.00682887
MAP2	Microtubule-associated protein 2	IPI00003842;IPI00472094;IPI00735732;IPI00216900;IPI00293579;IPI00926254;IPI00925605;IPI00788941	2	210288782	NaN	-0.394547	0.67679	-0.0225108
RPE	Ribulose-phosphate 3-epimerase	IPI00335280;IPI00910461;IPI00926846;IPI00925376;IPI00373788;IPI00927031;IPI00185258;IPI00939663;IPI00927218;IPI00924782;IPI00926433;IPI00927626;IPI00926040;IPI00925812;IPI00914882;IPI00927442	2	210867289	-0.370276	0.138367	-0.136737	0.0717262
LANCL1	LanC-like protein 1	IPI00005724;IPI00925884;IPI00927255;IPI00924801;IPI00926882;IPI00925235	2	211295973	-1.31865	-0.338473	-0.00614658	-0.1383
CPS1	Carbamoylphosphate synthetase I	IPI00889534;IPI00011062;IPI00397498;IPI00926403;IPI00926199	2	211342406	-1.09986	-0.436011	-1.29963	-0.137123
ABCA12	ATP-binding cassette sub-family A member 12	IPI00939572;IPI00782981;IPI00457109	2	215796266	NaN	-0.372989	NaN	-0.0809161
ATIC	Bifunctional purine biosynthesis protein PURH	IPI00289499;IPI00925601;IPI00926426;IPI00926103;IPI00925871;IPI00927536;IPI00925253	2	216176540	0.180618	-0.283741	-0.534691	-0.0302032
MREG	Melanoregulin	IPI00783243;IPI00017515;IPI00924967;IPI00924504	2	216807557	0.0694809	-0.405777	NaN	-0.12957
XRCC5	ATP-dependent DNA helicase 2 subunit 2	IPI00220834;IPI00871391;IPI00925823;IPI00926445	2	216972187	0.314523	-0.366529	0.108273	-0.0983821
SMARCAL1	SWI/SNF-related matrix-associated actin-dependent regulator of chromatin subfamily A-like protein 1	IPI00386311;IPI00924929;IPI00924761	2	217277137	NaN	-0.311449	NaN	-0.139654
RPL37A	60S ribosomal protein L37a	IPI00414860;IPI00926175;IPI00926815;IPI00924813;IPI00477215	2	217362912	-0.52752	-0.34263	-0.447158	-0.171405
IGFBP2	Insulin-like growth factor-binding protein 2	IPI00297284;IPI00556442;IPI00927165;IPI00926948;IPI00927386	2	217497551	1.75752	-0.410728	NaN	-0.234692
IGFBP5	Insulin-like growth factor-binding protein 5	IPI00029236;IPI00924537	2	217536828	3.70853	-0.498908	3.26628	-0.390852
ARPC2	Actin-related protein 2/3 complex subunit 2	IPI00005161;IPI00000477;IPI00925920;IPI00926315;IPI00927156;IPI00925705	2	219081817	-1.3399	-0.259385	-0.689457	-0.243919
AAMP	Angio-associated migratory cell protein	IPI00927731;IPI00014481;IPI00924477;IPI00924705;IPI00925243	2	219128850	0.559549	NaN	0.596414	NaN
PNKD	Probable hydrolase PNKD	IPI00328714;IPI00030458;IPI00855925	2	219135115	4.42	-0.349444	1.34935	-0.270161
PNKD	Probable hydrolase PNKD	IPI00001022	2	219135115	NaN	-0.349444	NaN	-0.270161
RQCD1	Cell differentiation protein RCD1 homolog	IPI00023101;IPI00922574;IPI00063902;IPI00926472;IPI00926084	2	219433303	0.180491	-0.39431	0.557659	-0.0973831
BCS1L	Mitochondrial chaperone BCS1	IPI00003985;IPI00925074;IPI00924626;IPI00924601;IPI00927724;IPI00925726;IPI00927504	2	219523487	0.75103	-0.399413	-0.324587	-0.235323
RNF25	E3 ubiquitin-protein ligase RNF25	IPI00059944	2	219528587	-0.507045	-0.400683	-0.849511	-0.237104
IHH	Indian hedgehog protein	IPI00032190	2	219919146	NaN	-0.255178	NaN	-0.161348
FAM134A	Protein FAM134A	IPI00301294	2	220040947	NaN	-0.239483	NaN	-0.142162
APG9L1	cDNA FLJ77748	IPI00916626;IPI00383396;IPI00555659;IPI00439694;IPI00916599;IPI00916010;IPI00917625	2	220074494	0.560587	-0.276972	0.3774	-0.204429
ANKZF1	Ankyrin repeat and zinc finger domain-containing protein 1	IPI00335437;IPI00916311;IPI00909687;IPI00916826;IPI00916154;IPI00916654	2	220094479	NaN	-0.272124	-0.658143	-0.207871
GLB1L	Beta-galactosidase-1-like protein	IPI00185998;IPI00414585;IPI00916120	2	220101328	NaN	NaN	NaN	NaN
TUBA4A	Tubulin alpha-4A chain	IPI00007750;IPI00794663;IPI00335314;IPI00794009;IPI00916823;IPI00797717;IPI00916391;IPI00917863;IPI00879535;IPI00062209	2	220114433	-0.859184	NaN	0.228995	NaN
TUBA4B	Putative tubulin-like protein alpha-4B	IPI00942772;IPI00017454	2	220130946	NaN	-0.258321	NaN	-0.205079
DNAJB2	DnaJ homolog subfamily B member 2	IPI00220102;IPI00874105;IPI00916360;IPI00917047;IPI00908667;IPI00916752;IPI00925711	2	220143989	NaN	-0.250086	NaN	-0.192395
DNPEP	Aspartyl aminopeptidase	IPI00015856;IPI00658215;IPI00658188;IPI00029820;IPI00072257;IPI00658014;IPI00657991;IPI00658049;IPI00333813;IPI00657933	2	220238268	0.862172	0.719392	0.213062	0.704455
DES	Desmin	IPI00465084	2	220283099	NaN	-0.348562	-2.83488	-0.236838
GMPPA	Mannose-1-phosphate guanyltransferase alpha	IPI00657888;IPI00101782;IPI00383767;IPI00893044;IPI00657652;IPI00910336	2	220363589	-0.591615	-0.488398	-0.694377	-0.413195
OBSL1	Obscurin-like 1 isoform C	IPI00893234;IPI00937435;IPI00883737;IPI00306305;IPI00657882	2	220415451	NaN	-0.382779	NaN	-0.309139
STK11IP	Serine/threonine kinase 11-interacting protein	IPI00170934;IPI00885068;IPI00910117;IPI00909450;IPI00893226;IPI00893083	2	220462582	-1.50338	-0.343234	-1.30364	-0.252559
EPHA4	Ephrin type-A receptor 4	IPI00008318;IPI00917056	2	222282747	NaN	-0.430031	NaN	-0.109884
FARSB	Phenylalanyl-tRNA synthetase beta chain	IPI00300074	2	223435255	-0.116725	-0.363977	-0.237868	-0.0494033
ACSL3	Long-chain-fatty-acid--CoA ligase 3	IPI00031397;IPI00916819;IPI00917636	2	223725652	-2.83272	-0.381079	-0.906704	-0.11444
WDFY1	WD repeat and FYVE domain-containing protein 1	IPI00024283;IPI00303883;IPI00916648	2	224720433	-1.86935	-0.403369	-2.13122	-0.163587
MRPL44	39S ribosomal protein L44, mitochondrial	IPI00009680	2	224822121	1.26164	-0.429372	-0.203727	-0.159886
SERPINE2	cDNA, FLJ92861, highly similar to Homo sapiens serine (or cysteine) proteinase inhibitor, clade E (nexin, plasminogen activator inhibitor type 1), member 2 (SERPINE2), mRNA	IPI00940397;IPI00009890;IPI00917938;IPI00916528	2	224839765	NaN	-0.442328	NaN	-0.142137
SERPINE2	cDNA FLJ55211, highly similar to Glia-derived nexin	IPI00914871;IPI00914848	2	224839765	NaN	-0.442328	NaN	-0.142137
CUL3	Cullin-3	IPI00014312;IPI00382458;IPI00382459;IPI00917651;IPI00917208;IPI00916926;IPI00025819;IPI00748752;IPI00218763;IPI00218764;IPI00939965;IPI00940948;IPI00175639;IPI00791842;IPI00549214;IPI00789753;IPI00791276	2	225334867	-0.0436001	-0.492842	0.408572	-0.191392
IRS1	Insulin receptor substrate 1	IPI00019471	2	227599757	-0.444789	-0.420979	-0.385916	-0.0473186
MFF	Mitochondrial fission factor	IPI00026448;IPI00024816;IPI00555826;IPI00031927;IPI00024627;IPI00917262;IPI00918012;IPI00915899	2	228189867	NaN	-0.453244	NaN	-0.089395
AGFG1	cDNA FLJ40132 fis, clone TESTI2012155, highly similar to NUCLEOPORIN-LIKE PROTEIN RIP	IPI00903328;IPI00607616;IPI00736669;IPI00304693;IPI00916083;IPI00915778;IPI00915906	2	228336868	-0.781415	-0.384456	0.275306	-0.0885982
TRIP12	TRIP12 protein	IPI00032342;IPI00871861;IPI00783250;IPI00916070	2	230631930	-0.0279693	-0.426137	-1.15506	-0.219978
SP140L	Nuclear body protein SP140-like protein	IPI00027693;IPI00719187	2	231191899	0.764527	-0.487524	0.843939	-0.141234
SP100	Nuclear autoantigen Sp-100	IPI00011675;IPI00218326;IPI00218325;IPI00218324;IPI00218327;IPI00917048;IPI00917345;IPI00916851;IPI00884908	2	231280657	NaN	-0.504034	-1.73197	-0.14716
CAB39	Calcium-binding protein 39	IPI00032561	2	231577560	-0.826432	-0.479697	-0.371773	-0.163265
PSMD1	26S proteasome non-ATPase regulatory subunit 1	IPI00299608;IPI00456695;IPI00916632;IPI00917594;IPI00916809;IPI00916965	2	231921578	-0.663121	-0.351073	-0.456203	-0.151884
ARMC9	LisH domain-containing protein ARMC9	IPI00829927;IPI00216484;IPI00879293;IPI00916087;IPI00916195;IPI00915821;IPI00916515	2	232063260	NaN	-0.28854	-0.883737	-0.190987
NCL	Nucleolin	IPI00604620;IPI00444262;IPI00916188;IPI00183526	2	232318242	0.728559	-0.190259	0.695363	-0.0803573
PDE6D	Retinal rod rhodopsin-sensitive cGMP 3',5'-cyclic phosphodiesterase subunit delta	IPI00015161;IPI00871631;IPI00916343;IPI00916760	2	232597135	NaN	-0.184834	0.2957	-0.0548785
COPS7B	COP9 signalosome complex subunit 7b	IPI00009301;IPI00917481;IPI00445209;IPI00916219;IPI00917140;IPI00478990;IPI00916095;IPI00916369;IPI00917012;IPI00916504;IPI00916690;IPI00917467;IPI00917804	2	232646381	0.412615	-0.294091	0.50208	-0.152111
DIS3L2	DIS3-like exonuclease 2	IPI00880048;IPI00217752;IPI00167753;IPI00465384;IPI00385160;IPI00917763	2	232825955	-1.35895	-0.366783	-0.72992	-0.126228
ALPP	Alkaline phosphatase, placental type	IPI00007289;IPI00290380	2	233243244	NaN	-0.253792	NaN	-0.226814
EIF4E2	Eukaryotic translation initiation factor 4E type 2	IPI00744211;IPI00916635;IPI00556081;IPI00917532;IPI00917207;IPI00915774;IPI00917665;IPI00910085;IPI00879488	2	233414762	-0.316076	-0.239413	-0.534536	-0.111316
EFHD1	EF-hand domain-containing protein D1	IPI00031091;IPI00916914;IPI00915909;IPI00917776;IPI00917888	2	233470767	NaN	-0.310353	NaN	-0.133405
GIGYF2	PERQ amino acid-rich with GYF domain-containing protein 2	IPI00647635;IPI00916904;IPI00784233;IPI00916509;IPI00916026;IPI00917756;IPI00910765;IPI00856036;IPI00917502;IPI00917620;IPI00916261;IPI00916150;IPI00915973;IPI00917083;IPI00917031;IPI00916290	2	233562009	-0.403379	-0.325347	-0.538902	-0.129032
INPP5D	Phosphatidylinositol-3,4,5-trisphosphate 5-phosphatase 1	IPI00329213;IPI00604549;IPI00847557	2	233924677	NaN	-0.40169	NaN	-0.25738
ATG16L1	Autophagy-related protein 16-1	IPI00790974;IPI00470446;IPI00555905;IPI00432751;IPI00797150;IPI00446614;IPI00419717;IPI00917324;IPI00789327;IPI00871602;IPI00178692	2	234118697	0.386216	-0.432832	-0.751766	-0.301341
USP40	Ubiquitin carboxyl-terminal hydrolase 40	IPI00398007;IPI00915951;IPI00910230;IPI00373874	2	234384166	NaN	-0.283579	NaN	-0.132423
HJURP	Holliday junction recognition protein	IPI00301465;IPI00930368;IPI00894061	2	234742062	NaN	-0.467371	NaN	-0.209164
SH3BP4	SH3 domain-binding protein 4	IPI00005030;IPI00383564;IPI00854684	2	235860617	0.584599	-0.449092	0.322757	-0.22456
COPS8	COP9 signalosome complex subunit 8	IPI00009480;IPI00916489;IPI00916030;IPI00377080;IPI00915801;IPI00872083;IPI00916216	2	237993955	-0.570142	-0.396912	-0.25397	-0.238025
MLPH	Melanophilin	IPI00012201;IPI00328101;IPI00902442;IPI00917358;IPI00432129;IPI00916260;IPI00917905;IPI00916163;IPI00916630;IPI00916409;IPI00916006	2	238394071	4.28993	-0.480955	-1.15965	-0.295713
RAB17	Ras-related protein Rab-17	IPI00007866	2	238482965	NaN	-0.457318	NaN	-0.220956
LRRFIP1	Leucine-rich repeat flightless-interacting protein 1	IPI00382733;IPI00914853	2	238536219	-0.930957	-0.410859	-1.05177	-0.217583
LRRFIP1	LRR FLI-I interacting protein 1	IPI00386687	2	238536219	NaN	-0.410859	NaN	-0.217583
UBE2F	NEDD8-conjugating enzyme UBE2F	IPI00056432;IPI00916820;IPI00916389;IPI00910610;IPI00917130;IPI00917801;IPI00908717;IPI00916293;IPI00917372;IPI00915920;IPI00916946;IPI00917266;IPI00909362;IPI00916680;IPI00916053;IPI00916420;IPI00917661	2	238875469	NaN	-0.335459	NaN	-0.261135
SCLY	Selenocysteine lyase	IPI00101652;IPI00909950;IPI00910775;IPI00884890;IPI00915946;IPI00910431;IPI00917004;IPI00916168;IPI00916046;IPI00917153	2	238969530	1.53872	-0.333644	0.0989644	-0.313823
	Selenocysteine lyase variant	IPI00556507	2	238969530	NaN	NaN	NaN	NaN
ILKAP	Integrin-linked kinase-associated serine/threonine phosphatase 2C	IPI00006164;IPI00917171;IPI00917304	2	239079042	0.10567	-0.217088	0.523127	-0.160821
HDAC4	Histone deacetylase 4	IPI00010088;IPI00894354	2	239969864	NaN	-0.422854	NaN	-0.347746
NDUFA10	NADH dehydrogenase [ubiquinone] 1 alpha subcomplex subunit 10, mitochondrial	IPI00894154;IPI00029561;IPI00103509;IPI00894261;IPI00555877;IPI00894559;IPI00937896;IPI00893311;IPI00893990;IPI00893727	2	240831867	0.439913	-0.341079	-1.00899	-0.367476
GPC1	Glypican-1	IPI00893155;IPI00015688;IPI00892532;IPI00892905;IPI00556267	2	241375088	NaN	-0.424827	NaN	-0.326662
KIF1A	Kinesin-like protein KIF1A	IPI00815672;IPI00604711;IPI00893227;IPI00893719;IPI00893241	2	241653181	NaN	-0.577447	NaN	-0.296154
C2orf54	Uncharacterized protein C2orf54	IPI00782980;IPI00903297;IPI00847713;IPI00016347	2	241825465	NaN	-0.410974	NaN	-0.272719
MTERFD2	mTERF domain-containing protein 2	IPI00376346;IPI00893206;IPI00894278;IPI00893913;IPI00894053;IPI00893340;IPI00893601;IPI00893357;IPI00893730	2	242014096	1.64832	-0.395447	0.497026	-0.195079
PPP1R7	Protein phosphatase 1 regulatory subunit 7	IPI00033600;IPI00395771;IPI00893539;IPI00893764;IPI00894184;IPI00759705;IPI00893943;IPI00759816;IPI00893774;IPI00893379;IPI00893238;IPI00893473	2	242088991	-0.542141	-0.378626	-0.266736	-0.202675
HDLBP	Vigilin	IPI00022228;IPI00894047;IPI00443983;IPI00893650;IPI00442135;IPI00893636;IPI00892548;IPI00893741;IPI00892886;IPI00893773;IPI00894070;IPI00893433;IPI00892788;IPI00894200;IPI00893806;IPI00894372;IPI00893626;IPI00941714;IPI00893892;IPI00893483;REV_IPI00328204;IPI00894089;IPI00893195	2	242166679	-1.00486	-0.291909	-0.655749	-0.153289
HDLBP	cDNA FLJ56889, moderately similar to Vigilin	IPI00894287	2	242166679	NaN	-0.291909	NaN	-0.153289
NEDD5	cDNA FLJ55467, highly similar to Septin-2	IPI00871851;IPI00014177;IPI00894340;IPI00893658;IPI00893645;IPI00894199;IPI00893096;IPI00894055;IPI00894283;IPI00892810;IPI00894322;IPI00892518;IPI00893902;IPI00892932;IPI00893477;IPI00893240;IPI00893788;IPI00894088;IPI00893329;IPI00893734	2	242254515	-0.882867	-0.28102	-0.854627	-0.141447
FARP2	FERM, RhoGEF and pleckstrin domain-containing protein 2	IPI00744221;IPI00171819;IPI00893939;IPI00893529	2	242295658	NaN	-0.226579	NaN	-0.0843949
STK25	Serine/threonine-protein kinase 25	IPI00012093;IPI00893500;IPI00893092;IPI00893361;IPI00893689;IPI00892997;IPI00894210;IPI00893536;IPI00892960;IPI00893919;IPI00894406;IPI00892730;IPI00894098;IPI00892595	2	242432089	0.206067	-0.236591	NaN	-0.110656
THAP4	THAP domain-containing protein 4	IPI00788055;IPI00894493;IPI00887001	2	242523820	NaN	-0.274903	NaN	-0.175983
ATG4B	cDNA FLJ56391, highly similar to Cysteine protease ATG4B (EC 3.4.22.-)	IPI00787501;IPI00746254;IPI00554649;IPI00647200;IPI00937313;IPI00942896;IPI00941681;IPI00894144;IPI00894238;IPI00743619;IPI00894423;IPI00893720;IPI00892755;IPI00892636;IPI00470477;IPI00292327;IPI00064708;IPI00184556;IPI00902988	2	242576628	-1.41153	NaN	0.317424	NaN
DTYMK	Thymidylate kinase	IPI00013862;IPI00787559;IPI00938328;IPI00892966;IPI00892836	2	242615157	0.212984	NaN	0.665111	NaN
D2HGDH	D-2-hydroxyglutarate dehydrogenase, mitochondrial	IPI00166642;IPI00871210;IPI00883619;IPI00893605;IPI00893732	2	242673994	NaN	-0.527644	NaN	-0.294511
TRNT1	tRNA-nucleotidyltransferase 1, mitochondrial	IPI00289807;IPI00301719;IPI00927685;IPI00925330;IPI00921077;IPI00305221	3	3168600	0.761455	-0.350647	1.6699	1.06889
CRBN	Protein cereblon	IPI00045917;IPI00641620;IPI00925344;IPI00925252;IPI00790008;IPI00926883;IPI00925600;IPI00797356;IPI00796158	3	3190676	NaN	-0.348548	NaN	1.07502
SUMF1	Sulfatase-modifying factor 1	IPI00432718;IPI00301144;IPI00785161;IPI00332413;IPI00909612	3	3742498	NaN	-0.382278	1.91325	1.16398
ITPR1	Inositol 1,4,5-trisphosphate receptor type 1	IPI00333753;IPI00218658;IPI00218662;IPI00925443;IPI00218661;IPI00218664;IPI00218659;IPI00939846;IPI00218660;IPI00922622	3	4535034	NaN	-0.375002	0.0448363	1.17504
ARL8B	cDNA FLJ56285, highly similar to ADP-ribosylation factor-like protein 8B	IPI00018871;IPI00940959;IPI00789069;IPI00793455	3	5163905	-0.423791	-0.3258	1.06177	1.14803
LMCD1	LIM and cysteine-rich domains protein 1	IPI00303258;IPI00926221;IPI00910942;IPI00926626;IPI00927828;IPI00927275;IPI00789555	3	8543393	NaN	-0.354014	NaN	0.611799
THUMPD3	THUMP domain-containing protein 3	IPI00306127;IPI00924884;IPI00926808	3	9404526	0.468987	-0.326541	0.601535	0.705447
MTMR14	Myotubularin-related protein 14	IPI00168378;IPI00384329;IPI00152391;IPI00927321;IPI00103891;IPI00926614;IPI00909240;IPI00798405;IPI00794209	3	9691117	0.0127353	-0.471002	-0.00606981	0.762866
OGG1	N-glycosylase/DNA lyase	IPI00220179;IPI00220178;IPI00026574;IPI00941477;IPI00007312;IPI00025730;IPI00294126;IPI00927076;IPI00924724;IPI00926906	3	9791628	NaN	-0.317145	NaN	1.44297
CAMK1	Calcium/calmodulin-dependent protein kinase type 1	IPI00028296;IPI00927594;IPI00927354	3	9799026	NaN	-0.266239	NaN	1.48714
ARPC4	Actin-related protein 2/3 complex subunit 4	IPI00925052;IPI00925334;IPI00554811;IPI00926054;IPI00790262;IPI00926232;IPI00386354;IPI00607772;IPI00924833;IPI00925522	3	9834777	-1.25152	-0.166171	-0.557882	1.49729
RPUSD3	RNA pseudouridylate synthase domain-containing protein 3	IPI00793394;IPI00925267;IPI00646294;IPI00796048;IPI00916988;IPI00925080;IPI00926589	3	9879533	NaN	-0.141578	NaN	1.48074
JAGN1	Protein jagunal homolog 1	IPI00329025;IPI00387005	3	9932238	NaN	-0.181335	NaN	1.43801
TMEM111	Transmembrane protein 111	IPI00020472;IPI00607849;IPI00926169;IPI00789434;IPI00790620	3	10004221	-0.602438	NaN	-0.14494	NaN
FANCD2	Fanconi anemia group D2 protein	IPI00075081;IPI00604399;IPI00604576;IPI00926908;IPI00604753;IPI00925767;IPI00792112;IPI00925969	3	10068098	2.15636	-0.190565	3.50685	0.788466
SEC13	cDNA FLJ56334, highly similar to SEC13-related protein	IPI00853598;IPI00375370;IPI00479141;IPI00845335;IPI00795464;IPI00853116;IPI00791226;IPI00852657;IPI00852874	3	10334815	0.368151	-0.213156	-0.0921028	0.271994
SEC13	Putative uncharacterized protein SEC13	IPI00789755;IPI00556487;IPI00794767;IPI00794434	3	10334815	NaN	-0.213156	NaN	0.271994
ATP2B2	Plasma membrane calcium-transporting ATPase 2	IPI00009791;IPI00219296;IPI00219297;IPI00219293;IPI00219294;IPI00219295	3	10365707	NaN	-0.26378	NaN	0.178318
ATG7	Autophagy-related protein 7	IPI00007404;IPI00925029;IPI00479911;IPI00909500;IPI00924928;IPI00926067;IPI00793782;IPI00926888;IPI00925593;IPI00925219;IPI00796939;IPI00926490;IPI00926766;IPI00925374;IPI00926965;IPI00924785;IPI00924557	3	11313995	-0.536779	-0.247916	-0.136245	0.263405
VGLL4	Vestigial-like 4	IPI00794952;IPI00795570;IPI00430439;IPI00430440;IPI00927718;IPI00925947;IPI00796548;IPI00924954;IPI00925627;IPI00927446;IPI00924675;IPI00797515	3	11597544	NaN	-0.343796	0.828437	0.283867
C3orf31	cDNA FLJ60579	IPI00925803;IPI00925977;IPI00060287;IPI00795640;IPI00789717;IPI00908721;IPI00926705	3	11831916	0.889347	-0.324684	-0.735768	0.278134
TSEN2	tRNA-splicing endonuclease subunit Sen2	IPI00427037;IPI00427039;IPI00427040;IPI00921927;IPI00926682;IPI00790771;IPI00926919;IPI00789561;IPI00790236	3	12525931	NaN	-0.156193	NaN	-0.584606
MKRN2	Makorin-2	IPI00396406;IPI00927618;IPI00927374	3	12598513	NaN	-0.360674	NaN	0.242225
RAF1	RAF proto-oncogene serine/threonine-protein kinase	IPI00900312;IPI00021786;IPI00924901;IPI00788857;IPI00789533;IPI00925565	3	12625100	0.153772	-0.369921	0.254783	0.251146
TMEM40	cDNA FLJ55821, highly similar to Homo sapiens transmembrane protein 40 (TMEM40), mRNA	IPI00168036;IPI00940779;IPI00291738;IPI00924598;IPI00926264	3	12775024	NaN	-0.280573	NaN	0.241652
RPL32	60S ribosomal protein L32	IPI00927658;IPI00395998;IPI00927458;IPI00794734;IPI00927543;IPI00927895;IPI00878895;IPI00787967;IPI00878577;IPI00926827;IPI00797214	3	12875984	-0.536143	NaN	-0.48368	NaN
IQSEC1	cDNA FLJ60491, highly similar to IQ motif and Sec7 domain-containing protein 1	IPI00797572;IPI00941736;IPI00457114;IPI00926946;IPI00760711;IPI00926575;IPI00872831;IPI00759479;IPI00760993	3	12938719	1.91879	-0.341865	-0.349238	0.00370347
NUP210	Nuclear pore membrane glycoprotein 210	IPI00291755;IPI00871723	3	13357737	1.27978	-0.399766	2.48763	0.00165558
HDAC11	Histone deacetylase 11	IPI00304324;IPI00877858;IPI00790809;IPI00879880;IPI00878794;IPI00877992;IPI00877702	3	13521224	NaN	-0.329118	NaN	0.0127266
FBLN2	cDNA FLJ50237, highly similar to Homo sapiens fibulin 2 (FBLN2), transcript variant 1, mRNA	IPI00465038;IPI00023824;IPI00927720;IPI00789451	3	13590631	NaN	-0.386493	NaN	-0.0431992
CHCHD4	Mitochondrial intermembrane space import and assembly protein 40	IPI00177428;IPI00748354	3	14153580	NaN	-0.303032	NaN	0.296357
TMEM43	Transmembrane protein 43	IPI00301280;IPI00926007;IPI00383085	3	14166440	-0.854985	-0.331671	-0.408099	0.212331
LSM3	U6 snRNA-associated Sm-like protein LSm3	IPI00219229;REV_IPI00552414	3	14219858	0.141958	-0.26771	0.406557	0.25118
C3orf19	Uncharacterized protein C3orf19	IPI00187003;IPI00925917	3	14693271	NaN	-0.305321	NaN	0.106308
MRPS25	28S ribosomal protein S25, mitochondrial	IPI00013167;IPI00796072;IPI00926139;IPI00790956;IPI00927346;IPI00796958;IPI00797306	3	15083967	0.928952	-0.268825	-0.22711	0.294013
ZFYVE20	Rabenosyn-5	IPI00007057;IPI00926268;IPI00794770	3	15111580	NaN	-0.304735	NaN	0.277534
CAPN7	Calpain-7	IPI00003765;IPI00795461;IPI00927246;IPI00925105;IPI00927915	3	15247659	0.616915	-0.4597	0.28916	0.233832
HACL1	2-hydroxyacyl-CoA lyase 1	IPI00296535;IPI00909416;IPI00909144;IPI00925802;IPI00924905;IPI00793954;IPI00910264;IPI00797564;IPI00924738	3	15602211	0.148495	-0.472863	1.41017	0.315329
ANKRD28	Serine/threonine-protein phosphatase 6 regulatory ankyrin repeat subunit A	IPI00477505;IPI00514769;IPI00908701;IPI00791281	3	15708743	-0.34474	-0.390523	1.1473	0.378023
RFTN1	Raftlin	IPI00749454;IPI00797188;IPI00926502;IPI00926130;IPI00925899;IPI00926693;IPI00472404;IPI00927842;IPI00827856;IPI00925528;IPI00298424;IPI00456051;IPI00924610;IPI00643829;IPI00796445	3	16357352	NaN	-0.373	NaN	0.211214
TBC1D5	TBC1 domain family member 5	IPI00910882;IPI00022450;IPI00927108;IPI00924677;IPI00791293;IPI00927162;IPI00926716;IPI00926310;IPI00925714;IPI00927912;IPI00927358;IPI00926496;IPI00927570;IPI00925488;IPI00927783;IPI00927664	3	17198657	-1.50782	-0.393925	-0.108784	0.36671
RAB5A	Ras-related protein Rab-5A	IPI00023510;IPI00927674	3	19988571	-0.447145	-0.363027	0.411053	0.210061
RPL15	60S ribosomal protein L15	IPI00470528;IPI00790569;IPI00927715;IPI00926202;IPI00909437;IPI00925058;IPI00943200;IPI00910417;IPI00874178;IPI00062151	3	23958036	-0.420155	0.537094	-0.501405	0.089143
TOP2B	DNA topoisomerase 2-beta	IPI00027280;IPI00217709;IPI00926528;IPI00941371;IPI00925477	3	25639475	1.04064	-0.383084	0.734289	0.497858
NGLY1	Peptide-N(4)-(N-acetyl-beta-glucosaminyl)asparagine amidase	IPI00074605;IPI00165496;IPI00926889;IPI00927100;IPI00784922;IPI00794500;IPI00784970	3	25760435	NaN	-0.418203	NaN	0.567227
OXSM	3-oxoacyl-[acyl-carrier-protein] synthase, mitochondrial	IPI00016637;IPI00922369;IPI00789342;IPI00926190;IPI00792927;IPI00926633	3	25824408	1.44785	-0.422387	-0.127268	0.560854
SLC4A7	Sodium bicarbonate cotransporter 3	IPI00021058;IPI00926820;IPI00926934;IPI00940366;IPI00927879;IPI00927034;IPI00924711;IPI00387156;IPI00926896;IPI00328342;IPI00719704;IPI00926539;IPI00719757;IPI00927188;IPI00927639;IPI00924940	3	27414214	-1.95064	-0.419885	-0.405879	0.275609
CMC1	COX assembly mitochondrial protein homolog	IPI00376478;IPI00927432;IPI00794853;IPI00790595	3	28283075	-0.821214	-0.402311	0.290853	0.314993
TGFBR2	TGF-beta receptor type-2	IPI00164934;IPI00020431;IPI00909103	3	30647994	NaN	-0.407482	NaN	0.323379
STT3B	Dolichyl-diphosphooligosaccharide--protein glycosyltransferase subunit STT3B	IPI00152377;IPI00791132;IPI00926152;IPI00795560;IPI00927424	3	31574130	0.148145	-0.488135	0.475598	0.159706
OSBPL10	Oxysterol-binding protein-related protein 10	IPI00032971;IPI00794866;IPI00925496;IPI00925369;IPI00926598;IPI00794320	3	31699382	-0.80683	-0.424309	-0.82626	0.222299
GPD1L	Glycerol-3-phosphate dehydrogenase 1-like protein	IPI00032959;IPI00926831;IPI00926212;IPI00797125;IPI00926599	3	32147181	4.02701	-0.244867	0.478055	0.377243
CMTM6	CKLF-like MARVEL transmembrane domain-containing protein 6	IPI00015801	3	32522804	NaN	-0.372112	NaN	0.273426
DYNC1LI1	Cytoplasmic dynein 1 light intermediate chain 1	IPI00007675;IPI00927867;IPI00796377	3	32567463	-0.220788	-0.277898	0.42159	0.388159
CNOT10	CCR4-NOT transcription complex subunit 10	IPI00790411;IPI00878368;IPI00396314;IPI00794753;IPI00925558;IPI00926913;IPI00791933;IPI00922596	3	32726637	0.29979	-0.272025	0.361461	0.420514
GLB1	Beta-galactosidase	IPI00796919;IPI00441344;IPI00927191;IPI00925615;IPI00441550;IPI00797646;IPI00926027;IPI00925197;IPI00927711;IPI00924798;IPI00925829	3	33038112	1.66719	-0.388119	-0.138687	0.293919
TMPPE	Transmembrane protein with metallophosphoesterase domain	IPI00418754;IPI00885142	3	33131913	NaN	-0.420671	NaN	0.269563
CRTAP	Cartilage-associated protein	IPI00748502;IPI00793277;IPI00902594;IPI00888408;IPI00795368	3	33155471	-3.73709	-0.47359	-1.12268	0.235949
UBP1	Upstream-binding protein 1	IPI00005018;IPI00294870;IPI00927195;IPI00791983	3	33429828	NaN	-0.375839	0.835871	0.307683
CLASP2	CLASP2 protein	IPI00925217;IPI00168165;IPI00789331;IPI00167067	3	33537737	-0.885689	-0.427147	-0.535497	0.333263
DRIP4	cDNA FLJ55458, highly similar to Programmed cell death 6-interacting protein	IPI00938079;IPI00246058;IPI00797599;IPI00926014;IPI00942087;IPI00924740;IPI00925321;IPI00943244;IPI00924996;IPI00937686;IPI00789478;IPI00798229	3	33839557	-0.66773	-0.437841	-0.37613	0.296667
MLH1	DNA mismatch repair protein Mlh1	IPI00029754;IPI00795011;IPI00927918;IPI00924824;IPI00783078;IPI00742734;IPI00783152;IPI00783524;IPI00877937;IPI00924469	3	37034823	0.759771	-0.418561	0.538355	0.290578
LRRFIP2	Leucine-rich repeat flightless-interacting protein 2	IPI00007277;IPI00789379;IPI00910490;IPI00015103;IPI00925387;IPI00925568;IPI00760735;IPI00793188;IPI00924435;IPI00925984	3	37094117	-2.3201	-0.480757	-1.51126	0.286554
GOLGA4	Golgin subfamily A member 4	IPI00927614;IPI00013272;IPI00220522;IPI00927117;IPI00925587;IPI00927872;IPI00220521;IPI00903127;IPI00655762	3	37284668	-0.617063	-0.355968	-0.172109	0.361855
ITGA9	Integrin alpha-9	IPI00015181	3	37493606	NaN	-0.403223	NaN	0.182427
DKFZp686K101	cDNA FLJ75064, highly similar to Homo sapiens phospholipase C, delta 1 (PLCD1), mRNA	IPI00016461;IPI00746030;IPI00925355;IPI00026386	3	38048987	-4.07004	-0.501938	-2.07207	0.129811
ACAA1	3-ketoacyl-CoA thiolase, peroxisomal	IPI00012828;IPI00927496;IPI00926442;IPI00303933;IPI00926669;IPI00925964;IPI00796781;IPI00793428;IPI00011522;IPI00924606;IPI00789589	3	38164201	0.7743	-0.512361	0.251492	0.186302
	cDNA FLJ61196, highly similar to 3-ketoacyl-CoA thiolase, peroxisomal (EC 2.3.1.16)	IPI00790196	3	38164201	NaN	NaN	NaN	NaN
MYD88	Myeloid differentiation primary response protein MyD88	IPI00924787;IPI00878858;IPI00796856;IPI00909842;IPI00798074;IPI00925056;IPI00793815;IPI00908714;IPI00910972	3	38179969	NaN	-0.515839	NaN	0.195123
OXSR1	Serine/threonine-protein kinase OSR1	IPI00010080;IPI00924637;IPI00924854	3	38206580	-2.15186	-0.422413	-0.887688	-0.240686
XYLB	Xylulose kinase	IPI00021107;IPI00448831;IPI00924754;IPI00925671	3	38388251	NaN	-0.503147	NaN	0.120711
ENDOGL1	Nuclease EXOG, mitochondrial	IPI00021106;IPI00925869;IPI00925148;IPI00927095;IPI00926369;IPI00926574;IPI00908995	3	38537618	NaN	-0.363706	NaN	0.231091
WDR48	WD repeat-containing protein 48	IPI00658210;IPI00937128;IPI00792902;IPI00791758;IPI00658079;IPI00926894;IPI00926184;IPI00926629;IPI00926436	3	39093489	-0.0417466	-0.310645	0.582408	0.260718
GORASP1	Golgi reassembly-stacking protein 1	IPI00011074;IPI00924764;IPI00456616;IPI00456615;IPI00925204;IPI00926998;IPI00790902;IPI00927125;IPI00926571;IPI00924953;IPI00926194	3	39138150	NaN	-0.266395	0.757977	0.240009
LAMR1P15	Laminin receptor-like protein LAMRL5	IPI00411639;IPI00745789;IPI00868885;IPI00795137	3	39448180	NaN	NaN	NaN	NaN
EIF1B	Eukaryotic translation initiation factor 1b	IPI00031489	3	40351175	NaN	-0.493632	NaN	0.786965
CTNNB1	Catenin beta-1	IPI00017292;IPI00927799;IPI00219893;IPI00788993;IPI00925083;IPI00792321;IPI00926114;IPI00924607;IPI00925425	3	41236328	-4.26061	-0.439944	0.164058	0.722848
NKTR	NK-tumor recognition protein	IPI00295022	3	42642106	NaN	-0.274009	NaN	-0.145977
HIGD1A	cDNA, FLJ92076, Homo sapiens likely ortholog of mouse hypoxia induced gene 1(HIG1), mRNA	IPI00856008;IPI00927455;IPI00295621;IPI00176824;IPI00926995	3	42798669	NaN	-0.446136	NaN	-0.226051
ANO10	Anoctamin-10	IPI00794169;IPI00797182;IPI00925510;IPI00902435;IPI00941544;IPI00908702;IPI00925930;IPI00926435;IPI00927521;IPI00926850;IPI00926219;IPI00927370;IPI00926133;IPI00925729	3	43396351	0.0715327	-0.438514	-1.38507	-0.191661
ABHD5	1-acylglycerol-3-phosphate O-acyltransferase ABHD5	IPI00290979;IPI00924781	3	43731605	NaN	-0.455786	NaN	-0.165274
KIAA1143	Uncharacterized protein KIAA1143	IPI00410618;IPI00939877	3	44779153	1.02204	0.00159895	1.45027	0.244752
KIF15	Kinesin-like protein KIF15	IPI00024975;IPI00889513;IPI00479255;IPI00794555;IPI00791497;IPI00927235	3	44803209	NaN	-0.458929	1.08507	-0.230981
TGM4	Protein-glutamine gamma-glutamyltransferase 4	IPI00290396;IPI00925598	3	44916100	0.463243	-0.390216	0.147275	-0.203878
ZDHHC3	Palmitoyltransferase ZDHHC3	IPI00925806;IPI00009895;IPI00216069;IPI00909713	3	44956749	NaN	-0.340279	NaN	-0.150947
EXOSC7	Exosome complex exonuclease RRP42	IPI00014198;IPI00796470	3	45016733	-2.34496	-0.358297	-0.697243	-0.139101
CDCP1	CUB domain-containing protein 1	IPI00290039;IPI00736241;IPI00235622	3	45123770	NaN	-0.484547	1.61488	-0.207293
LARS2	Probable leucyl-tRNA synthetase, mitochondrial	IPI00014213;IPI00926560;IPI00795629;IPI00927574	3	45429998	-0.00251787	-0.435543	-0.785278	-0.202581
LIMD1	LIM domain-containing protein 1	IPI00003369;IPI00925873;IPI00794842	3	45596886	0.448215	-0.397224	0.353566	-0.210828
SACM1L	Phosphatidylinositide phosphatase SAC1	IPI00022275;IPI00926992;IPI00924492;IPI00927495;IPI00927252;IPI00927794	3	45730548	0.162486	-0.380074	0.162303	-0.135037
LZTFL1	Leucine zipper transcription factor-like protein 1	IPI00299465;IPI00478250;IPI00925155;IPI00924468;IPI00793317;IPI00924698	3	45864808	NaN	-0.401249	-0.924868	-0.179318
FYCO1	FYVE and coiled-coil domain-containing protein 1	IPI00001580;IPI00760784;IPI00760582	3	45959396	0.656697	-0.344719	-0.0184632	-0.206578
LTF	Lactoferrin	IPI00925547;IPI00903112;IPI00789477	3	46477136	-1.50559	-0.424206	NaN	-0.247565
ALS2CL	ALS2 C-terminal-like protein	IPI00418601;IPI00879941;IPI00165965;IPI00927059;IPI00794711;IPI00924979;IPI00645050;IPI00879806;IPI00927770;IPI00329369;REV_IPI00385978;REV_IPI00658082;REV_IPI00295638;REV_IPI00221106;REV_IPI00657639;REV_IPI00477803;REV_IPI00171692;REV_IPI00171152;IPI00445149	3	46710487	-5.17592	-0.425613	-4.61902	-0.248791
CCDC12	Coiled-coil domain-containing protein 12	IPI00925918;IPI00453463;IPI00910342;IPI00926034;IPI00925418;IPI00796947	3	46963216	1.77916	-0.419574	0.283219	-0.279066
NBEAL2	Neurobeachin-like protein 2	IPI00894235;IPI00852973;IPI00926821;IPI00180515;IPI00432423;IPI00925655;REV_IPI00005668;REV_IPI00910990;REV_IPI00843904;REV_IPI00455167;REV_IPI00887673;IPI00925380	3	47021173	2.12716	-0.428085	0.195193	-0.277666
SETD2	Putative uncharacterized protein SETD2	IPI00917114;IPI00916993;IPI00917578;IPI00917278	3	47057919	NaN	-0.397575	NaN	-0.187374
PTPN23	Tyrosine-protein phosphatase non-receptor type 23	IPI00034006;IPI00910156;IPI00798170;IPI00909596;IPI00794107	3	47422491	0.153099	-0.345042	0.054863	-0.199415
	cDNA FLJ58078, highly similar to Tyrosine-protein phosphatase non-receptortype 23 (EC 3.1.3.48)	IPI00924503	3	47422491	NaN	NaN	NaN	NaN
SCAP	Sterol regulatory element-binding protein cleavage-activating protein	IPI00006280;IPI00290700;IPI00396357;IPI00290701;IPI00792550;IPI00791253;IPI00926090	3	47455184	0.0336734	-0.386141	-0.590314	-0.253098
SMARCC1	SWI/SNF complex subunit SMARCC1	IPI00234252;IPI00797830;IPI00793678;IPI00925226	3	47626762	0.848099	-0.39163	1.76005	-0.261224
DHX30	Putative ATP-dependent RNA helicase DHX30	IPI00411733;IPI00926109;IPI00477295;IPI00440661;IPI00164906;IPI00795005;IPI00793739;IPI00926295	3	47844399	0.925079	-0.308947	0.410611	-0.238235
MAP4	Microtubule-associated protein 4	IPI00396171;IPI00888475;IPI00220113;IPI00927819;IPI00926984;IPI00878651;IPI00927173;IPI00910596;IPI00333281;IPI00925569;IPI00877773;IPI00902552	3	47892182	-2.10057	-0.251603	-0.458567	-0.10712
MAP4	Microtubule-associated protein 4	IPI00411375;IPI00924603;IPI00743873	3	47892182	NaN	-0.251603	NaN	-0.10712
PLXNB1	Plexin-B1	IPI00455329;IPI00006644;IPI00788913;IPI00384195	3	48445261	NaN	-0.270117	NaN	-0.299774
CCDC51	Coiled-coil domain-containing protein 51	IPI00153023;IPI00795428;IPI00791923;IPI00791372;IPI00924763;IPI00927503	3	48473574	2.05761	-0.281017	0.955895	-0.303485
TREX1	Three prime repair exonuclease 1	IPI00220019;IPI00085084;IPI00411455	3	48506445	NaN	NaN	NaN	NaN
PFKFB4	6-phosphofructo-2-kinase/fructose-2,6-biphosphatase 4	IPI00220070;IPI00927537;IPI00478618	3	48555117	NaN	-0.284627	NaN	-0.250172
COL7A1	Collagen alpha-1(VII) chain	IPI00025418;IPI00795118;IPI00794493	3	48601506	NaN	-0.316373	NaN	-0.272797
UQCRC1	Cytochrome b-c1 complex subunit 1, mitochondrial	IPI00013847;IPI00792890;IPI00792217	3	48636435	1.49962	-0.331173	-0.303098	-0.292523
RESDA1	Anchor protein	IPI00477896;IPI00107312;IPI00748085;IPI00936108;IPI00218923;IPI00549961;IPI00910320;IPI00796771;IPI00927737;IPI00927484;IPI00925187	3	48673902	NaN	-0.334246	NaN	-0.287206
NCKIPSD	NCK-interacting protein with SH3 domain	IPI00009319;IPI00555978;IPI00218563;IPI00926742;IPI00927518;IPI00926988	3	48701364	NaN	-0.350473	NaN	-0.271279
PRKAR2A	cAMP-dependent protein kinase type II-alpha regulatory subunit	IPI00219774;IPI00063234;IPI00788668;IPI00789242;IPI00925327;IPI00925126;IPI00924714;IPI00924946;IPI00792039	3	48782030	0.235636	-0.229496	-0.507635	-0.139812
SLC25A20	Mitochondrial carnitine/acylcarnitine carrier protein	IPI00013957;IPI00926978;IPI00927166	3	48894369	1.03032	-0.202993	NaN	-0.137511
ARIH2	Protein ariadne-2 homolog	IPI00007304;IPI00792023;IPI00902655	3	48956254	NaN	-0.170552	-0.249835	-0.147218
P4HTM	Transmembrane prolyl 4-hydroxylase	IPI00479623;IPI00219456;IPI00328950;IPI00927523;IPI00793672;IPI00797163	3	49027318	NaN	-0.198571	NaN	-0.22777
WDR6	cDNA FLJ56382, highly similar to WD repeat protein 6	IPI00797612;IPI00013953;IPI00926728;IPI00927196;IPI00794322;IPI00902960	3	49044495	-0.00281457	-0.220378	-0.614142	-0.261341
IMPDH2	Inosine-5'-monophosphate dehydrogenase 2	IPI00291510;IPI00925196;IPI00924999;IPI00795859;IPI00791628;IPI00795143	3	49061758	0.315224	-0.249979	0.0748147	-0.297297
QRICH1	Glutamine-rich protein 1	IPI00328200;IPI00791466	3	49067140	-0.104598	-0.290429	-0.203845	-0.344685
QARS	cDNA FLJ75085, highly similar to Homo sapiens glutaminyl-tRNA synthetase (QARS), mRNA	IPI00026665;IPI00925046;IPI00925511;IPI00925952;IPI00796022;IPI00925203;IPI00925012;IPI00792753;IPI00924591;IPI00910548;IPI00922824;IPI00789831;IPI00789045;IPI00790419;IPI00925735	3	49133365	0.0235948	-0.337765	0.264592	-0.372038
USP19	Ubiquitin carboxyl-terminal hydrolase	IPI00927646;IPI00927399;IPI00789672;IPI00796756;IPI00016589;IPI00797914;IPI00853489;IPI00797161;IPI00384611;IPI00654743;IPI00941767;IPI00908478;IPI00792145	3	49145464	NaN	-0.345751	NaN	-0.371581
LAMB2	Laminin subunit beta-2	IPI00296922;IPI00743203;IPI00796322;IPI00789405	3	49158547	NaN	-0.356377	NaN	-0.35984
USP4	Ubiquitin carboxyl-terminal hydrolase 4	IPI00011836;IPI00797542;IPI00216257;IPI00796905;IPI00924599;IPI00925091;IPI00927620;IPI00927927;IPI00794629	3	49315264	NaN	-0.193905	-1.06777	-0.115544
RHOA	Transforming protein RhoA	IPI00478231;IPI00789934;IPI00927114;IPI00926710;IPI00926881;IPI00926466	3	49396578	-0.829725	-0.217285	-0.355537	-0.117294
DAG1	Dystroglycan	IPI00028911;IPI00910536;IPI00924621;IPI00927942;IPI00925319	3	49506146	1.72568	-0.234038	3.0824	-0.170873
APEH	Acylamino-acid-releasing enzyme	IPI00926648;IPI00337741;IPI00794973;IPI00925016;IPI00924544;IPI00926864;IPI00927573;IPI00924765;IPI00926401	3	49711435	0.542361	-0.360125	-1.18639	-0.34271
GMPPB	Mannose-1-phosphate guanyltransferase beta	IPI00002496;IPI00030920;IPI00797050	3	49754277	-0.494049	-0.271785	-1.01455	-0.259871
IP6K1	Inositol hexakisphosphate kinase 1	IPI00452669;IPI00477098	3	49761727	0.440252	-0.166194	-0.635666	-0.203781
MST1R	Macrophage-stimulating protein receptor	IPI00030273;IPI00926020;IPI00926267;IPI00219706;IPI00910383;IPI00925828;IPI00926479	3	49924435	NaN	-0.158846	NaN	-0.150435
RBM6	RNA-binding protein 6	IPI00297723;IPI00927608;IPI00793735;IPI00925552;IPI00796605;IPI00926809;IPI00925146;IPI00925364;IPI00927856;IPI00927009	3	49977440	NaN	-0.269343	-0.639682	-0.084455
GNAT1	Guanine nucleotide-binding protein G(t) subunit alpha-1	IPI00218488;IPI00925584	3	50229043	NaN	-0.347185	NaN	-0.300646
GNAI2	Guanine nucleotide-binding protein G(i), alpha-2 subunit	IPI00748145;IPI00926935;IPI00925504;IPI00217906;IPI00925691;IPI00924427;IPI00794986;IPI00796250;IPI00924659	3	50263724	-0.863166	-0.300748	-0.444973	-0.278878															MHC class I antigen R69772	HLA-A protein	Leucocyte antigen A	HLA class I	MHC class I	Leucocyte antigen class I	Leucocyte antigen B	HLA class I histocompatibility antigen, A-36 alpha chain	MHC class I antigen A*36	Aw-36	HLA class I histocompatibility antigen, A-1 alpha chain variant	HLA class I histocompatibility antigen, A-1 alpha chain	MHC class I antigen A*1	cDNA, FLJ79261, highly similar to HLA class I histocompatibility antigen, A-1alpha chain	Leukocyte antigen-A*0104N
IFRD2	Interferon-related IFRD2 (PC4-B) protein	IPI00395667;IPI00793146;IPI00926673;IPI00789684;IPI00792663;IPI00925771	3	50325163	NaN	-0.252489	NaN	-0.278541
TUSC2	Tumor suppressor candidate 2	IPI00027248;IPI00791548	3	50357458	NaN	-0.238483	NaN	-0.280103
RASSF1	Ras association domain-containing protein 1	IPI00395780;IPI00221057;IPI00172514;IPI00426162;IPI00172661	3	50367217	NaN	-0.245937	NaN	-0.28429
CYB561D2	Cytochrome b561 domain-containing protein 2	IPI00013026;IPI00792273;IPI00789903;IPI00925455	3	50388126	NaN	-0.265592	NaN	-0.290765
TMEM115	Transmembrane protein 115	IPI00170517	3	50392180	NaN	-0.269046	NaN	-0.292231
MAPKAPK3	MAP kinase-activated protein kinase 3	IPI00005777;IPI00925843;IPI00795330;IPI00925537	3	50648951	-1.24712	-0.268383	-1.94783	-0.171856
ARMET	cDNA FLJ77177, highly similar to Homo sapiens arginine-rich, mutated in early stage tumors (ARMET), mRNA	IPI00328748;IPI00924819;IPI00927651	3	51422478	-0.240821	NaN	-0.86413	NaN
VPRBP	Protein VPRBP	IPI00329528;IPI00794498;IPI00181396;IPI00926032;IPI00793873	3	51433298	-0.0828201	-0.467026	0.0446766	-0.217484
TEX264	Testis expressed sequence 264 variant	IPI00796519;IPI00006372;IPI00925059;IPI00925283;IPI00925065;IPI00795371;IPI00791974;IPI00792564;IPI00794038;IPI00798288;IPI00793135	3	51696709	1.72737	-0.383163	-0.374133	-0.142162
RRP9	U3 small nucleolar RNA-interacting protein 2	IPI00217862	3	51967446	0.0760301	-0.244689	0.622169	-0.151699
ABHD14B	Abhydrolase domain-containing protein 14B	IPI00063827;IPI00910706;IPI00747859;IPI00910875;IPI00908954	3	51995228	0.995053	-0.307823	-0.575773	-0.206991
ABHD14B	Abhydrolase domain-containing protein 14B	IPI00167615	3	51995228	NaN	-0.307823	NaN	-0.206991
ACY1	cDNA FLJ60317, highly similar to Aminoacylase-1 (EC 3.5.1.14)	IPI00009268;IPI00940464;IPI00792542;IPI00791053;IPI00788719	3	52005442	-0.434703	NaN	-1.6184	NaN
RPL29	cDNA FLJ78093, highly similar to Homo sapiens ribosomal protein L29 (RPL29), mRNA	IPI00796934;IPI00419919;IPI00173589;IPI00792866;IPI00792336;IPI00052885	3	52027644	-0.613464	-0.349859	-0.663588	-0.243517
ALAS1	cDNA FLJ56039, highly similar to 5-aminolevulinate synthase, nonspecific, mitochondrial (EC 2.3.1.37)	IPI00007266;IPI00941830;IPI00792453;IPI00789294;IPI00908524;IPI00847214	3	52232102	NaN	-0.331327	NaN	-0.274651
WDR82	WD repeat-containing protein 82	IPI00152695;IPI00877677;IPI00233495;IPI00797468	3	52288437	0.216387	-0.309854	0.27268	-0.323746
BAP1	Ubiquitin carboxyl-terminal hydrolase BAP1	IPI00465087	3	52435029	0.76401	-0.294206	1.42372	-0.257402
NISCH	Nischarin	IPI00032187;IPI00795420;IPI00902963	3	52489134	NaN	-0.218392	0.146816	-0.21837
NT5DC2	5'-nucleotidase domain-containing protein 2	IPI00783118;IPI00009662;IPI00100938;IPI00783682;IPI00795164;IPI00791633;IPI00797435;IPI00795820	3	52558386	-1.14431	-0.207517	-0.307124	-1.0864
PBRM1	Protein polybromo-1	IPI00384176;IPI00910435;IPI00301041;IPI00909142;IPI00334894;IPI00873041;IPI00023097;IPI00640304;IPI00916875;IPI00917738;IPI00915955;IPI00398781;IPI00916608;IPI00917348;IPI00847477;IPI00917316;IPI00917875;IPI00918010;IPI00788643;IPI00917187	3	52579368	0.952647	-0.243727	-2.13969	-2.17217
GNL3	Guanine nucleotide-binding protein-like 3	IPI00306380;IPI00003886;IPI00798037;IPI00929341;IPI00790249	3	52715172	0.496696	-0.311701	0.198803	-1.00805
GLT8D1	Glycosyltransferase 8 domain-containing protein 1	IPI00020470;IPI00385086;IPI00384012	3	52728505	0.492086	-0.33195	NaN	-0.667724
SPCS1	Signal peptidase complex subunit 1	IPI00219755;IPI00924556;IPI00794229	3	52738971	0.357438	NaN	-0.874106	NaN
RFT1	Protein RFT1 homolog	IPI00059368;IPI00790053;IPI00790039	3	53122499	NaN	-0.352188	NaN	-0.1709
PRKCD	Protein kinase C delta type	IPI00329236;IPI00792364;IPI00442013;IPI00887373	3	53190025	0.955583	-0.348823	-0.765279	-0.192091
TKT	Transketolase	IPI00942979;IPI00643920;IPI00792641	3	53258723	-1.56197	-0.364309	-0.424976	-0.211802
	cDNA FLJ53217, highly similar to Transketolase (EC 2.2.1.1)	IPI00940673;IPI00793119;IPI00789310	3	53258723	NaN	NaN	0.0149746	NaN
DCP1A	mRNA-decapping enzyme 1A	IPI00164672;IPI00795655;IPI00795165	3	53317448	-0.607976	-0.393795	0.101649	-0.21945
CHDH	Choline dehydrogenase, mitochondrial	IPI00168603;IPI00798298;IPI00796003;IPI00797772	3	53850387	NaN	-0.401915	NaN	-0.363184
ACTR8	Actin-related protein 8	IPI00025646;IPI00794608	3	53901093	NaN	-0.371916	-0.801447	-0.267841
WNT5A	Protein Wnt-5a	IPI00795811;IPI00013178;IPI00791627	3	55499743	NaN	-0.43808	NaN	-0.195887
ERC2	ERC protein 2	IPI00456707;IPI00472614	3	55542336	NaN	-0.347704	NaN	-0.219254
C3orf63	Uncharacterized protein C3orf63	IPI00790098;IPI00796104;IPI00793355;IPI00745978	3	56654160	-0.341111	-0.418119	0.533278	-0.0990794
APPL1	DCC-interacting protein 13-alpha	IPI00015836;IPI00794130;IPI00794687	3	57261765	-1.16102	-0.498246	-0.74066	-0.113325
PDE12	2',5'-phosphodiesterase 12	IPI00174390;IPI00886797;IPI00795797	3	57542003	0.718574	-0.272018	-0.130918	-0.0309502
ARF4	ADP-ribosylation factor 4	IPI00215918;IPI00792330	3	57557090	-0.457338	-0.256829	-0.498032	-0.0212193
FAM116A	Protein FAM116A	IPI00291723;IPI00872590;IPI00795888	3	57611182	NaN	-0.207727	NaN	0.0262116
SLMAP	Sarcolemmal membrane-associated protein	IPI00791574;IPI00030531;IPI00794566;IPI00446339;IPI00432472;IPI00026691;IPI00793853;IPI00794462;IPI00794849;IPI00922131;IPI00795406;IPI00792689;IPI00788882	3	57741177	NaN	-0.227972	-0.587491	-0.00347626
FLNB	Filamin B	IPI00477536	3	57994127	-2.70777	-0.348825	-2.25345	-0.227123
FLNB	Filamin-B	IPI00289334;IPI00382696;IPI00382697;IPI00382700;IPI00940093;IPI00382698;IPI00382699;IPI00798140;IPI00937774;IPI00798186	3	57994127	NaN	-0.348825	NaN	-0.227123
RPP14	Ribonuclease P protein subunit p14	IPI00215966	3	58291974	NaN	-0.112713	0.748188	-0.280485
PDHB	Pyruvate dehydrogenase E1 component subunit beta, mitochondrial	IPI00003925;IPI00549885;IPI00798351;IPI00555722	3	58413357	1.32851	-0.0580647	0.16329	-0.152706
FHIT	Bis(5'-adenosyl)-triphosphatase	IPI00028095	3	59735036	NaN	NaN	NaN	NaN
PTPRG	Receptor-type tyrosine-protein phosphatase gamma	IPI00011651;IPI00796281;IPI00873341;IPI00790951	3	61547243	NaN	-0.0203096	NaN	-0.136333
CADPS	Calcium-dependent secretion activator 1	IPI00747400;IPI00297412;IPI00374128;IPI00384808;IPI00796713	3	62384021	NaN	-0.028259	NaN	-0.198511
THOC7	Putative uncharacterized protein THOC7	IPI00792789;IPI00291131;IPI00789696;IPI00789090	3	63819546	NaN	0.013067	NaN	-0.0986343
PSMD6	26S proteasome non-ATPase regulatory subunit 6	IPI00014151;IPI00794383;IPI00795037;IPI00794344;IPI00793381;IPI00792053;IPI00793676	3	63996225	-0.503403	-0.0844785	-0.673393	-0.15096
SLC25A26	S-adenosylmethionine mitochondrial carrier protein	IPI00465034;IPI00853480;IPI00549230;IPI00797252	3	66119285	NaN	NaN	NaN	NaN
SUCLG2	Succinyl-CoA ligase [GDP-forming] subunit beta, mitochondrial	IPI00096066;IPI00921931;IPI00164300;IPI00888064;IPI00155466	3	67410884	2.1848	0.0518807	0.0852437	-0.153396
AER61	Uncharacterized glycosyltransferase AER61	IPI00396231;IPI00747743;IPI00924523;IPI00856087;IPI00925626;IPI00925353	3	69024365	-3.88366	-0.0275354	-1.96285	-0.135071
TMF1	TATA element modulatory factor	IPI00010586;IPI00930399;IPI00871307;IPI00940969	3	69068978	0.681171	-0.0275655	-0.619768	-0.146949
UBA3	NEDD8-activating enzyme E1 catalytic subunit	IPI00328154;IPI00375533;IPI00917001;IPI00796261	3	69103881	-0.154169	-0.0171242	0.223106	-0.151969
ARL6IP5	PRA1 family protein 3	IPI00007426;IPI00908696;IPI00909717	3	69134095	0.629304	-0.0132429	-1.07505	-0.16296
FOXP1	Forkhead box protein P1	IPI00023098;IPI00220203;IPI00796132;IPI00166439;IPI00182980;IPI00909365;IPI00748383;IPI00220201;IPI00792871;IPI00790232	3	71003844	0.99734	-0.0291157	0.85083	-0.155419
PPP4R2	Serine/threonine-protein phosphatase 4 regulatory subunit 2	IPI00103654;IPI00746062;IPI00856016;IPI00942536;IPI00022904	3	73045936	0.689932	0.0649949	0.615105	-0.117793
GBE1	1,4-alpha-glucan-branching enzyme	IPI00296635;IPI00789251	3	81538850	-3.03643	0.142352	-1.213	-0.0999744
CHMP2B	Charged multivesicular body protein 2b	IPI00550181	3	87276421	-0.0619676	0.145791	0.163894	0.630672
	cDNA FLJ57117, highly similar to Charged multivesicular body protein 2b	IPI00793098;IPI00479163;REV_IPI00217354;REV_IPI00175169;REV_IPI00449160;IPI00329024	3	87276421	NaN	NaN	NaN	NaN
CGGBP1	CGG triplet repeat-binding protein 1	IPI00295585;IPI00795467	3	88101094	NaN	0.217452	2.67478	0.611691
C3orf38	Uncharacterized protein C3orf38	IPI00152311;IPI00743655;IPI00908825	3	88198893	NaN	0.270411	NaN	0.698994
MINA	MYC-induced nuclear antigen	IPI00216737;IPI00395527;IPI00383332;IPI00868858	3	97660661	1.95178	0.0732995	1.94493	0.507453
CLDND1	Claudin domain-containing protein 1	IPI00746431;IPI00072743;IPI00554568;IPI00848208;IPI00790649;IPI00744006;IPI00795658;IPI00793116	3	98234318	NaN	-0.120789	NaN	0.523251
CPOX	Coproporphyrinogen-III oxidase, mitochondrial	IPI00093057;IPI00794067	3	98298292	-1.11606	-0.469936	-0.382372	-0.109794
DCBLD2	Discoidin, CUB and LCCL domain-containing protein 2	IPI00433138;IPI00419836;IPI00894192;IPI00185191;IPI00796292;IPI00793031;IPI00382681	3	98514785	NaN	0.0318245	-1.75358	0.639049
C3orf26	Uncharacterized protein C3orf26	IPI00031679;IPI00795094	3	99536678	-0.400341	NaN	0.962072	NaN
FILIP1L	Filamin A-interacting protein 1-like	IPI00297578;IPI00477324;IPI00922540;IPI00748547;IPI00877049;IPI00793262;IPI00922613	3	99548985	NaN	-0.00928897	NaN	0.459562
TBC1D23	TBC1 domain family member 23	IPI00788879;IPI00549789;IPI00789869	3	99979844	-0.299672	0.180413	-0.199411	0.459994
NIT2	Nitrilase homolog 2	IPI00549467;IPI00791300;IPI00790618;IPI00798276;IPI00793937	3	100053545	0.244555	0.161807	0.0141576	0.475791
TOMM70A	Mitochondrial import receptor subunit TOM70	IPI00015602;IPI00793189;IPI00791887	3	100082275	1.983	0.147236	-0.091203	0.539937
TFG	TFG protein	IPI00297452;IPI00294619;IPI00788849;IPI00790804;IPI00790186;IPI00797644;IPI00395632;IPI00941185;REV_IPI00216719;REV_IPI00374976;REV_IPI00171230;REV_IPI00456707;REV_IPI00472614;REV_IPI00181684;REV_IPI00216720;IPI00940650;IPI00940906	3	100428205	-0.187747	0.0794212	0.793366	0.62126
RG9MTD1	Mitochondrial ribonuclease P protein 1	IPI00099996	3	101280706	1.89845	0.134286	0.388375	0.468794
PCNP	PEST proteolytic signal-containing nuclear protein	IPI00291608;IPI00796456;IPI00060650;IPI00790305;IPI00879617;IPI00604582	3	101292939	-0.416258	-0.00160646	0.0466015	-0.0637301
ZBTB11	Zinc finger and BTB domain-containing protein 11	IPI00004337;IPI00793310	3	101367733	NaN	0.0748845	NaN	0.380412
RPL24	60S ribosomal protein L24	IPI00793696;IPI00306332;IPI00791426	3	101399935	-0.502771	-0.000443876	-0.400599	0.145174
CEP97	Centrosomal protein of 97 kDa	IPI00238469;IPI00383439;IPI00910764	3	101442769	NaN	0.0259677	NaN	0.458876
ALCAM	CD166 antigen	IPI00015102;IPI00807403;IPI00795504;IPI00791964;IPI00748835	3	105085713	1.91222	0.0308318	2.07644	0.55335
CD47	Leukocyte surface antigen CD47	IPI00374740;IPI00216516;IPI00942115;IPI00872082;IPI00216514	3	107761941	0.0632425	0.074901	0.820625	0.451138
KIAA1524	Protein CIP2A	IPI00154283;IPI00789801	3	108268833	-0.969887	0.0621023	0.627557	0.73082
PHLDB2	Pleckstrin homology-like domain family B member 2	IPI00410259;IPI00657763;IPI00168459;IPI00847736;IPI00789057;IPI00333825;IPI00445690	3	111451344	NaN	-1.01934	NaN	0.447084
ABHD10	Abhydrolase domain-containing protein 10, mitochondrial	IPI00020075;IPI00790966	3	111697857	-0.195266	-1.08628	0.629724	0.428186
ATG3	Autophagy-related protein 3	IPI00022254;IPI00449201;IPI00792840;IPI00790600	3	112251356	-0.787346	-1.01554	0.55687	0.538238
C3orf17	Uncharacterized protein C3orf17	IPI00295519;IPI00470909;IPI00940289;IPI00607570;IPI00744149;IPI00876914;IPI00908539;IPI00790034	3	112721287	NaN	-0.901517	NaN	0.475134
NAT13	N-acetyltransferase 13	IPI00018627;IPI00470922	3	113437841	-0.194413	-0.899601	-0.249925	0.439301
ATP6V1A	V-type proton ATPase catalytic subunit A	IPI00007682	3	113465866	0.187833	-0.93173	0.18435	0.473212
QTRTD1	Queuine tRNA-ribosyltransferase domain-containing protein 1	IPI00074010;IPI00783033;IPI00794622;IPI00791858	3	113724680	0.0908905	-1.00092	0.20412	0.417772
B4GALT4	Beta-1,4-galactosyltransferase 4	IPI00030128	3	118930579	NaN	-0.905064	NaN	1.21674
TMEM39A	Transmembrane protein 39A	IPI00329181;IPI00794936	3	119148347	NaN	-1.06572	NaN	1.06612
KTELC1	KTEL motif-containing protein 1	IPI00301163;IPI00908422	3	119187785	NaN	-1.0639	NaN	1.15706
C3orf1	Transmembrane protein C3orf1	IPI00299387;IPI00791540;IPI00789388;IPI00789905;IPI00788861	3	119217379	0.00874866	-1.06896	0.656328	1.2031
GSK3B	Glycogen synthase kinase-3 beta	IPI00216190;IPI00028570	3	119540170	-1.70163	-0.884992	0.28425	1.18049
LRRC58	Leucine-rich repeat-containing protein 58	IPI00856042	3	120043356	NaN	-0.939277	NaN	0.513463
NDUFB4	NADH dehydrogenase [ubiquinone] 1 beta subcomplex subunit 4	IPI00220059;IPI00815735;IPI00790949	3	120315156	1.49121	-0.115682	-0.305664	-0.212713
RABL3	Rab-like protein 3	IPI00102897	3	120405528	NaN	-0.887011	0.484006	0.610312
GTF2E1	General transcription factor IIE subunit 1	IPI00019977	3	120461484	-0.489614	-0.928412	0.286505	0.56551
GOLGB1	Golgin B1	IPI00796891;IPI00004671;IPI00909600;IPI00910449;IPI00908744;IPI00790168	3	121382046	0.000547833	-0.984968	-0.103528	0.297811
CSTA	Cystatin-A	IPI00032325;IPI00794081	3	122044091	NaN	-0.945615	NaN	0.531205
CCDC58	Coiled-coil domain-containing protein 58	IPI00046828;IPI00787272	3	122078438	-0.4727	-0.115709	0.176654	0.309496
FAM162A	UPF0389 protein FAM162A	IPI00023001;IPI00795180;IPI00883706	3	122103023	0.273563	-0.963663	-1.72934	0.475748
KPNA1	Importin subunit alpha-1	IPI00303292;IPI00796516;IPI00790454;IPI00642306	3	122140796	-1.18105	-0.913281	-0.0587188	0.491485
PARP9	Poly [ADP-ribose] polymerase 9	IPI00027803;IPI00377267;IPI00792517	3	122246806	-1.09722	-0.953142	-0.196135	0.493055
DTX3L	Protein deltex-3-like	IPI00152503	3	122283085	NaN	-0.967996	-0.339597	0.475058
PARP14	Poly [ADP-ribose] polymerase 14	IPI00291215;IPI00783216;IPI00783883;IPI00783683;IPI00784370;IPI00789880	3	122399465	NaN	-1.00238	-1.80432	0.436415
DIRC2	Disrupted in renal carcinoma protein 2	IPI00045792;IPI00168349	3	122513642	NaN	-0.899199	NaN	0.397918
PDIA5	Protein disulfide-isomerase A5	IPI00031479;IPI00796113;IPI00791364;IPI00792483	3	122785909	-1.68264	-1.03347	-0.577336	0.265328
SEC22A	Vesicle-trafficking protein SEC22a	IPI00063881;IPI00790415	3	122920774	NaN	-0.960756	NaN	0.255491
PTPLB	Protein-tyrosine phosphatase-like member B	IPI00384497	3	123209667	-1.1448	-1.01579	0.0975829	0.302521
MYLK	Myosin light chain kinase, smooth muscle	IPI00336081;IPI00855853;IPI00221259;IPI00943107;IPI00221255;IPI00791924;IPI00376019;IPI00790383;IPI00791032;IPI00855888;IPI00793070;IPI00789145	3	123328896	NaN	-0.983492	0.392988	0.341961
MYLK	Myosin light chain kinase, smooth muscle	IPI00736561;IPI00550936	3	123328896	NaN	-0.983492	NaN	0.341961
KALRN	Kalirin	IPI00607777;IPI00021156;IPI00410728;IPI00410727;IPI00939290	3	123798870	NaN	-1.00155	NaN	0.37019
UMPS	Uridine 5'-monophosphate synthase	IPI00003923;IPI00398067;IPI00913888;IPI00913856	3	124449213	-0.168378	-1.08007	0.306868	0.414623
ITGB5	Integrin beta-5	IPI00029741;IPI00790921;IPI00789162;IPI00794350	3	124480795	-1.4442	-1.06825	-0.083731	0.395566
HEG1	Protein HEG homolog 1	IPI00297263;IPI00787837	3	124684554	NaN	-0.954567	NaN	0.446131
ZNF148	Zinc finger protein 148	IPI00010833;IPI00385897;IPI00794263;IPI00448928	3	124944405	NaN	-0.961626	1.40448	0.516671
SNX4	Sorting nexin-4	IPI00029403;IPI00790243	3	125165495	-0.747184	-1.03842	-0.407657	0.475082
OSBPL11	Oxysterol-binding protein-related protein 11	IPI00032970;IPI00789006;IPI00383306	3	125247702	-0.945657	-0.932369	0.175383	0.535561
ALDH1L1	Formyltetrahydrofolate dehydrogenase isoform a variant	IPI00793673;IPI00290553;IPI00915423;IPI00158280;IPI00445969;IPI00792950	3	125822408	NaN	-1.05537	NaN	0.222286
CHCHD6	Coiled-coil-helix-coiled-coil-helix domain-containing protein 6	IPI00031622;IPI00789915;IPI00796105	3	126423118	NaN	-0.911399	-1.82327	0.369247
PLXNA1	Plexin-A1	IPI00552671;IPI00871326;IPI00924497;IPI00925647;IPI00759587	3	126707437	-2.78392	1.07601	-0.371907	1.06112
MCM2	DNA replication licensing factor MCM2	IPI00184330;IPI00795155;IPI00791616	3	127317066	-0.189528	-0.936791	1.5589	0.477057
PODXL2	Podocalyxin-like protein 2	IPI00419595;IPI00291300	3	127348024	NaN	-0.809229	NaN	0.306866
MGLL	cDNA FLJ33995 fis, clone DFNES2008160, highly similar to Monoglyceride lipase (EC 3.1.1.23)	IPI00293590;IPI00455206;IPI00790166;IPI00748826;IPI00796800;IPI00794569;IPI00873674	3	127407909	0.88678	-0.878545	1.6233	0.311485
SEC61A1	cDNA FLJ59739, highly similar to Protein transport protein Sec61 subunit alpha isoform 1	IPI00218466;IPI00941172;IPI00604476;IPI00792005	3	127770484	-1.08123	-0.922597	-0.969589	0.46122
RUVBL1	RuvB-like 1	IPI00021187;IPI00788942;IPI00796459;IPI00798367;IPI00797004;IPI00790295	3	127783625	-0.771267	-0.82515	0.656092	0.508914
EEFSEC	Selenocysteine-specific elongation factor	IPI00028050;IPI00789634;IPI00793158;IPI00792787	3	127872297	-1.0724	-0.823385	0.00326552	0.322171
RPN1	Dolichyl-diphosphooligosaccharide--protein glycosyltransferase subunit 1	IPI00025874;IPI00793589	3	128338817	-0.0147912	-0.893771	0.206437	0.324316
RAB7A	Ras-related protein Rab-7a	IPI00016342;IPI00792578;IPI00791850;IPI00795370;IPI00375559;IPI00893506;IPI00333405;IPI00922778;IPI00216364;IPI00216362;IPI00216366	3	128444965	-1.28586	-0.895011	-0.320789	0.238686
ACAD9	Acyl-CoA dehydrogenase family member 9, mitochondrial	IPI00152981;IPI00790834;IPI00789507;IPI00790269;IPI00910925;IPI00790871	3	128598333	-0.617663	-0.734232	0.293438	0.510358
CNBP	Cellular nucleic acid-binding protein	IPI00430812;IPI00430813;IPI00895806;IPI00430814	3	128886661	-0.47993	-0.702084	0.335678	0.472739
CNBP	Cellular nucleic acid binding protein alpha variant 1	IPI00895911;IPI00895852	3	128886661	NaN	-0.702084	NaN	0.472739
COPG	Coatomer subunit gamma	IPI00783982;IPI00794911	3	128968453	0.0424923	-0.684487	-0.888932	0.488332
C3orf37	UPF0361 protein DC12	IPI00024618;IPI00910667	3	128997684	-1.25062	-0.750849	0.348915	0.359631
H1FX	Histone H1x	IPI00021924	3	129033615	0.454018	-0.767781	0.665809	0.326286
WDR10	WDR10p-L	IPI00307430;IPI00943167;IPI00066817;IPI00296605;IPI00165352;IPI00792189;IPI00791655;IPI00795933;IPI00793054	3	129158968	NaN	-0.807344	NaN	0.274187
PLXND1	Plexin-D1	IPI00412492;IPI00472139;IPI00796959	3	129274018	NaN	-0.882526	NaN	0.288498
PIK3R4	Phosphoinositide 3-kinase regulatory subunit 4	IPI00024006;IPI00790120;IPI00796832	3	130397779	-0.51303	-1.00844	0.161863	0.488021
ATP2C1	Calcium-transporting ATPase type 2C member 1	IPI00745171;IPI00797988;IPI00419957;IPI00943088;IPI00607568;IPI00921961;IPI00607812;IPI00413116;IPI00220473;IPI00795581	3	130613434	-1.21381	-0.956159	0.178752	0.584995
NUDT16	U8 snoRNA-decapping enzyme	IPI00783497;IPI00797013	3	131100707	-0.889088	-1.07114	-0.315945	0.226753
MRPL3	cDNA FLJ51883, highly similar to Mitochondrial 39S ribosomal protein L3	IPI00795627;IPI00012353;IPI00794210;IPI00793640;IPI00791539;IPI00793817;IPI00794965	3	131181046	1.29337	-1.05143	-0.0681588	0.202158
DNAJC13	DnaJ homolog subfamily C member 13	IPI00307259;IPI00830029;IPI00410315	3	132136370	-1.45227	-1.00339	-0.767219	0.42407
ACAD11	Acyl-CoA dehydrogenase family member 11	IPI00420065;IPI00795974;IPI00796584	3	132276986	NaN	-0.954461	NaN	0.452578
UBA5	Ubiquitin-like modifier-activating enzyme 5	IPI00015736;IPI00383579;IPI00791004	3	132373290	0.248624	-0.967917	0.55405	0.46269
CDV3	Protein CDV3 homolog	IPI00014197;IPI00798278;IPI00795684;IPI00793920;IPI00794676;IPI00795163;IPI00479935	3	133292434	-0.812946	-0.891632	0.860284	0.741722
TOPBP1	DNA topoisomerase 2-binding protein 1	IPI00293921	3	133319450	NaN	-0.975768	NaN	0.74231
TF	Serotransferrin	IPI00022463;IPI00796467	3	133419211	NaN	-1.00571	NaN	0.683064
SRPRB	Signal recognition particle receptor subunit beta	IPI00295098;IPI00797747	3	133502877	0.564201	-1.10254	0.382934	0.634277
RAB6B	Ras-related protein Rab-6B	IPI00016891	3	133543083	NaN	-1.11086	2.22599	0.644759
PCCB	cDNA FLJ54352, highly similar to Propionyl-CoA carboxylase beta chain, mitochondrial (EC 6.4.1.3)	IPI00921904;IPI00007247;IPI00387103;IPI00792361	3	135969148	2.44516	-0.967971	-1.40146	0.434783
STAG1	Cohesin subunit SA-1	IPI00025158;IPI00619944	3	136055077	NaN	-0.954143	1.14657	0.363893
NCK1	Cytoplasmic protein NCK1	IPI00028065;IPI00797459;IPI00798394;IPI00915970;IPI00464976	3	136581050	-2.48115	-0.939513	-1.23009	0.446245
IL20RB	Interleukin-20 receptor beta chain	IPI00097434;IPI00217924	3	136665072	NaN	-1.0667	NaN	0.394621
DBR1	Lariat debranching enzyme	IPI00305545;IPI00790744;IPI00787976	3	137879854	0.0198075	-0.963344	1.1966	0.55853
ARMC8	Armadillo repeat-containing protein 8	IPI00795553;IPI00922208;IPI00790407;IPI00794568;IPI00396379;IPI00798137;IPI00796545;IPI00792379;IPI00794612;IPI00332835;IPI00876987;IPI00792965;IPI00795022	3	137906109	-0.12826	-0.966574	0.407264	0.544209
PIK3CB	Phosphatidylinositol-4,5-bisphosphate 3-kinase catalytic subunit beta isoform	IPI00031388;IPI00797179	3	138372860	-0.219143	-1.0288	0.0302329	0.31193
C3orf72	Uncharacterized protein C3orf72	IPI00783226	3	138666076	NaN	NaN	NaN	NaN
MRPS22	28S ribosomal protein S22, mitochondrial	IPI00013146;IPI00789525;IPI00793335;IPI00791542;IPI00792175;IPI00795908	3	138724648	0.893135	-0.968405	0.0468995	0.412027
COPB2	Coatomer subunit beta'	IPI00220219;IPI00908621;IPI00789674	3	139076435	-0.151344	-0.870619	-0.827879	0.474984
RBP1	Retinol-binding protein 1	IPI00940513	3	139236276	NaN	-0.983679	NaN	0.462229
	cDNA FLJ76382, highly similar to Homo sapiens retinol binding protein 1, cellular (RBP1), mRNA	IPI00219718;IPI00791403;IPI00909929;IPI00792535	3	139236276	NaN	NaN	NaN	NaN
SLC25A36	Solute carrier family 25 member 36	IPI00301303	3	140660662	NaN	-1.00479	NaN	0.439871
RASA2	cDNA FLJ76675, highly similar to Homo sapiens RAS p21 protein activator 2 (RASA2), mRNA	IPI00797720;IPI00794695;IPI00015811;IPI00910244	3	141205891	NaN	-0.963212	-0.0886483	0.490476
RNF7	RING-box protein 2	IPI00033132	3	141457046	NaN	-1.08343	NaN	0.35146
ATP1B3	Sodium/potassium-transporting ATPase subunit beta-3	IPI00008167;IPI00787965;IPI00793333;IPI00788784;IPI00789521;IPI00787149;IPI00790573	3	141594966	-1.87565	-1.09646	-0.212159	0.368427
XRN1	5'-3' exoribonuclease 1	IPI00657645;IPI00657805;IPI00328115;IPI00794052	3	142025449	0.106918	-0.947008	-0.620033	0.415111
ATR	Serine/threonine-protein kinase ATR	IPI00412298;IPI00926461;IPI00554573;IPI00887811;IPI00887889	3	142168080	1.01349	-0.944082	0.772255	0.582829
PLS1	Plastin-1	IPI00032304;IPI00789401	3	142315229	0.285915	-0.962109	1.99392	0.546135
SR140	U2-associated protein SR140	IPI00143753;IPI00829908;IPI00790699;IPI00791877;IPI00788772;IPI00789508	3	142719688	0.0460957	-1.05064	1.11197	0.460187
C3orf58	UPF0672 protein C3orf58	IPI00168631;IPI00796391	3	143690640	NaN	-1.07377	NaN	0.413336
PLOD2	Procollagen-lysine,2-oxoglutarate 5-dioxygenase 2	IPI00337495;IPI00472165;IPI00939578	3	145787227	-6.79767	-1.0371	-1.38191	0.638986
PLSCR1	Phospholipid scramblase 1	IPI00005181;IPI00797396;IPI00789500;IPI00790091	3	146232967	NaN	-0.979576	3.17614	0.71956
GYG1	Glycogenin-1	IPI00180386;IPI00556308;IPI00794444;IPI00793819;IPI00216115	3	148709128	-0.0142927	0.502047	0.543518	0.693391
HLTF	Helicase-like transcription factor	IPI00339381;IPI00790749;IPI00759790	3	148747914	0.104792	-0.976784	1.99124	0.553395
HPS3	Hermansky-Pudlak syndrome 3 protein	IPI00056324;IPI00220378;IPI00940506;IPI00790730	3	148847371	-1.63641	-0.908771	-0.533615	0.555038
COMMD2	COMM domain-containing protein 2	IPI00456048;IPI00791916	3	149448794	-0.726879	-0.833578	-0.0470863	0.564555
PFN2	Profilin	IPI00107555;IPI00940567;IPI00795892	3	149682691	-2.49113	-0.892147	-0.766228	0.610426
PFN2	Profilin-2	IPI00219468	3	149682691	NaN	-0.892147	NaN	0.610426
TSC22D2	TSC22 domain family protein 2	IPI00477806;IPI00164935	3	150126122	NaN	-0.998479	NaN	0.501482
EIF2A	Eukaryotic translation initiation factor 2A	IPI00012462;IPI00939283;IPI00795312	3	150264465	-4.064	-1.13102	-0.112794	0.393861
EIF2A	Eukaryotic translation initiation factor 2A	IPI00902564;IPI00845305	3	150264465	-0.146898	-1.13102	0.675529	0.393861
SELT	Selenoprotein T	IPI00008351;IPI00871605;IPI00940122;IPI00937195	3	150320662	-0.0736023	-1.11058	-0.342133	0.399534
MBNL1	Muscleblind-like protein 1	IPI00021692;IPI00384261;IPI00020062;IPI00647219;IPI00219790;IPI00219792;IPI00654643	3	151961617	-1.45955	-1.04543	0.884905	0.557915
MBNL	MBNL protein	IPI00395357;IPI00218263;IPI00410279;IPI00178116;IPI00410205	3	151961617	NaN	-1.04543	0.639357	0.557915
RAP2B	Ras-related protein Rap-2b	IPI00018364	3	152880029	-1.41483	-0.972732	-0.338908	0.486626
DHX36	Probable ATP-dependent RNA helicase DHX36	IPI00027415;IPI00217760;IPI00784170;IPI00896438;IPI00922725	3	153990335	-1.44256	-0.908997	0.277495	0.4588
MME	Neprilysin	IPI00247063	3	154741913	-0.011619	-1.016	NaN	0.45325
SLC33A1	Acetyl-coenzyme A transporter 1	IPI00006205	3	155544305	-0.358142	-0.817762	-0.419068	0.388932
GMPS	GMP synthase [glutamine-hydrolyzing]	IPI00029079;IPI00887759	3	155588325	-0.599567	-0.877429	0.412679	0.539678
SSR3	Translocon-associated protein subunit gamma	IPI00009235	3	156257929	-1.80021	-1.04028	-0.708058	0.376438
CCNL1	Cyclin-L1	IPI00654682;IPI00654772;IPI00186287	3	156864297	NaN	-0.950762	NaN	0.489968
GFM1	Elongation factor G 1, mitochondrial	IPI00154473;IPI00790795;IPI00788871;IPI00026321	3	158362067	0.992346	-0.764474	0.630882	0.634844
LXN	Latexin	IPI00106687	3	158363611	0.312863	NaN	0.381609	NaN
IFT80	Intraflagellar transport protein 80 homolog	IPI00175647	3	159945241	NaN	-0.886503	NaN	0.42863
SMC4	Structural maintenance of chromosomes protein 4	IPI00411559;IPI00328298;IPI00794838;IPI00745048;IPI00793575;IPI00792419;IPI00792249	3	160117062	-0.661834	-0.845127	1.40254	0.445713
TRIM59	Tripartite motif-containing protein 59	IPI00432462	3	160153291	NaN	-0.810291	NaN	0.454315
KPNA4	Importin subunit alpha-4	IPI00012578	3	160212783	-1.33376	-0.0716971	-0.244916	-0.102586
PPM1L	Protein phosphatase 1L	IPI00186145;IPI00938040;IPI00657835	3	160473390	NaN	-0.854342	NaN	0.487274
NMD3	60S ribosomal export protein NMD3	IPI00790937;IPI00797406;IPI00101049;IPI00796150;IPI00794858;IPI00788916;IPI00790263;IPI00798079	3	160822484	0.0514302	-0.835405	0.04561	0.398223
SSSPTB	Small subunit of serine palmitoyltransferase B	IPI00168881	3	161062580	NaN	-0.804473	NaN	0.459823
	Putative uncharacterized protein ENSP00000384666	IPI00397191;IPI00888392;IPI00902819;IPI00935462;IPI00741973;IPI00457263;IPI00878070;IPI00748376;IPI00879421	3	166783619	NaN	NaN	NaN	NaN
SERPINI2	cDNA FLJ56490, highly similar to Serpin I2	IPI00795490;IPI00006640	3	167156755	NaN	0.102105	NaN	0.490476
PDCD10	Programmed cell death protein 10	IPI00298558;IPI00791474;IPI00790953;IPI00792914;IPI00792092;IPI00793567;IPI00793671	3	167381617	-0.956007	0.160076	0.106582	0.467179
GOLIM4	Golgi integral membrane protein 4	IPI00004962;IPI00794742	3	167726465	-0.167227	0.0389914	0.346317	0.352293
SEC62	Translocation protein SEC62	IPI00019004;IPI00910668	3	169681668	-1.33516	0.111155	-0.280694	0.444847
PHC3	Polyhomeotic-like protein 3	IPI00302149;IPI00658100;IPI00789502;IPI00941765	3	169804520	1.33926	0.0396307	NaN	0.394425
PRKCI	Protein kinase C iota type	IPI00016639;IPI00793948	3	169940153	-0.550214	-0.120702	0.0216154	-0.0955753
RPL22L1	60S ribosomal protein L22-like 1	IPI00856049	3	170582664	-1.2011	0.102705	-4.98063	0.436356
SLC2A2	Solute carrier family 2, facilitated glucose transporter member 2	IPI00003905	3	170714137	NaN	0.134308	NaN	0.453774
TNIK	TRAF2 and NCK-interacting protein kinase	IPI00145805;IPI00514275;IPI00218901;IPI00218905;IPI00218902;IPI00218906;IPI00218904;IPI00218907	3	170779128	NaN	0.0488113	NaN	0.372038
PLD1	Phospholipase D1	IPI00012865;IPI00218797;IPI00218799;IPI00790110	3	171318195	NaN	0.105458	NaN	0.444748
FNDC3B	Fibronectin type III domain-containing protein 3B	IPI00217490;IPI00798122	3	171757418	NaN	0.134378	-0.491362	0.470017
AADACL1	Arylacetamide deacetylase-like 1	IPI00924788;IPI00002230;IPI00925612;IPI00790972;IPI00927596	3	172348039	-1.24043	NaN	1.39281	NaN
ECT2	Protein ECT2	IPI00794284;IPI00924778;IPI00748143;IPI00924582;IPI00927485;IPI00927046;IPI00925941;IPI00792396	3	172468472	1.39454	0.172543	3.73373	0.479068
TBL1XR1	F-box-like/WD repeat-containing protein TBL1XR1	IPI00002922;IPI00922336;IPI00925198;IPI00792325;IPI00926545;IPI00926848;IPI00926594;IPI00927791;IPI00927546;IPI00927137;IPI00924550;IPI00924818;IPI00926628	3	176737143	0.214767	0.0652528	0.572031	0.478317
PIK3CA	Phosphatidylinositol-4,5-bisphosphate 3-kinase catalytic subunit alpha isoform	IPI00031386	3	178865902	NaN	0.0597879	-0.605272	0.407141
MFN1	Mitofusin-1	IPI00293073;IPI00395973;IPI00795001;IPI00793831	3	179065480	0.507373	0.0653506	0.973193	0.30101
MFN1	Mitofusin-1	IPI00412274;IPI00796606	3	179065480	NaN	0.0653506	NaN	0.30101
GNB4	Guanine nucleotide-binding protein subunit beta-4	IPI00012451;IPI00791560	3	179116990	NaN	0.0485048	NaN	0.26101
ACTL6A	Actin-like protein 6A	IPI00003627;IPI00216622;IPI00792088;IPI00007776;IPI00793214	3	179280668	-0.0721265	0.0526012	0.902775	0.340637
MRPL47	39S ribosomal protein L47, mitochondrial	IPI00030820;IPI00794978;IPI00375687	3	179306073	0.975226	0.078518	-0.361746	0.390374
NDUFB5	NADH dehydrogenase [ubiquinone] 1 beta subcomplex subunit 5, mitochondrial	IPI00013459;IPI00791036;IPI00556190	3	179322478	0.993514	0.0852399	-0.497915	0.382921
USP13	Ubiquitin carboxyl-terminal hydrolase 13	IPI00024401	3	179370543	1.75405	-0.00487763	0.0975299	0.291938
FXR1	Fragile X mental retardation syndrome-related protein 1	IPI00016249;IPI00942025;IPI00554715;IPI00479630;IPI00939674;IPI00791041	3	180585929	-0.232449	0.0423831	0.880303	0.422106
DNAJC19	Mitochondrial import inner membrane translocase subunit TIM14	IPI00304306;IPI00795263;IPI00397464;IPI00794191;IPI00795893	3	180701497	1.66117	0.101314	0.0704759	0.425078
DCUN1D1	DCN1-like protein 1	IPI00291893;IPI00910838;IPI00749447	3	182655862	0.487722	0.0824215	0.641204	0.495997
MCCC1	Methylcrotonoyl-CoA carboxylase subunit alpha, mitochondrial	IPI00024580;IPI00792499;IPI00789136	3	182733006	2.06431	0.0610496	-0.17903	0.439885
ABCC5	Multidrug resistance-associated protein 5	IPI00385383;IPI00917215;IPI00792522;IPI00555898;IPI00795367	3	183637722	2.49151	0.106532	0.821267	0.350133
HSP90AA5P	Putative heat shock protein HSP 90-alpha A5	IPI00555876	3	183833140	NaN	NaN	NaN	NaN
EIF2B5	Translation initiation factor eIF-2B subunit epsilon	IPI00011898;IPI00925085;IPI00790479;IPI00925483;IPI00793254;IPI00925244;IPI00795510;IPI00795184	3	183852826	0.511938	0.0919252	-0.127172	0.391056
AP2M1	AP-2 complex subunit mu-1	IPI00022256;IPI00619900;IPI00909772;IPI00937793;IPI00798379;IPI00925072;IPI00790642;IPI00924869;IPI00925403;IPI00925212;IPI00925682;IPI00925750	3	183892477	-0.089814	NaN	0.118743	NaN
ABCF3	ATP-binding cassette sub-family F member 3	IPI00465160;IPI00784776;IPI00796877;IPI00925546;IPI00796248;IPI00793766;IPI00791867;IPI00925118;IPI00794398	3	183903811	0.222485	0.187502	0.341773	0.480834
ECE2	Endothelin-converting enzyme 2	IPI00472106;IPI00218597	3	183967438	NaN	0.195004	NaN	0.400395
PSMD2	26S proteasome non-ATPase regulatory subunit 2	IPI00012268;IPI00926258;IPI00926410;IPI00384420;IPI00795529;IPI00796340;IPI00925437;IPI00793022;IPI00925595;IPI00794915;IPI00793806;IPI00794424;IPI00925813	3	184016497	-0.908234	0.177129	-0.200963	0.357729
EIF4G1	Eukaryotic translation initiation factor 4 gamma 1	IPI00927510;IPI00926411;IPI00384463;IPI00926013;IPI00220365;IPI00293474	3	184032283	-0.346861	0.137892	-0.446408	0.303103
EIF4G1	Eukaryotic translation initiation factor 4 gamma 1	IPI00552639	3	184032283	NaN	0.137892	NaN	0.303103
POLR2H	DNA-directed RNA polymerases I, II, and III subunit RPABC3	IPI00003309;IPI00927876;IPI00924545;IPI00927044;IPI00927637;IPI00790361;IPI00791019;IPI00791273	3	184079506	1.17247	0.100571	0.704514	0.247454
EPHB3	Ephrin type-B receptor 3	IPI00289329;IPI00789482;IPI00789990	3	184279572	NaN	0.168586	NaN	0.272657
VPS8	Vacuolar protein sorting 8 homolog (S. cerevisiae)	IPI00926038;IPI00464985;IPI00926834;IPI00549242;IPI00925134;IPI00927079	3	184529925	0.876946	0.174193	0.537604	0.470228
EHHADH	Peroxisomal bifunctional enzyme	IPI00216164;IPI00927231;IPI00796526;IPI00926990	3	184908412	-0.987267	0.236182	0.00963183	0.647336
TMEM41A	Transmembrane protein 41A	IPI00063334;IPI00927443;IPI00441956	3	185194284	NaN	0.0858868	NaN	0.2974
SENP2	cDNA FLJ54905, highly similar to Sentrin-specific protease 2 (EC 3.4.22.-)	IPI00307683;IPI00939143;IPI00794410;IPI00924932	3	185300284	NaN	0.087453	NaN	0.362277
IGF2BP2	Insulin-like growth factor 2 mRNA-binding protein 2	IPI00179713;IPI00743914;IPI00180983;IPI00922167;IPI00922068;IPI00795309;IPI00879428;IPI00930694	3	185361527	NaN	0.160622	-1.20682	0.487494
TRA2B	Splicing factor, arginine/serine-rich 10 (Transformer 2 homolog, Drosophila) variant	IPI00555647;IPI00301503;IPI00472633;IPI00927500;IPI00927271;IPI00793887;IPI00927262;IPI00789389	3	185633694	0.0617374	0.141856	0.709147	0.517254
DNAJB11	DnaJ homolog subfamily B member 11	IPI00008454;IPI00927297;IPI00797108	3	186285192	0.0898229	0.151231	0.309304	0.470533
EIF4A2	Eukaryotic initiation factor 4A-II	IPI00409717;IPI00328328;IPI00924536;IPI00030296;IPI00788730;IPI00794607;IPI00793328;IPI00790077;IPI00793220;IPI00792676	3	186500994	0.685373	0.0321438	0.0753889	0.421206
RFC4	Replication factor C subunit 4	IPI00017381;IPI00925945;IPI00792595;IPI00924613;IPI00925397;IPI00795756;IPI00925227;IPI00924737;IPI00927827	3	186507669	-0.148903	0.0378153	0.672567	0.439452
LPP	Lipoma-preferred partner	IPI00023704;IPI00793907;IPI00797120;IPI00926532;IPI00927168;IPI00927909;IPI00795660;IPI00927466;IPI00927693;IPI00926750;IPI00924594;IPI00794013	3	187871072	0.0630705	0.111744	0.735012	0.485729
TP63	Tumor protein 63	IPI00301360;IPI00514017;IPI00514384;IPI00514298;IPI00513733;IPI00514155;IPI00514807;IPI00514871;IPI00514665;IPI00479019	3	189349205	NaN	0.122978	NaN	0.623552
LEPREL1	Prolyl 3-hydroxylase 2	IPI00217055;IPI00797739;IPI00925912;IPI00926116	3	189674517	NaN	0.0821502	-1.07223	0.574431
IL1RAP	Interleukin 1 receptor accessory protein variant AcPb	IPI00925621;IPI00031789;IPI00107619;IPI00337687;IPI00926779;IPI00926554	3	190231840	NaN	0.043019	NaN	0.550229
CCDC50	Coiled-coil domain-containing protein 50	IPI00217059;IPI00383423;IPI00798355	3	191046866	NaN	0.0466127	-1.00865	0.499916
C3orf59	Uncharacterized protein C3orf59	IPI00217748;IPI00872169	3	192514604	NaN	0.0552618	NaN	0.363052
OPA1	Dynamin-like 120 kDa protein, mitochondrial	IPI00107753;IPI00107752;IPI00107750;IPI00006721;IPI00107751;IPI00107749;IPI00375150;IPI00375149;IPI00852888;IPI00852935;IPI00853261;IPI00852841;REV_IPI00514169;REV_IPI00217788;REV_IPI00936364;IPI00853084;IPI00927797	3	193310933	0.644573	0.0843533	0.280195	0.378084
HES1	cDNA FLJ57168, moderately similar to Transcription factor HES-1	IPI00791874;IPI00030964	3	193853934	NaN	0.105494	NaN	0.373751
ATP13A3	Probable cation-transporting ATPase 13A3	IPI00847139;IPI00925055	3	194123401	NaN	0.0030337	NaN	0.275317
LSG1	Large subunit GTPase 1 homolog	IPI00300094;IPI00926623;IPI00926855	3	194361517	0.769458	0.0501642	0.328521	0.386824
C3orf21	Uncharacterized protein C3orf21	IPI00171410;IPI00927901;IPI00165665;IPI00168035;IPI00794638;IPI00910604;IPI00924870	3	194789008	0.12592	0.0164962	0.235369	0.287768
ACAP2	ARFGAP with coiled-coil, ANK repeat and PH domain-containing protein 2	IPI00014264;IPI00927062;IPI00927454;IPI00795932;IPI00926835;IPI00550459;IPI00465167;IPI00643360;IPI00926085;IPI00797878;IPI00796588;IPI00926639	3	194995465	-0.366084	0.108449	0.862522	0.473759
PPP1R2	Protein phosphatase inhibitor 2	IPI00220402;IPI00410126;IPI00927947;IPI00789386;IPI00924602;IPI00794579;IPI00418999;IPI00789065	3	195241221	-0.0979039	0.169741	0.266165	0.295473
APOD	Apolipoprotein D	IPI00924574;IPI00006662;IPI00927914;IPI00910432	3	195295573	NaN	0.00921786	NaN	0.253364
MUC4	Mucin-4	IPI00828047;IPI00924619	3	195473636	NaN	-0.0907167	NaN	0.203849
TFRC	Transferrin receptor protein 1	IPI00022462;IPI00924935;IPI00925384;IPI00790745;IPI00925162;IPI00788798;IPI00790126	3	195754054	0.124784	0.0982635	1.11623	0.30208
PCYT1A	cDNA, FLJ93994, highly similar to Homo sapiens phosphate cytidylyltransferase 1, choline, alpha isoform (PCYT1A), mRNA	IPI00924713;IPI00329338;IPI00925312;IPI00790032;IPI00927242;IPI00791947;IPI00925798;IPI00927030;IPI00001562;IPI00908699;IPI00640025;IPI00219338;IPI00793265;IPI00925180;IPI00925535;IPI00790381;IPI00924982;IPI00790957;IPI00926006	3	195941093	-1.08708	0.0481034	-0.180155	0.2733
UBXN7	UBX domain-containing protein 7	IPI00742124;IPI00926886;IPI00927120;IPI00744421;REV_IPI00737545;IPI00926703	3	196074533	0.253638	0.271253	0.53643	0.480726
RNF168	E3 ubiquitin-protein ligase RNF168	IPI00217899;IPI00789276	3	196195654	NaN	0.13452	NaN	0.422976
FBXO45	F-box/SPRY domain-containing protein 1	IPI00174438	3	196295482	NaN	0.135931	NaN	0.488904
PAK2	Serine/threonine-protein kinase PAK 2	IPI00419979;IPI00926695;IPI00553222;IPI00896377;IPI00410084;IPI00027382;IPI00941059;IPI00555621	3	196466728	-0.683602	0.0833939	-0.114152	0.940261
NCBP2	Nuclear cap-binding protein subunit 2	IPI00183500;IPI00927860;IPI00789410;IPI00924867;IPI00784189;IPI00385050;IPI00398274;IPI00927631	3	196662273	0.422987	0.0510323	0.197729	0.348221
MFI2	Melanotransferrin	IPI00029275;IPI00218301;IPI00926464	3	196715492	NaN	0.0677028	3.81738	0.401111
DLG1	Disks large homolog 1	IPI00218729;IPI00552376;IPI00030351;IPI00552511;IPI00552213;IPI00553029;IPI00552682;IPI00789849;IPI00927180;IPI00926279;IPI00927298;IPI00830135;IPI00927236;IPI00927003;IPI00019213;IPI00790650;IPI00619928;IPI00789794;IPI00030769;IPI00790551;IPI00798304;IPI00790354;IPI00796899;IPI00794349;IPI00790485;IPI00789901;IPI00798030	3	196769431	-0.159573	0.0455944	-0.0512099	0.50103
DKFZp761P0818	Putative uncharacterized protein DKFZp761P0818	IPI00926440	3	196769431	NaN	NaN	NaN	NaN
BDH1	D-beta-hydroxybutyrate dehydrogenase, mitochondrial	IPI00025341;IPI00925346;IPI00926064;IPI00925592;IPI00926272;IPI00925842;IPI00926718;IPI00794146;IPI00926954	3	197236654	3.40051	0.0942896	-0.543517	0.484486
FYTTD1	Forty-two-three domain-containing protein 1	IPI00289907;IPI00552700	3	197464050	NaN	0.127412	NaN	0.473267
LRCH3	Leucine-rich repeat and calponin homology domain-containing protein 3	IPI00382787;IPI00909323;IPI00385649;IPI00396561;IPI00925939;IPI00925516;IPI00927400;IPI00926982	3	197518097	-6.73978	0.066355	-1.57102	0.416799
RPL35A	60S ribosomal protein L35a	IPI00029731;IPI00793102;IPI00926288;IPI00926495	3	197676858	-0.531665	0.181063	-0.549247	0.403855
ZNF595	Zinc finger protein 595	IPI00478170	4	53227	NaN	-1.20115	NaN	-0.250512
PIGG	GPI ethanolamine phosphate transferase 2	IPI00550703;IPI00745093;IPI00783907;IPI00167361;IPI00784025	4	492989	NaN	-0.912595	-1.46826	-0.835342
ATP5I	ATP synthase subunit e, mitochondrial	IPI00218848	4	666227	1.23855	-0.709175	-0.179738	-0.694666
PCGF3	Polycomb group RING finger protein 3	IPI00007279;IPI00827991;IPI00878168	4	699537	NaN	-0.889394	2.67475	-0.847753
GAK	Cyclin G-associated kinase	IPI00298949;IPI00784139;IPI00384168;IPI00444993	4	843066	-0.329351	-1.05807	-0.811737	-0.913336
IDUA	cDNA FLJ43233 fis, clone HCHON2002676, highly similar to ALPHA-L-IDURONIDASE (EC 3.2.1.76)	IPI00902482;IPI00018879	4	980785	NaN	NaN	NaN	NaN
CTBP1	C-terminal-binding protein 1	IPI00012835;IPI00554626	4	1205228	-0.886321	-1.04065	-0.68277	-0.90971
CTBP1	CTBP1 protein	IPI00450767	4	1205228	NaN	-1.04065	NaN	-0.90971
TACC3	Transforming acidic coiled-coil-containing protein 3	IPI00002135;IPI00908659;IPI00383480	4	1723227	NaN	-0.828162	2.20944	-0.648018
LETM1	LETM1 and EF-hand domain-containing protein 1, mitochondrial	IPI00017592;IPI00941510;IPI00941879	4	1813206	0.606197	-0.8478	-1.08593	-0.667772
WHSC2	Negative elongation factor A	IPI00394679;IPI00643383;IPI00926012;IPI00925762;IPI00926414;IPI00927834;IPI00926656;IPI00926921;IPI00927343;IPI00927200	4	1984441	0.334402	-0.74507	0.361878	-0.670311
ADD1	Alpha-adducin	IPI00220158;IPI00019901;IPI00376220;IPI00253279	4	2845584	-1.43553	-0.872888	-0.45721	-0.725224
MFSD10	Major facilitator superfamily domain-containing protein 10	IPI00103940	4	2932295	NaN	NaN	NaN	NaN
NOP14	Nucleolar protein 14	IPI00022613;IPI00743803	4	2939666	0.128744	-0.877602	-0.482811	-0.790831
HTT	Huntingtin	IPI00002335	4	3076408	-0.0958	-0.774496	-0.859377	-0.679701
LRPAP1	Alpha-2-macroglobulin receptor-associated protein	IPI00026848	4	3514290	0.62855	-0.754349	-0.539501	-0.832337
LYAR	Cell growth-regulating nucleolar protein	IPI00015838	4	4269431	-2.19231	-1.00334	-0.520297	-0.797935
STX18	Syntaxin-18	IPI00027194;IPI00879772	4	4420695	-0.108674	-1.09958	NaN	-0.819577
WFS1	Wolframin	IPI00008711	4	6271577	0.488272	-0.98278	-0.596932	-0.86767
PPP2R2C	Serine/threonine-protein phosphatase 2A 55 kDa regulatory subunit B gamma isoform	IPI00178803;IPI00032462;IPI00930424;IPI00871687	4	6322308	-0.358718	-0.92911	-0.345833	-0.84978
MAN2B2	Epididymis-specific alpha-mannosidase	IPI00328488;IPI00604401	4	6576902	NaN	-0.793898	NaN	-0.738724
S100P	Protein S100-P	IPI00017526	4	6694796	7.30352	-0.758774	2.91726	-0.689319
TADA2B	Transcriptional adapter 2-beta	IPI00761105;IPI00879434;IPI00878171	4	7045156	NaN	-0.929815	NaN	-0.81806
GRPEL1	GrpE protein homolog 1, mitochondrial	IPI00029557;IPI00909181;IPI00847199	4	7061781	-0.380089	-0.937641	-0.978008	-0.818913
HTRA3	Probable serine protease HTRA3	IPI00027862;IPI00514571	4	8271492	NaN	-0.872063	NaN	-0.790287
ACOX3	Peroxisomal acyl-coenzyme A oxidase 3	IPI00020226;IPI00827610	4	8368011	1.2126	-0.880486	-2.43224	-0.790484
WDR1	WD repeat-containing protein 1	IPI00746165;IPI00873622;IPI00216256;IPI00939854;IPI00903292;IPI00909688;IPI00940664;IPI00556374;IPI00747236	4	10075964	-2.21617	-1.06666	-1.14596	-0.858191
HS3ST1	Heparan sulfate glucosamine 3-O-sulfotransferase 1	IPI00021377	4	11400372	NaN	-1.09423	NaN	-0.683482
FAM44A	Protein FAM44A	IPI00797574;IPI00873213	4	13570362	-0.350243	NaN	-0.35235	NaN
PROM1	Prominin-1	IPI00012540;IPI00941248;IPI00925225;IPI00925014;IPI00925712;IPI00925467;IPI00926171	4	15965287	NaN	-1.02577	NaN	-0.570416
QDPR	Dihydropteridine reductase	IPI00014439;IPI00902534	4	17488021	-0.680566	-0.979564	-2.01324	-0.649198
LAP3	Cytosol aminopeptidase	IPI00419237;IPI00789806	4	17578815	0.257016	-1.01414	-0.0547993	-0.774101
FAM184B	Protein FAM184B	IPI00297208	4	17633711	NaN	-1.02807	NaN	-0.748702
NCAPG	Condensin complex subunit 3	IPI00106495	4	17812525	-0.90615	-1.01654	1.0067	-0.546788
DHX15	Putative pre-mRNA-splicing factor ATP-dependent RNA helicase DHX15	IPI00396435	4	24529090	0.436229	-1.07018	-0.0497458	-0.633426
ANAPC4	Anaphase-promoting complex subunit 4	IPI00002551;IPI00419201	4	25378835	-1.26457	-0.893417	-0.499846	-0.543748
SLC34A2	Sodium-dependent phosphate transport protein 2B	IPI00007910;IPI00657725	4	25657466	NaN	-0.866269	NaN	-0.614024
RBPJ	Recombining binding protein suppressor of hairless	IPI00030177;IPI00479716;IPI00402156;IPI00419892;IPI00807402;IPI00218576;IPI00218578;IPI00332627	4	26321332	NaN	-1.04348	0.70686	-0.76719
STIM2	STIM2 protein	IPI00658128;IPI00001727;IPI00942329	4	26859300	NaN	-0.991168	-1.88016	-0.59576
PGM2	Phosphoglucomutase-2	IPI00550364	4	37828328	0.362352	0.0190951	0.148713	-0.225304
TBC1D1	TBC1 domain family member 1	IPI00164610;IPI00878875;IPI00941459;IPI00880179	4	37892708	NaN	0.156716	3.19509	-0.215789
FAM114A1	Protein NOXP20	IPI00031670	4	38869437	NaN	NaN	-1.21768	NaN
RFC1	Replication factor C subunit 1	IPI00375358;IPI00375359	4	39289076	3.00532	0.129392	1.21773	-0.0863266
RPL9	60S ribosomal protein L9	IPI00031691;IPI00795717;IPI00910195;IPI00909133;IPI00719047;IPI00795310;IPI00789747;REV_IPI00026555;REV_IPI00514782;REV_IPI00909385;IPI00878105	4	39455744	-0.463705	-0.0569675	-0.387836	-0.135992
LIAS	Lipoyl synthase, mitochondrial	IPI00216886;IPI00657781	4	39460620	NaN	0.0581848	NaN	-0.109967
UGDH	UDP-glucose 6-dehydrogenase	IPI00031420;IPI00942446	4	39500375	2.44081	0.0506569	-0.513039	-0.119112
UBE2K	Ubiquitin-conjugating enzyme E2 K	IPI00021370;IPI00878126;IPI00910176;IPI00019894	4	39699664	-0.365365	0.115256	-0.409325	-0.132892
PDS5A	Sister chromatid cohesion protein PDS5 homolog A	IPI00854642;IPI00303063;IPI00854687;IPI00943203;IPI00845253	4	39824484	0.752232	0.103062	0.725418	-0.195622
RBM47	RNA-binding protein 47	IPI00169342;IPI00005042	4	40425272	4.26221	0.126286	2.84839	-0.16844
UCHL1	Ubiquitin carboxyl-terminal hydrolase isozyme L1	IPI00018352;IPI00657702	4	41258850	NaN	-0.026022	NaN	-0.155768
LIMCH1	LIM and calponin homology domains-containing protein 1	IPI00553043;IPI00853384;IPI00853044;IPI00853623;IPI00554434;IPI00853229;IPI00853476;IPI00177498;IPI00604714	4	41362804	NaN	0.00973219	NaN	-0.179497
TMEM33	Transmembrane protein 33	IPI00299084	4	41937146	-1.03706	0.0434644	0.433539	-0.159563
SLC30A9	Zinc transporter 9	IPI00552548;IPI00854730	4	41992523	NaN	0.103397	NaN	-0.037424
ATP8A1	Probable phospholipid-transporting ATPase IA	IPI00032402;IPI00874133;IPI00941654;IPI00221038	4	42410390	NaN	0.0537469	NaN	-0.130789
GUF1	GTP-binding protein GUF1 homolog	IPI00296563	4	44680446	3.04241	-0.00573397	NaN	-0.353049
GNPDA2	Glucosamine-6-phosphate isomerase 2	IPI00550894;IPI00896510;IPI00896466	4	44704156	NaN	0.0265474	NaN	0.0683066
COMMD8	Putative uncharacterized protein COMMD8	IPI00871891;IPI00016447	4	47446002	-1.11091	-0.00999808	-0.330737	-0.053936
NFXL1	NF-X1-type zinc finger protein NFXL1	IPI00442274;IPI00745540	4	47849257	0.863729	0.00415713	-0.270644	-0.0421089
SLAIN2	SLAIN motif-containing protein 2	IPI00853278;IPI00873597;IPI00386228	4	48343613	-1.11237	-0.0105121	-1.56792	-0.177754
FRYL	Protein furry homolog-like	IPI00739940;IPI00418604	4	48499380	-1.03981	-0.0444091	-0.82199	-0.359668
FRYL	Protein furry homolog-like	IPI00159652	4	48499380	NaN	-0.0444091	NaN	-0.359668
OCIAD1	OCIA domain-containing protein 1	IPI00016405;IPI00816523;IPI00816371	4	48833015	1.10063	0.0357328	-1.11878	-0.403384
OCIAD2	OCIA domain-containing protein 2	IPI00555902;IPI00181546	4	48887405	-1.75096	0.0854865	-2.16513	-0.384301
DCUN1D4	cDNA FLJ55777, highly similar to DCN1-like protein 4	IPI00641124;IPI00941798;IPI00872299;IPI00385380	4	52709229	NaN	0.0710189	1.06935	0.351353
SCFD2	Sec1 family domain-containing protein 2	IPI00419891;IPI00141564	4	53740136	0.366078	-0.116368	-0.663049	0.817857
FIP1L1	Pre-mRNA 3'-end-processing factor FIP1	IPI00395337;IPI00658114;IPI00657863;IPI00008449;IPI00910500	4	54243820	0.59346	0.00135589	1.47219	0.873087
SRD5A3	3-oxo-5-alpha-steroid 4-dehydrogenase 3	IPI00002344	4	56212388	NaN	-0.103023	NaN	1.01471
TMEM165	Transmembrane protein 165	IPI00307572	4	56262080	1.00635	-0.0588867	0.00186807	1.04135
EXOC1	Exocyst complex component 1	IPI00019427;IPI00215762	4	56719816	-0.00366117	0.00338983	-0.00435325	1.12538
PPAT	Amidophosphoribosyltransferase	IPI00029534;IPI00556497	4	57259528	-0.156481	0.182082	0.545974	0.776307
DKFZp781N1372	Putative uncharacterized protein DKFZp781N1372	IPI00815732	4	57301915	-0.103579	NaN	1.09318	NaN
PAICS	Multifunctional protein ADE2	IPI00217223	4	57301915	0.0280887	-0.087779	1.07057	0.978615
SRP72	Signal recognition particle 72 kDa protein	IPI00215888;IPI00871803	4	57333502	0.560694	-0.0976877	0.0324627	1.01078
C4orf14	Uncharacterized protein C4orf14	IPI00385928	4	57829516	1.1587	-0.142786	0.978696	0.93481
POLR2B	DNA-directed RNA polymerase II subunit RPB2	IPI00027808;IPI00873948;IPI00894355;IPI00894141	4	57843888	-0.890367	-0.168733	-0.0694034	1.01398
IGFBP7	Insulin-like growth factor-binding protein 7	IPI00016915	4	57896939	NaN	-0.110021	-0.688314	1.09167
CENPC1	Centromere protein C 1	IPI00304885	4	68337989	NaN	-0.129796	NaN	-0.0569777
UBA6	Ubiquitin-like modifier-activating enzyme 6	IPI00023647;IPI00827491;IPI00828006;IPI00827864	4	68481479	-1.65334	0.000600189	-1.5898	0.0715709
YTHDC1	YTH domain-containing protein 1	IPI00144293;IPI00376222	4	69176105	0.207666	-0.0684844	-0.0902591	-0.0327196
UGT2B10	UDP-glucuronosyltransferase 2B10	IPI00003836;IPI00921045	4	69681713	NaN	-0.0655362	NaN	-0.088968
UTP3	Something about silencing protein 10	IPI00006900	4	71554196	NaN	-0.0968453	-0.194062	-0.137775
GRSF1	G-rich sequence factor 1	IPI00478657;IPI00940654;IPI00940450;IPI00914953;IPI00914895	4	71681504	0.629236	-0.177685	0.0333188	-0.127872
MOBKL1A	Mps one binder kinase activator-like 1A	IPI00514212;IPI00902783	4	71768064	-2.38781	-0.233205	-0.92062	-0.126126
DCK	Deoxycytidine kinase	IPI00020454	4	71859265	-0.0617762	-0.244088	0.728433	-0.23094
ANKRD17	Ankyrin repeat domain-containing protein 17	IPI00784020;IPI00783186;IPI00909867;IPI00868922;IPI00251783;IPI00871529;IPI00941297	4	73940505	-0.160641	-0.139452	-0.47359	-0.00395894
AFP	Alpha-fetoprotein	IPI00022443	4	74301880	NaN	-0.125788	NaN	-0.0296697
AREG	Amphiregulin	IPI00012023	4	75310851	-7.35907	-0.191117	-6.36852	-0.0707033
G3BP2	Ras GTPase-activating protein-binding protein 2	IPI00009057;IPI00179890	4	76567966	-0.389898	-0.0255944	-0.737364	-0.0673357
USO1	General vesicular transport factor p115	IPI00941161;IPI00031583	4	76678648	0.482658	-0.121855	-0.354916	-0.107877
NAAA	N-acylethanolamine-hydrolyzing acid amidase	IPI00024083;IPI00215844;IPI00909751;IPI00028879	4	76832504	2.83986	-0.0835064	1.11779	0.00724152
SDAD1	Protein SDA1 homolog	IPI00018240;IPI00797421	4	76871059	0.993453	-0.0499587	0.584733	0.187279
	cDNA FLJ55367, highly similar to Rattus norvegicus SDA1 domain containing 1 (Sdad1), mRNA	IPI00910311	4	76871059	NaN	NaN	NaN	NaN
NUP54	Nucleoporin 54kDa variant	IPI00172580;IPI00940095;IPI00386702;IPI00385666	4	77035817	-0.824397	-0.0227826	-0.0976509	-0.0204694
SCARB2	Lysosome membrane protein 2	IPI00217766;IPI00909338	4	77079890	-0.909515	-0.0208644	-1.17531	-0.0164156
STBD1	Starch-binding domain-containing protein 1	IPI00022538	4	77227179	NaN	-0.104381	NaN	-0.0559251
SHROOM3	Protein Shroom3	IPI00152881;IPI00935334;IPI00446280;IPI00645014;IPI00386863	4	77356253	4.23743	-0.109455	5.26582	-0.0648851
SEPT11	Septin-11	IPI00019376	4	77870895	-1.31431	-0.161919	-0.93371	-0.127742
MRPL1	39S ribosomal protein L1, mitochondrial	IPI00549381	4	78783674	0.605635	-0.0559209	-0.0212341	0.0711425
ANXA3	Annexin A3	IPI00024095;IPI00745868	4	79472673	-5.16606	-0.0635182	-0.747966	-0.00810489
ANTXR2	Anthrax toxin receptor 2	IPI00375556;IPI00894466;IPI00375552;IPI00935486;IPI00036552;IPI00375555	4	80826725	NaN	-0.10089	NaN	0.00279066
HNRNPD	Heterogeneous nuclear ribonucleoprotein D0	IPI00028888;IPI00220684;IPI00220683;IPI00220685;IPI00903278;IPI00915340	4	83274982	-0.17703	-0.121481	-0.38395	-0.00914815
HNRPDL	Heterogeneous nuclear ribonucleoprotein D-like	IPI00011274;IPI00845282;IPI00045498	4	83343717	-0.281924	0.0168749	-0.16839	0.0697461
ENOPH1	Enolase-phosphatase E1	IPI00038378;IPI00385140;IPI00795241	4	83351715	0.371564	0.0103434	0.0688155	0.0512367
SCD5	Stearoyl-CoA desaturase 5	IPI00465139;IPI00016539;IPI00015151	4	83550692	NaN	-0.119428	NaN	-0.0855332
SEC31A	Protein transport protein Sec31A	IPI00746182;IPI00795507;IPI00852741;IPI00515103;IPI00305152;IPI00853220;IPI00445429;IPI00853290	4	83739814	0.14675	-0.155064	-0.152879	-0.0607907
COPS4	COP9 signalosome complex subunit 4	IPI00171844	4	83956243	-0.346752	-0.183285	-0.359432	-0.0175679
HPSE	Heparanase	IPI00410297;IPI00884403	4	84213614	NaN	-0.157618	0.984966	-0.0728836
MRPS18C	28S ribosomal protein S18c, mitochondrial	IPI00007049;IPI00887597;IPI00935898	4	84377118	0.583118	-0.141552	NaN	-0.000188351
AGPAT9	Glycerol-3-phosphate acyltransferase 3	IPI00140301	4	84457224	-1.02174	-0.1342	2.19205	-0.0332157
CDS1	Phosphatidate cytidylyltransferase 1	IPI00024234;IPI00908510	4	85504132	0.694935	-0.187149	-1.25008	-0.145826
WDFY3	WD repeat and FYVE domain-containing protein 3	IPI00218052;IPI00760714;IPI00333702;IPI00170537;IPI00941540;IPI00942022	4	85590704	NaN	-0.176025	-1.13102	-0.0608052
MAPK10	Mitogen-activated protein kinase 10	IPI00023547;IPI00376687;IPI00941128;IPI00003148;IPI00795397;IPI00873275;IPI00148567	4	86936276	NaN	-0.0897754	NaN	-0.02515
PTPN13	Tyrosine-protein phosphatase non-receptor type 13	IPI00337648;IPI00030246;IPI00006714;IPI00472958	4	87515468	NaN	-0.0689905	-2.41152	0.00429893
HSD17B11	Estradiol 17-beta-dehydrogenase 11	IPI00329598	4	88257762	-0.101567	-0.0650945	-0.804317	-0.0906677
NUDT9	ADP-ribose pyrophosphatase, mitochondrial	IPI00031558;IPI00415040	4	88343734	2.01455	-0.161384	0.296335	-1.53374
PKD2	Polycystin-2	IPI00299040	4	88928820	NaN	-0.114378	NaN	-0.11994
ABCG2	ATP-binding cassette sub-family G member 2	IPI00298214;IPI00607625	4	89011421	-0.126697	-0.184297	-0.816307	-0.0715751
HERC5	Hect domain and RLD 5	IPI00896511;IPI00008821	4	89378268	NaN	-0.206283	NaN	-0.0806869
SNCA	Alpha-synuclein	IPI00024107;IPI00218467;IPI00218468;IPI00032904	4	90646705	NaN	-0.139125	-1.38402	-0.0584667
SMARCAD1	SWI/SNF-related matrix-associated actin-dependent regulator of chromatin subfamily A containing DEAD/H box 1	IPI00008422;IPI00220119	4	95128759	-0.177212	-0.145312	-0.285931	-0.549978
PDLIM5	PDZ and LIM domain protein 5	IPI00007935;IPI00553102;IPI00555593;IPI00942043;IPI00552367;IPI00103146;IPI00555564	4	95373038	-2.16414	-0.110092	-0.482769	-0.564929
RAP1GDS1	Rap1 GTPase-GDP dissociation stimulator 1	IPI00607591;IPI00856100	4	99182527	-1.48986	-0.120787	-2.42578	-0.590076
RAP1GDS1	cDNA FLJ30470 fis, clone BRAWH1000040, highly similar to Rap1 GTPase-GDP dissociation stimulator 1	IPI00855767;IPI00855727;IPI00619924;IPI00424869	4	99182527	NaN	-0.120787	NaN	-0.590076
EIF4E	Eukaryotic translation initiation factor 4E	IPI00908416;IPI00027485;IPI00873680;IPI00788723;IPI00852709	4	99799607	0.241368	-0.162223	-0.828726	-0.69619
METAP1	Methionine aminopeptidase 1	IPI00022239	4	99916788	-1.1241	0.00710142	-1.07007	-0.614948
ADH5	Alcohol dehydrogenase class-3	IPI00746777	4	99992129	-2.37939	-0.0278255	-1.9568	-0.11579
RG9MTD2	RNA (guanine-9-)-methyltransferase domain-containing protein 2	IPI00152325	4	100467866	1.34516	-0.160927	0.0696233	-0.544626
DAPP1	Dual adapter for phosphotyrosine and 3-phosphotyrosine and 3-phosphoinositide	IPI00004301;IPI00384620;IPI00908645	4	100737981	NaN	-0.121548	NaN	-0.592964
MAPKSP1	Mitogen-activated protein kinase scaffold protein 1	IPI00030919	4	100802364	0.858731	-0.0858991	-0.139298	-0.477039
DNAJB14	DnaJ homolog subfamily B member 14	IPI00178504;IPI00410274	4	100817405	NaN	-0.0490964	NaN	-0.432929
PPP3CA	Serine/threonine-protein phosphatase 2B catalytic subunit alpha isoform	IPI00179415;IPI00747748;IPI00910825;IPI00877617;IPI00647432;IPI00788843	4	101944587	-1.33238	-0.0893659	-1.08394	-0.530811
NFKB1	Nuclear factor NF-kappa-B p105 subunit	IPI00292537;IPI00788987	4	103422486	-1.50278	-0.153961	-0.467695	-0.650516
MANBA	Beta-mannosidase	IPI00298793	4	103552645	NaN	-0.232495	NaN	-0.678554
CISD2	CDGSH iron sulfur domain-containing protein 2	IPI00166865	4	103790135	1.28179	-0.0219892	0.136499	-0.427704
BDH2	3-hydroxybutyrate dehydrogenase type 2	IPI00607799;IPI00446769;IPI00398129	4	104000592	NaN	-0.16186	NaN	-0.655586
PPA2	Inorganic pyrophosphatase 2, mitochondrial	IPI00470502;IPI00301109;IPI00654717;IPI00470503;IPI00413014;IPI00749469;IPI00910509;IPI00470504	4	106290234	1.60468	-0.105927	-1.1486	-0.517841
INTS12	Integrator complex subunit 12	IPI00060379;IPI00879562;IPI00878539	4	106603784	NaN	-0.0719007	NaN	-0.500326
GSTCD	Glutathione S-transferase C-terminal domain-containing protein	IPI00478068;IPI00796339;IPI00549423	4	106629941	NaN	-0.0476091	NaN	-0.445626
NPNT	cDNA FLJ60269, highly similar to Homo sapiens nephronectin (NPNT), mRNA	IPI00748819;IPI00940626;IPI00157556;IPI00910888;IPI00910097	4	106816605	NaN	0.0534454	NaN	-0.372931
AIMP1	cDNA FLJ61202, highly similar to Multisynthetase complex auxiliary component p43	IPI00793201;IPI00006252;IPI00910647	4	107236767	0.292891	0.0494715	-0.124209	-0.433128
PAPSS1	Bifunctional 3'-phosphoadenosine 5'-phosphosulfate synthetase 1	IPI00011619;IPI00922088	4	108534822	-1.06464	-0.183784	-1.03834	-0.575436
HADH	Hydroxyacyl-coenzyme A dehydrogenase, mitochondrial	IPI00298406;IPI00294398;IPI00902588	4	108910870	1.3405	-0.195322	-1.58293	-0.652263
RPL34	60S ribosomal protein L34	IPI00219160;IPI00940063;IPI00880180	4	109541722	-0.424632	-0.235664	-0.450337	-0.705273
OSTC	Oligosaccharyltransferase complex subunit OSTC	IPI00183603;IPI00872620;IPI00038550	4	109571741	0.887884	-0.237386	-0.358925	-0.692013
SEC24B	Protein transport protein Sec24B	IPI00030851;IPI00785208	4	110354871	-0.000359144	-0.143999	-0.84416	-0.695295
CASP6	Caspase-6	IPI00023876;IPI00217208	4	110609785	0.176367	-0.0805224	-1.37274	-0.579216
GAR1	H/ACA ribonucleoprotein complex subunit 1	IPI00302176;IPI00607820	4	110736666	1.50012	-0.141282	0.335914	-0.663115
HSBP1	Heat shock factor-binding protein 1	IPI00935516;IPI00936895	4	111173028	0.991745	-0.797658	0.0259991	0.115896
C4orf32	Uncharacterized protein C4orf32	IPI00167492;IPI00845237	4	113066553	0.323672	-0.142545	-1.01624	-0.575862
LARP7	La-related protein 7	IPI00294742;IPI00395536	4	113558251	0.863945	-0.30656	0.0285314	-0.662751
	Ribosomal protein S26	IPI00797875	4	114135202	NaN	NaN	NaN	NaN
CAMK2D	Calcium/calmodulin-dependent protein kinase type II delta chain	IPI00828081;IPI00828178;IPI00827717;IPI00430291;IPI00827625;IPI00828139;IPI00827573;IPI00915441;IPI00827606;IPI00876923;IPI00172636;IPI00654569;IPI00939804;IPI00215715;IPI00550056;IPI00877169;IPI00925128;IPI00925318	4	114372188	1.19994	-0.16073	0.163346	-0.536996
UGT8	2-hydroxyacylsphingosine 1-beta-galactosyltransferase	IPI00294455	4	115519611	NaN	-0.214317	NaN	-0.54593
METTL14	Methyltransferase-like protein 14	IPI00783133	4	119606547	NaN	-0.0320765	NaN	-0.496184
SEC24D	Protein transport protein Sec24D	IPI00218288;IPI00747830;IPI00386038;IPI00909868	4	119643978	0.405166	-0.099767	-1.52557	-0.636626
USP53	Inactive ubiquitin carboxyl-terminal hydrolase 53	IPI00292934	4	120133791	NaN	-0.126406	NaN	-0.5189
C4orf3	Uncharacterized protein C4orf3	IPI00103259;IPI00872615	4	120217577	NaN	-0.170273	NaN	-0.529443
PDE5A	cGMP-specific 3',5'-cyclic phosphodiesterase	IPI00294595;IPI00306123;IPI00066543	4	120415550	NaN	-0.177582	NaN	-0.620994
MAD2L1	Mitotic spindle assembly checkpoint protein MAD2A	IPI00012369;IPI00877695;IPI00940045	4	120980577	-0.353781	-0.120065	-0.0625239	-0.552594
ANXA5	Annexin A5	IPI00329801;IPI00872379	4	122589110	-1.54883	-0.250116	-1.09898	-0.614354
EXOSC9	Exosome complex exonuclease RRP45	IPI00029697;IPI00654592;IPI00845426;IPI00607722	4	122722472	NaN	-0.167397	-0.0938262	-0.580889
CCNA2	Cyclin-A2	IPI00022865	4	122737599	NaN	-0.133086	NaN	-0.566898
FGF2	Heparin-binding growth factor 2	IPI00154603;IPI00930195;IPI00930557	4	123747863	NaN	-0.123682	NaN	-0.443247
SPATA5	Spermatogenesis-associated protein 5	IPI00329583;IPI00890727;IPI00890715	4	123844225	NaN	-0.198666	-0.610898	-0.489416
ANKRD50	Ankyrin repeat domain-containing protein 50	IPI00221285	4	125585466	0.63656	-0.0843752	-0.410137	-0.5256
FAT4	Protocadherin Fat 4	IPI00852735;IPI00888207;IPI00935940;IPI00419327	4	126237554	NaN	-0.108171	NaN	-0.530099
SLC25A31	ADP/ATP translocase 4	IPI00010420	4	128651533	0.393751	-0.0615267	0.694267	-0.383983
HSPA4L	Heat shock 70 kDa protein 4L	IPI00295485;IPI00828021	4	128703446	-0.988818	-0.0648449	-1.45901	-0.383195
LARP2	La-related protein 2	IPI00383949;IPI00855953;IPI00856120;IPI00293654;IPI00376999;IPI00940348	4	128982423	NaN	NaN	NaN	NaN
LARP2	La-related protein 2	IPI00855786	4	128982423	NaN	NaN	NaN	NaN
PGRMC2	Membrane-associated progesterone receptor component 2	IPI00005202	4	129190397	1.42175	-0.0465145	-0.224954	-0.535243
SLC7A11	Cystine/glutamate transporter	IPI00010474	4	139091478	NaN	-0.106265	-0.349635	-0.574315
CCRN4L	Nocturnin	IPI00015890;IPI00744490	4	139936943	NaN	-0.150205	NaN	-0.630011
ELF2	ETS-related transcription factor Elf-2	IPI00607557;IPI00009995;IPI00396265;IPI00607896;IPI00439925	4	139978871	NaN	-0.101876	NaN	-0.544308
NARG1	NMDA receptor-regulated protein 1	IPI00386189;IPI00032158	4	140222609	-0.0735826	-0.141147	-0.615592	-0.579258
SETD7	Histone-lysine N-methyltransferase SETD7	IPI00028366	4	140417253	0.238095	-0.0746803	0.0269004	-0.629689
MGST2	Microsomal glutathione S-transferase 2	IPI00017767	4	140586922	1.07046	-0.119375	-1.77314	-0.68679
SCOC	Short coiled-coil protein	IPI00000184;IPI00929604;IPI00396594;IPI00893763	4	141178440	NaN	-0.126968	NaN	-0.682858
ELMOD2	ELMO domain-containing protein 2	IPI00217918	4	141445322	0.700625	-0.206349	-0.507436	-0.694803
INPP4B	Type II inositol-3,4-bisphosphate 4-phosphatase	IPI00022020;IPI00922726	4	142949186	-0.308344	-0.139172	-2.22442	-0.611672
USP38	Ubiquitin carboxyl-terminal hydrolase 38	IPI00168084	4	144106070	NaN	-0.123341	NaN	-0.58803
SMARCA5	SWI/SNF-related matrix-associated actin-dependent regulator of chromatin subfamily A member 5	IPI00297211	4	144434616	1.56189	-0.110719	1.03551	-0.577355
ABCE1	ATP-binding cassette sub-family E member 1	IPI00303207	4	146019156	-0.0991972	-0.129398	-0.735538	-0.647779
OTUD4	OTU domain-containing protein 4	IPI00399254;IPI00941266;IPI00856005;IPI00941725;IPI00394941;IPI00009780;IPI00939825	4	146054802	-0.366391	-0.098507	-0.281464	-0.62831
SMAD1	Mothers against decapentaplegic homolog 1	IPI00019549;IPI00023594	4	146402951	NaN	-0.100602	NaN	-0.636706
LSM6	U6 snRNA-associated Sm-like protein LSm6	IPI00001146	4	147096835	0.138724	-0.203295	-0.223492	-0.673338
PRMT10	Putative protein arginine N-methyltransferase 10	IPI00395476;IPI00887756	4	148559334	NaN	NaN	NaN	NaN
NR3C2	Mineralocorticoid receptor	IPI00027744;IPI00889774;IPI00248974;IPI00889527;IPI00248972;IPI00889506;IPI00248973;IPI00910741	4	148999915	0.0790539	-0.13821	NaN	-0.703245
LRBA	Lipopolysaccharide-responsive and beige-like anchor protein	IPI00002255	4	151185594	0.440468	-0.0802398	-1.03812	-0.492623
RPS3A	40S ribosomal protein S3a	IPI00419880;IPI00472119;IPI00942312;IPI00736161;IPI00738052	4	152020754	-0.418113	-0.127223	-0.482725	-0.506534
SH3D19	SH3 domain-containing protein 19	IPI00885020;IPI00884923;IPI00885212;IPI00884903;IPI00472155	4	152041433	NaN	-0.0503975	NaN	-0.65018
PET112L	Probable glutamyl-tRNA(Gln) amidotransferase subunit B, mitochondrial	IPI00027228	4	152591805	NaN	-0.106418	NaN	-0.620328
ARFIP1	Arfaptin-1	IPI00021258;IPI00216520;IPI00744919;IPI00910325	4	153701112	0.967838	-0.198671	-0.413237	-0.589848
TRIM2	Tripartite motif-containing protein 2	IPI00910066;IPI00153011	4	154073494	NaN	-0.0923406	NaN	-0.656575
TLR2	Toll-like receptor 2	IPI00019006	4	154624015	NaN	-0.174062	NaN	-0.625986
PLRG1	Putative uncharacterized protein PLRG1	IPI00871903;IPI00002624;IPI00382756;IPI00921981	4	155457663	0.534789	-0.33006	0.738775	-0.751106
FGG	Fibrinogen gamma chain	IPI00877703;IPI00021891;IPI00877792;IPI00219713	4	155525286	NaN	-0.321205	NaN	-0.763044
CTSO	Cathepsin O	IPI00017257	4	156845278	NaN	-0.114803	NaN	-0.499513
ETFDH	Electron transfer flavoprotein-ubiquinone oxidoreductase, mitochondrial	IPI00032875;IPI00455179	4	159593277	2.17725	-0.184293	-1.49868	-0.67311
PPID	40 kDa peptidyl-prolyl cis-trans isomerase	IPI00003927	4	159630280	0.487095	-0.183608	-0.203211	-0.674855
NAF1	H/ACA ribonucleoprotein complex non-core subunit NAF1	IPI00063219;IPI00900361	4	164047860	NaN	-0.151009	-0.227298	-0.628919
C4orf43	UPF0534 protein C4orf43	IPI00019962;IPI00922035	4	164415673	1.58963	-0.153227	0.772467	-0.627032
TMEM192	Transmembrane protein 192	IPI00855873;IPI00873121	4	165997231	NaN	-0.187327	NaN	-0.771445
SC4MOL	C-4 methylsterol oxidase	IPI00019899;IPI00556210	4	166248818	-2.09981	-0.0595118	-2.93397	-0.554316
CPE	Carboxypeptidase E	IPI00031121;IPI00853537	4	166300094	-5.34845	-0.121788	NaN	-0.701032
PALLD	Palladin	IPI00856116;IPI00855763;IPI00856001;IPI00383645;IPI00292009;IPI00856046;IPI00873173;IPI00645179;IPI00477680;IPI00166197	4	169418217	NaN	-0.139387	-1.72069	-0.615271
CBR4	Carbonyl reductase 4	IPI00384297;IPI00884980	4	169815825	NaN	-0.116176	NaN	-0.568832
SH3RF1	Putative E3 ubiquitin-protein ligase SH3RF1	IPI00893844;IPI00893739	4	170015407	NaN	-0.136644	NaN	-0.599634
C4orf27	UPF0609 protein C4orf27	IPI00016532;IPI00871134	4	170650616	0.344815	-0.0251317	0.441429	-0.682222
GALNT7	N-acetylgalactosaminyltransferase 7	IPI00328391	4	174089904	3.57672	-0.0832881	0.917906	-0.618295
HMGB2	High mobility group protein B2	IPI00219097	4	174252527	0.877516	-0.152075	1.30734	-0.707943
SAP30	Histone deacetylase complex subunit SAP30	IPI00022019	4	174292093	-0.273495	-0.149304	1.1426	-0.726274
SPCS3	Signal peptidase complex subunit 3	IPI00300299	4	177241090	0.336724	-0.127399	-0.625117	-0.673987
AGA	N(4)-(beta-N-acetylglucosaminyl)-L-asparaginase	IPI00026259	4	178351924	NaN	-0.170458	NaN	-0.647166
ODZ3	Teneurin-3	IPI00398020	4	183245174	NaN	-0.16322	NaN	-0.710203
DCTD	dCMP deaminase	IPI00554705;IPI00296863;IPI00910904	4	183811244	-2.16822	-0.250466	-1.6068	-0.879395
CDKN2AIP	CDKN2A-interacting protein	IPI00020991	4	184365800	0.0650216	-0.200618	-0.00573661	-0.83672
RWDD4A	RWD domain-containing protein 4A	IPI00847659;IPI00103252;IPI00939282	4	184560789	NaN	-0.130062	NaN	-0.749255
C4orf41	UPF0636 protein C4orf41	IPI00396048;IPI00375684;IPI00940935;IPI00412941	4	184580446	NaN	-0.0974752	-1.23506	-0.79771
CASP3	Caspase-3	IPI00292140;IPI00798166;IPI00553172	4	185548850	-1.7024	-0.118275	1.93415	-0.736022
MLF1IP	Centromere protein U	IPI00002828;IPI00783686	4	185615238	NaN	-0.137518	1.11869	-0.733887
ACSL1	Long-chain-fatty-acid--CoA ligase 1	IPI00012728;IPI00942534;IPI00401448;IPI00815946;IPI00658107;IPI00657883;IPI00879209;IPI00874262;IPI00296333;IPI00939479;IPI00940097;IPI00657816;IPI00384110;IPI00401990;IPI00008037;IPI00854706;IPI00411387	4	185676750	0.91848	-0.174944	-0.524371	-0.799258
SLC25A4	ADP/ATP translocase 1	IPI00022891;IPI00556601	4	186064395	0.980687	-0.115398	-0.212323	-0.74485
UFSP2	Ufm1-specific protease 2	IPI00305303	4	186321443	1.11034	-0.101136	-0.356882	-0.536895
SORBS2	cDNA FLJ32066 fis, clone OCBBF1000091, highly similar to Homo sapiens sorbin and SH3 domain containing 2 (SORBS2), transcript variant 2, mRNA	IPI00926122;IPI00477577;IPI00061793;IPI00900281;IPI00787549;IPI00921885;IPI00923523;IPI00923573;IPI00923611;IPI00747799;IPI00924446;IPI00903306;IPI00873507;IPI00922463;IPI00941528;IPI00924645;IPI00927243;IPI00926362	4	186506598	NaN	-0.199777	NaN	-0.709398
FAT1	Protocadherin Fat 1	IPI00031411;IPI00940698	4	187508938	-3.42567	-0.217047	-2.81573	-0.743594
HSP90AA4P	Putative heat shock protein HSP 90-alpha A4	IPI00555957	4	190394301	NaN	NaN	NaN	NaN
CCDC127	Coiled-coil domain-containing protein 127	IPI00060148	5	204875	1.92744	0.608484	0.219833	0.280492
	cDNA FLJ16373 fis, clone THYMU3000269, highly similar to Succinate dehydrogenase (ubiquinone) flavoprotein subunit, mitochondrial (EC 1.3.5.1)	IPI00217143;IPI00902754;IPI00940951;IPI00909676;IPI00942396;IPI00789678;IPI00789403;IPI00798202;IPI00477361;IPI00798331;IPI00887220	5	218356	0.567546	NaN	-0.538224	NaN
SDHA	Succinate dehydrogenase [ubiquinone] flavoprotein subunit, mitochondrial	IPI00305166	5	218356	0.93755	0.214674	-0.108451	0.371147
	SDHA protein	IPI00942580	5	218356	NaN	NaN	4.12159	NaN
PDCD6	Programmed cell death protein 6	IPI00025277;IPI00930510;IPI00930049;IPI00930304	5	271739	0.904038	0.049963	0.710169	0.242133
EXOC3	Exocyst complex component 3	IPI00157734;IPI00219954	5	446264	0.268379	0.701768	0.128278	0.588125
BRD9	Bromodomain-containing protein 9	IPI00930290;IPI00908515;IPI00549384;IPI00759680;IPI00479047	5	850406	NaN	0.696595	NaN	0.574317
TRIP13	Thyroid receptor-interacting protein 13	IPI00003505;IPI00847729	5	892758	-0.29874	0.726708	1.48057	0.621925
SLC12A7	Solute carrier family 12 member 7	IPI00008616;IPI00877110;IPI00301180;IPI00921814	5	1050491	1.25204	0.643417	2.06509	0.604965
CLPTM1L	Cleft lip and palate transmembrane protein 1-like protein	IPI00151358;IPI00186429	5	1317859	1.77501	0.559634	0.814029	0.374968
LPCAT1	Lysophosphatidylcholine acyltransferase 1	IPI00171626	5	1456595	0.839001	0.680669	0.789287	0.536977
NDUFS6	NADH dehydrogenase [ubiquinone] iron-sulfur protein 6, mitochondrial	IPI00025344	5	1801509	0.421404	0.70476	-0.888746	0.593658
IRX4	Iroquois-class homeodomain protein IRX-4	IPI00019752	5	1877541	NaN	0.689473	NaN	0.645492
IRX1	Iroquois-class homeodomain protein IRX-1	IPI00375629	5	3596168	NaN	0.646275	NaN	0.700654
NSUN2	tRNA (cytosine-5-)-methyltransferase NSUN2	IPI00306369	5	6599352	0.724977	0.62587	1.11411	0.665275
ADCY2	Adenylate cyclase type 2	IPI00328273;IPI00470803;IPI00852759	5	7396345	NaN	0.773692	NaN	0.795699
MTRR	Methionine synthase reductase, mitochondrial	IPI00307334;IPI00221302;IPI00889777	5	7869217	NaN	0.748328	0.52189	0.78291
CCT5	T-complex protein 1 subunit epsilon	IPI00010720;IPI00940257;IPI00909956	5	10250269	0.0808749	0.742577	0.356285	0.802743
CMBL	Carboxymethylenebutenolidase homolog	IPI00383046	5	10279389	0.739803	0.739964	NaN	0.81626
MARCH6	E3 ubiquitin-protein ligase MARCH6	IPI00105518;IPI00940947;IPI00827985;IPI00903053	5	10353828	NaN	0.788777	NaN	0.852116
CTNND2	Catenin delta-2	IPI00301317;IPI00220032;IPI00890767	5	10971952	NaN	0.763605	NaN	0.759521
TRIO	Triple functional domain protein	IPI00657953;IPI00479523;IPI00384882;IPI00028382;IPI00794432;IPI00921549;IPI00442035	5	14143811	-1.76936	0.726071	-0.153215	0.851293
FAM105B	Protein FAM105B	IPI00101734	5	14664783	-0.862074	0.746124	-0.385417	0.794613
ZNF622	Zinc finger protein 622	IPI00056499	5	16451628	0.246799	0.699772	0.773879	0.779363
MYO10	Myosin-X	IPI00940399;IPI00289258	5	16662019	NaN	0.672525	NaN	0.762372
BASP1	Brain acid soluble protein 1	IPI00299024;IPI00908521	5	17217669	-1.82704	0.708464	0.67883	0.816478
RNASEN	Ribonuclease 3	IPI00300956;IPI00515032;IPI00219990;IPI00942044	5	31400609	NaN	0.783242	NaN	0.744446
C5orf22	UPF0489 protein C5orf22	IPI00019966;IPI00867737;IPI00910695;IPI00168444	5	31532373	2.02086	0.780235	1.97645	0.815919
GOLPH3	Golgi phosphoprotein 3	IPI00005490	5	32124810	2.2216	0.762004	1.52995	0.900878
MTMR12	Myotubularin-related protein 12	IPI00061280;IPI00448020;IPI00301793	5	32227111	NaN	0.785351	0.907204	0.846921
ZFR	Zinc finger RNA-binding protein	IPI00784224;IPI00748303;IPI00807564	5	32354457	0.295936	0.743536	0.394412	0.483263
SUB1	Activated RNA polymerase II transcriptional coactivator p15	IPI00221222;IPI00455831;IPI00930562	5	32585605	1.33052	0.796728	0.690601	0.331453
TARS	Threonyl-tRNA synthetase, cytoplasmic	IPI00329633;IPI00908949;IPI00910719;IPI00412275	5	33440882	-0.233811	0.739744	-0.246722	0.246291
C1QTNF3	C1q and tumor necrosis factor related protein 3	IPI00643667;IPI00742875;IPI00008860;IPI00425976;IPI00930111;IPI00903313	5	33987279	NaN	0.761568	NaN	0.264808
RAI14	Ankycorbin	IPI00292953;IPI00759532;IPI00759780;IPI00910842	5	34656518	NaN	0.779242	-1.66284	0.257372
BXDC2	Brix domain-containing protein 2	IPI00181728	5	34915820	1.92449	0.719802	0.751379	0.205592
LMBRD2	LMBR1 domain-containing protein 2	IPI00017940	5	36103414	0.903497	0.730215	-1.3695	0.211498
C5orf33	UPF0465 protein C5orf33	IPI00845432;IPI00431405;IPI00922892;IPI00654793	5	36192694	2.8992	0.830069	0.108034	0.347691
SLC1A3	Excitatory amino acid transporter 1	IPI00015473;IPI00642894;IPI00908330;IPI00908777	5	36606457	NaN	0.727694	NaN	0.211354
NIPBL	Nipped-B-like protein	IPI00436632;IPI00026466;IPI00436634	5	36876861	1.38481	0.867796	-0.218696	0.419911
NUP155	Nuclear pore complex protein Nup155	IPI00026625;IPI00376609	5	37288239	0.515664	0.793728	1.1001	0.323047
RICTOR	Rapamycin-insensitive companion of mTOR	IPI00166528;IPI00455500;IPI00868848	5	38938022	0.0523921	0.696143	-0.378063	0.202313
DAB2	Disabled homolog 2	IPI00179438;IPI00219298	5	39371780	NaN	0.840938	NaN	0.369107
PRKAA1	5'-AMP-activated protein kinase catalytic subunit alpha-1	IPI00410287;IPI00792482;IPI00061282;IPI00307755	5	40759481	-0.0447722	0.831588	0.2872	0.280305
OXCT1	Succinyl-CoA:3-ketoacid-coenzyme A transferase 1, mitochondrial	IPI00026516;IPI00307395;IPI00739583	5	41730167	0.0380351	0.806887	-0.852955	0.326985
C5orf51	UPF0600 protein C5orf51	IPI00374272;IPI00895898	5	41904470	0.268222	0.813798	-0.25134	0.29856
HMGCS1	Hydroxymethylglutaryl-CoA synthase, cytoplasmic	IPI00008475	5	43289493	-0.955802	0.784757	-1.00838	0.204428
PAIP1	Polyadenylate-binding protein-interacting protein 1	IPI00021466;IPI00337775;IPI00455339;IPI00386299	5	43526369	0.521256	0.853743	0.0565502	0.300282
NNT	NAD(P) transhydrogenase, mitochondrial	IPI00337541	5	43602825	-1.3605	0.880106	-1.26607	0.423507
MRPS30	28S ribosomal protein S30, mitochondrial	IPI00010278	5	44809027	1.03002	0.808104	-0.456792	0.315565
EMB	Embigin	IPI00394808	5	49692026	NaN	0.736783	NaN	0.0564617
PELO	Protein pelota homolog	IPI00106698	5	52083774	-0.522278	-0.180012	-0.788106	-0.552226
ITGA2	Integrin alpha-2	IPI00013744	5	52285183	-3.93074	-0.205934	-3.71889	-0.667886
MOCS2	Molybdenum cofactor synthesis protein 2B	IPI00005218	5	52391509	0.203577	-0.18526	NaN	-0.688816
FST	Follistatin	IPI00021081;IPI00217071;IPI00217070	5	52776239	NaN	-0.210384	NaN	-0.601121
NDUFS4	NADH dehydrogenase [ubiquinone] iron-sulfur protein 4, mitochondrial	IPI00011217	5	52856469	0.256086	-0.177531	-1.11994	-0.551653
ARL15	ADP-ribosylation factor-like protein 15	IPI00005163	5	53180614	NaN	-0.127504	NaN	-0.537741
SNX18	Sorting nexin-18	IPI00657938;IPI00045219;IPI00923429;IPI00103013	5	53813589	0.157789	-0.259415	-0.16912	-0.724631
GPX8	Probable glutathione peroxidase 8	IPI00291695;IPI00910821	5	54455984	-3.6098	-0.224266	-0.822948	-0.635163
DHX29	ATP-dependent RNA helicase DHX29	IPI00217413	5	54552074	0.188582	-0.173253	-0.923168	-0.612173
SKIV2L2	Superkiller viralicidic activity 2-like 2	IPI00647217	5	54603588	0.312099	-0.159896	0.317499	-0.559667
SLC38A9	Putative sodium-coupled neutral amino acid transporter 9	IPI00168340;IPI00903111;IPI00889635	5	54921673	NaN	-0.212526	NaN	-0.565152
GPBP1	Vasculin	IPI00895781;IPI00304481;IPI00748364;IPI00888796;IPI00887655	5	56469775	NaN	-0.20695	NaN	-0.692497
ACTBL2	Beta-actin-like protein 2	IPI00003269	5	56775846	-0.623777	-0.197561	-0.609092	-0.658022
PDE4D	cAMP-specific 3',5'-cyclic phosphodiesterase 4D	IPI00002449;IPI00514112;IPI00375236;IPI00514183;IPI00514643;IPI00217565;IPI00375233;IPI00217567;IPI00478370;IPI00375235;IPI00828158;IPI00386765;IPI00298070;IPI00328206;IPI00472785;IPI00171931;IPI00031294	5	58264872	2.06714	-0.166529	1.1733	-0.567361
ELOVL7	Elongation of very long chain fatty acids protein 7	IPI00783761	5	60047619	NaN	-0.129565	0.0147198	-0.494291
NDUFAF2	Mimitin, mitochondrial	IPI00031109	5	60240956	0.17483	-0.249597	-2.64875	-0.559154
KIF2A	Kinesin-like protein KIF2A	IPI00867529;IPI00848334;IPI00867746;IPI00010368;IPI00645758;IPI00006265;IPI00853543	5	61601989	-0.50116	-0.207255	-0.82394	-0.671823
DIMT1L	Probable dimethyladenosine transferase	IPI00004459	5	61683081	0.43836	-0.203769	0.548007	-0.596706
IPO11	cDNA FLJ59791, highly similar to Importin-11	IPI00913938;IPI00301107;IPI00917511;IPI00916915;IPI00552710	5	61699877	-0.119395	-0.157299	-0.105012	-0.562414
SDCCAG10	Peptidyl-prolyl cis-trans isomerase SDCCAG10	IPI00025174;IPI00879475	5	64064757	-0.433914	-0.208607	NaN	-0.536488
PPWD1	Peptidylprolyl isomerase domain and WD repeat-containing protein 1	IPI00149650	5	64859100	-1.53496	-0.195307	-0.797677	-0.52463
C5orf44	UPF0533 protein C5orf44	IPI00847958;IPI00872709;IPI00848035;IPI00884972;IPI00885084;IPI00742890	5	64920558	NaN	-0.150262	NaN	-0.47977
NLN	Neurolysin, mitochondrial	IPI00010346;IPI00025564;IPI00872224	5	65018023	0.345797	-0.217818	-0.263669	-0.574945
ERBB2IP	Protein LAP2	IPI00438286;IPI00438287;IPI00438288;IPI00438290;IPI00438289;IPI00438291;IPI00438292;IPI00910753	5	65222303	-0.531761	-0.0894766	0.529239	-0.535249
SFRS12	Splicing factor, arginine/serine-rich 12	IPI00375462;IPI00103497	5	65440046	0.00558926	-0.0262314	0.183357	-0.377434
MAST4	Microtubule-associated serine/threonine-protein kinase 4	IPI00914890;IPI00893971;IPI00894093;IPI00827896;IPI00940467;IPI00788168;IPI00894030;IPI00894331;IPI00893960;IPI00893784	5	65892176	-4.88444	-0.15881	NaN	-0.619453
PIK3R1	Phosphatidylinositol 3-kinase regulatory subunit alpha	IPI00807573;IPI00021448;IPI00295788;IPI00333040	5	67522462	NaN	-0.22776	NaN	-0.640325
SLC30A5	Zinc transporter 5	IPI00465310;IPI00872097	5	68389788	NaN	-0.172614	NaN	-0.568351
CCNB1	G2/mitotic-specific cyclin-B1	IPI00745793;IPI00294696	5	68462837	-0.16487	-0.0881219	1.33561	-0.528646
MRPS36	Putative uncharacterized protein MRPS36	IPI00874047;IPI00020495	5	68513573	1.41769	-0.17209	0.035592	-0.535189
CDK7	Cell division protein kinase 7	IPI00000685	5	68530700	NaN	-0.201471	-0.842645	-0.55689
AK6	Adenylate kinase isoenzyme 6	IPI00032879;IPI00556532	5	68646811	0.488226	-0.255176	0.446105	-0.656831
RAD17	Cell cycle checkpoint protein RAD17	IPI00395702;IPI00334267;IPI00107492;IPI00107491	5	68665124	NaN	-0.244842	NaN	-0.690294
MARVELD2	MARVEL domain-containing protein 2	IPI00296784;IPI00746745;IPI00940741;IPI00827489	5	68710943	NaN	-0.219182	NaN	-0.687864
OCLN	Occludin	IPI00003373;IPI00479078;IPI00743585;IPI00939840	5	68788119	2.24337	-0.147305	NaN	-0.650793
SMN1	Survival motor neuron protein	IPI00003394;IPI00009597;IPI00219360;IPI00009598	5	70220768	0.933503	NaN	0.721788	NaN
GTF2H2	General transcription factor IIH subunit 2	IPI00426640;IPI00738524;IPI00738762	5	70330799	NaN	0.00592297	NaN	-0.593944
MCCC2	Methylcrotonoyl-CoA carboxylase beta chain, mitochondrial	IPI00784044;IPI00789428;IPI00903225	5	70883115	2.71123	-0.119748	-0.349282	-0.628144
MAP1B	Microtubule-associated protein 1B	IPI00008868	5	71403118	0.349671	-0.197107	1.87186	-0.649639
MRPS27	cDNA FLJ54536, highly similar to Mitochondrial 28S ribosomal protein S27	IPI00022002;IPI00942760;IPI00909159	5	71515236	0.672215	-0.123922	-0.447289	-0.480747
TNPO1	Transportin-1	IPI00024364;IPI00843876;IPI00908817;IPI00908440;IPI00879855;IPI00880000	5	72112415	-0.0418276	-0.117619	-0.236452	-0.461504
FCHO2	FCH domain only protein 2	IPI00472794;IPI00929732;IPI00060416	5	72251808	-0.513282	-0.107259	-1.46334	-0.462932
BTF3	Transcription factor BTF3	IPI00221035;IPI00419473;IPI00258884;IPI00015945;IPI00015946	5	72794233	-0.865775	-0.301264	-0.829669	-0.675884
UTP15	U3 small nucleolar RNA-associated protein 15 homolog	IPI00152708	5	72861580	-0.103117	-0.275826	-0.137023	-0.635128
RGNEF	cDNA FLJ57020, highly similar to Rho-guanine nucleotide exchange factor	IPI00455803;IPI00880094;IPI00887900;IPI00887507;IPI00942541	5	72921983	NaN	-0.272203	NaN	-0.648885
HEXB	Beta-hexosaminidase subunit beta	IPI00012585;REV_CON_ENO1;REV_IPI00465248;REV_IPI00759806	5	73980969	0.635988	-0.252134	-1.83871	-0.629245
GFM2	Elongation factor G 2, mitochondrial	IPI00071703;IPI00216419;IPI00172648	5	74017029	0.917065	-0.206049	-0.58947	-0.539709
TINP1	Ribosome biogenesis protein NSA2 homolog	IPI00007089	5	74062816	1.53881	0.00455275	0.759148	-0.159499
FAM169A	UPF0611 protein FAM169A	IPI00737638	5	74073399	-4.03292	-0.182235	NaN	-0.598415
HMGCR	3-hydroxy-3-methylglutaryl-coenzyme A reductase	IPI00021770;IPI00221382;IPI00922451	5	74632993	NaN	-0.172017	NaN	-0.573924
COL4A3BP	cDNA FLJ39535 fis, clone PUAEN2005502, highly similar to Goodpasture antigen-binding protein (EC 2.7.11.9)	IPI00657692;IPI00024701;IPI00182914	5	74666928	0.467059	-0.1777	-1.07517	-0.458272
IQGAP2	Ras GTPase-activating-like protein IQGAP2	IPI00299048;IPI00871709;IPI00871809	5	75699149	NaN	0.437025	NaN	-0.632584
WDR41	WD repeat-containing protein 41	IPI00306934;IPI00908844	5	76726758	NaN	0.440546	NaN	-0.704735
TBCA	Tubulin-specific chaperone A	IPI00217236;IPI00909626	5	76987071	0.602583	0.510353	-0.406233	-0.508922
AP3B1	AP-3 complex subunit beta-1	IPI00021129;IPI00910526	5	77296349	0.165576	0.438521	-0.625026	-0.528675
AP3B1	AP-3 complex subunit beta-1	IPI00397887	5	77296349	NaN	0.438521	NaN	-0.528675
SCAMP1	Secretory carrier-associated membrane protein 1	IPI00005129;IPI00939656;IPI00067352;IPI00909127;IPI00059809	5	77656339	0.871634	0.431645	-1.46873	-0.587548
ARSB	Arylsulfatase B	IPI00306576;IPI00413690	5	78073032	NaN	0.534652	NaN	-0.608934
DMGDH	Dimethylglycine dehydrogenase, mitochondrial	IPI00296196	5	78293500	NaN	0.51636	NaN	-0.644506
BHMT	Betaine--homocysteine S-methyltransferase 1	IPI00004101;IPI00910055;IPI00014363;IPI00922635	5	78407602	NaN	0.48985	NaN	-0.635845
JMY	Junction-mediating and -regulatory protein	IPI00182739;IPI00873659;IPI00889171	5	78531954	NaN	0.353301	NaN	-0.742379
HOMER1	Homer protein homolog 1	IPI00003566;IPI00384726;IPI00394997	5	78668459	NaN	0.456744	NaN	-0.562836
SERINC5	cDNA FLJ52665, highly similar to Homo sapiens serine incorporator 5 (SERINC5), mRNA	IPI00328883;IPI00942721;IPI00940254;IPI00890708;IPI00890722	5	79407050	NaN	0.454605	NaN	-0.716827
ZFYVE16	Zinc finger FYVE domain-containing protein 16	IPI00424460;IPI00424464;IPI00424466	5	79703845	-0.583794	0.458066	-0.174513	-0.504131
MSH3	DNA mismatch repair protein Msh3	IPI00329605	5	79950294	1.18857	0.500282	-0.101242	-0.539243
ZCCHC9	Zinc finger CCHC domain-containing protein 9	IPI00410284	5	80597402	NaN	0.461752	NaN	-0.58006
RPS23	40S ribosomal protein S23	IPI00218606	5	81569143	-0.410444	0.599136	-0.285468	-0.538636
TMEM167A	Transmembrane protein 167A	IPI00152240;IPI00639803	5	82351986	0.377508	0.522454	NaN	-0.502529
XRCC4	DNA repair protein XRCC4	IPI00007672;IPI00019678;IPI00401064	5	82373317	NaN	0.512317	NaN	-0.515038
COX7C	Cytochrome c oxidase subunit 7C, mitochondrial	IPI00013968;IPI00436520	5	85913721	2.88806	0.428376	NaN	-0.442557
RASA1	Ras GTPase-activating protein 1	IPI00026262;IPI00220356;IPI00941179	5	86564151	-1.15485	0.453123	-0.236035	-0.517606
CCNH	Cyclin-H	IPI00021305;IPI00556112	5	86690082	-0.39467	0.483259	-0.490754	-0.450827
TMEM161B	cDNA FLJ50063	IPI00922850;IPI00181160;IPI00848253	5	87491023	NaN	0.479184	NaN	-0.527934
MBLAC2	Metallo-beta-lactamase domain-containing protein 2	IPI00293336;IPI00888973	5	89754020	1.04434	0.488982	-2.02897	-0.57468
TTC37	Tetratricopeptide repeat protein 37	IPI00005634	5	94799599	0.338387	0.389321	-1.05241	-0.586001
GLRX	Glutaredoxin-1	IPI00219025	5	95149553	-1.40031	0.467342	NaN	-0.608084
ELL2	RNA polymerase II elongation factor ELL2	IPI00011757	5	95220802	NaN	0.43794	NaN	-0.652261
CAST	Calpastatin	IPI00761160;IPI00761035;IPI00305750;IPI00220857;IPI00761140;IPI00760715;IPI00761069;IPI00413492;IPI00760909;IPI00220859;IPI00921920;IPI00939354;IPI00922832	5	95997777	-0.866573	0.485653	-1.0593	-0.581788
	cDNA FLJ77693, highly similar to Homo sapiens calpastatin (CAST), transcript variant 3, mRNA	IPI00302047	5	95997777	NaN	NaN	-1.89675	NaN
ERAP1	Endoplasmic reticulum aminopeptidase 1	IPI00165949;IPI00477831	5	96096521	0.323483	0.508161	-0.392849	-0.593214
ERAP2	Endoplasmic reticulum aminopeptidase 2	IPI00465261;IPI00747807;IPI00877711;IPI00878267	5	96211644	NaN	0.449708	NaN	-0.572714
LNPEP	Leucyl-cystinyl aminopeptidase	IPI00307017;IPI00942137;IPI00221240;IPI00221241	5	96271168	0.393122	0.459454	-1.18489	-0.662401
RIOK2	Serine/threonine-protein kinase RIO2	IPI00306406;IPI00930723	5	96496571	NaN	0.528263	NaN	-0.426953
CHD1	Chromodomain-helicase-DNA-binding protein 1	IPI00297851	5	98190919	1.05509	0.519225	-0.209626	-0.502185
SLCO6A1	Solute carrier organic anion transporter family member 6A1	IPI00743263;IPI00328811;IPI00442213	5	101707654	NaN	0.457269	NaN	-0.488809
PAM	Putative uncharacterized protein PAM	IPI00177543;IPI00940221;IPI00219042;IPI00219043;IPI00878690;IPI00816123	5	102201523	NaN	0.442776	-1.78432	-0.550364
HISPPD1	cDNA FLJ61589	IPI00908639;IPI00784254;IPI00178375	5	102455968	0.587345	0.435561	0.00423281	-0.460141
NUDT12	Peroxisomal NADH pyrophosphatase NUDT12	IPI00027778	5	102884556	NaN	0.543068	NaN	-0.503316
FBXL17	F-box/LRR-repeat protein 17	IPI00004341;IPI00902721;IPI00784190	5	107194736	NaN	0.488772	NaN	-0.569471
FER	Proto-oncogene tyrosine-protein kinase FER	IPI00029263;IPI00916874	5	108083523	NaN	0.471358	NaN	-0.550777
MAN2A1	Alpha-mannosidase 2	IPI00003802	5	109025156	0.971063	0.440399	-1.51635	-0.627852
SLC25A46	Solute carrier family 25 member 46	IPI00478497;IPI00910479;IPI00328383	5	110074701	NaN	0.399958	NaN	-0.553755
WDR36	WD repeat-containing protein 36	IPI00169325	5	110427870	-0.442019	0.387679	0.704969	-0.553245
APC	Adenomatous polyposis coli protein	IPI00012391;IPI00215877	5	112043218	NaN	0.409776	NaN	-0.592427
SRP19	Signal recognition particle 19 kDa protein	IPI00295889;IPI00807414	5	112196919	0.752448	0.349843	-0.317368	-0.685221
REEP5	Receptor expression-enhancing protein 5	IPI00024670;IPI00922290;IPI00922887;IPI00852934;IPI00922823	5	112212084	2.3027	0.368945	-0.67939	-0.705766
DCP2	mRNA-decapping enzyme 2	IPI00292382;IPI00440151	5	112312433	NaN	0.456942	NaN	-0.753769
MCC	Colorectal mutant cancer protein	IPI00443415;IPI00011957	5	112357796	NaN	0.461781	NaN	-0.723696
YTHDC2	Probable ATP-dependent RNA helicase YTHDC2	IPI00010200	5	112849410	0.261337	0.525723	-1.66003	-0.56177
TRIM36	Tripartite motif-containing protein 36	IPI00022643	5	114460459	NaN	0.528909	NaN	-0.604186
PGGT1B	Geranylgeranyl transferase type-1 subunit beta	IPI00022759;IPI00549741	5	114546527	-0.412307	0.468669	NaN	-0.645192
TIRAP3	Toll-like receptor adapter molecule 2 (TICAM-2) (Putative NF-kappa-B- activating protein 502).	IPI00428967;IPI00032825;IPI00926851	5	114914348	0.459391	0.591964	-1.19173	-0.455206
ATG12	Autophagy-related protein 12	IPI00005881	5	115163897	NaN	0.430092	NaN	-0.625457
[truncated: 5,116 more rows]
[truncated: 74 more columns]
