# Supplementary material for: Proteomic Changes Resulting from Gene Copy Number Variations in Cancer Cells
Source: PLoS Genet. 2010 Sep 2;6(9):e1001090. doi: 10.1371/journal.pgen.1001090 (PMC2932691; doi:10.1371/journal.pgen.1001090)
Supplement: Table S7 — Genome profiled protein ratios. (1.25 MB XLS) [file pgen.1001090.s009.xls]

## Sheet: genome profile
Supplementary Table 7: Genome profiled protein ratios. Protein ratios were calculated with the genome profiling algorithm (see Methods) to find regional changes in protien levels. Smoothed genomic data from Affymetrix SNP6.0 array was used for comparison.
Gene Names	Protein Names	Protein IDs	Chromosome	Position	Genome profiled Log2 Ratio HCC2218/HMEC	Log 2 HCC2218/HMEC genome	Genome profiled Log2 Ratio HCC1143/HMEC	Log 2 HCC1143/HMEC genome
MT-ATP8	ATP synthase protein 8	IPI00008528;IPI00923534;IPI00938008;IPI00929154;IPI00922837	1	569786	0	NaN	0	NaN
NOC2L	Nucleolar complex protein 2 homolog	IPI00411886;IPI00385785;IPI00418523;IPI00921079;IPI00909294	1	879584	0	NaN	0	NaN
ISG15	Interferon-induced 17 kDa protein	IPI00375631	1	948803	-0.52801	NaN	0	NaN
AGRN	Agrin	IPI00374563;IPI00514026;IPI00939142	1	955503	-0.682809	-1.03032	-0.382894	-0.274481
SDF4	45 kDa calcium-binding protein	IPI00106646;IPI00009794;IPI00930668;IPI00514755;IPI00930709	1	1152288	-0.682809	-0.807848	-0.382894	-0.272998
CPSF3L	Integrator complex subunit 11	IPI00063404;IPI00514973;IPI00513900;IPI00306882;IPI00514808;IPI00386782;IPI00513774	1	1246969	NaN	-0.705373	-0.382894	-0.318295
MRPL20	39S ribosomal protein L20, mitochondrial	IPI00013706;IPI00922449;IPI00938179	1	1337454	-0.682809	NaN	-0.462769	NaN
ATAD3A	ATPase family AAA domain-containing protein 3A	IPI00295992;IPI00643435;IPI00646144;IPI00045921;IPI00178879;IPI00455487;IPI00844009;IPI00513768;IPI00872864;IPI00746226;IPI00514286;IPI00443780;IPI00515125;IPI00644611	1	1447531	-0.682809	NaN	-0.462769	NaN
SSU72	RNA polymerase II subunit A C-terminal domain phosphatase SSU72	IPI00023556;IPI00908331;IPI00515037;IPI00073512	1	1477053	-0.682809	-0.976889	-0.462769	-0.221197
GNB1	Guanine nucleotide-binding protein G(I)/G(S)/G(T) subunit beta-1	IPI00026268;IPI00639998;IPI00640462;IPI00640949;IPI00642117	1	1716725	-0.682809	-0.956788	-0.462769	-0.368839
RER1	Protein RER1	IPI00005728;IPI00154352;IPI00647194;IPI00514229	1	2323267	-0.682809	-1.03754	-0.462769	-0.348388
PLCH2	1-phosphatidylinositol-4,5-bisphosphate phosphodiesterase eta-2	IPI00409676;IPI00873071;IPI00654552;IPI00744887;IPI00384764;IPI00829816	1	2398898	NaN	-1.01289	-0.462769	-0.311362
PANK4	Pantothenate kinase 4	IPI00939845;IPI00018946;IPI00910339	1	2439972	-0.682809	-0.914517	-0.506869	-0.372075
C1orf93	cDNA FLJ54774	IPI00908363;IPI00910916;IPI00383997;IPI00152199;IPI00643409	1	2517930	-0.682809	NaN	-0.506869	NaN
ARHGEF16	Rho guanine nucleotide exchange factor 16	IPI00550506;IPI00328544;IPI00889532;IPI00893783	1	3370990	-0.733762	-0.946253	-0.506869	-0.326723
LRRC47	Leucine-rich repeat-containing protein 47	IPI00170935	1	3696784	-0.733762	-0.887434	-0.535981	-0.443148
RPL22	60S ribosomal protein L22	IPI00219153;IPI00878392;IPI00879364	1	6241329	-0.889293	-0.859241	-0.628212	-0.3157
ACOT7	Cytosolic acyl coenzyme A thioester hydrolase	IPI00010415;IPI00395748;IPI00219451;IPI00445888	1	6324333	-0.91582	-0.824255	-0.628212	-0.283593
ACOT7	Cytosolic acyl coenzyme A thioester hydrolase	IPI00219452	1	6324333	-0.91582	-0.824255	-0.628212	-0.283593
ACOT7	Cytosolic acyl coenzyme A thioester hydrolase	IPI00746126;IPI00883762;IPI00395469	1	6324333	-0.91582	-0.824255	-0.628212	-0.283593
NOL9	Nucleolar protein 9	IPI00002902	1	6581407	-0.91582	-0.890074	-0.636147	-0.7875
DNAJC11	DnaJ homolog subfamily C member 11	IPI00465290;IPI00333016;IPI00607744;IPI00477887;IPI00027984	1	6694228	-0.91582	-0.773525	-0.636147	-0.808406
VAMP3	Vesicle-associated membrane protein 3	IPI00549343	1	7831329	-1.03242	-0.902984	-0.636147	-0.742427
PARK7	Protein DJ-1	IPI00298547	1	8014351	-1.03242	-1.01298	-0.636147	-0.614975
ENO1	Alpha-enolase	IPI00465248;IPI00759806;IPI00328587;IPI00790892	1	8921061	-1.03242	-0.83544	-0.636147	-0.115276
PIK3CD	Phosphatidylinositol 3-kinase delta catalytic subunit	IPI00384817;IPI00298410	1	9711803	NaN	-0.766575	-0.636147	-0.694413
LZIC	Protein LZIC	IPI00152900	1	9982171	-1.03242	-0.822361	-0.695459	-0.749661
NMNAT1	Nicotinamide mononucleotide adenylyltransferase 1	IPI00009726;IPI00515090	1	10003486	NaN	-0.854655	-0.695459	-0.746038
UBE4B	Ubiquitin conjugation factor E4 B	IPI00005715;IPI00941018;IPI00555735;IPI00655534	1	10092890	-0.928756	-0.938557	-0.695459	-0.683739
PGD	6-phosphogluconate dehydrogenase, decarboxylating	IPI00219525;IPI00943153;IPI00910950	1	10458649	-0.928756	-0.885514	-0.695459	-0.680925
DFFA	DNA fragmentation factor subunit alpha	IPI00010882;IPI00604566	1	10516579	-0.928756	-0.890041	-0.695459	-0.679075
PEX14	Peroxisomal membrane protein PEX14	IPI00025346;IPI00922479	1	10532345	-0.928756	-0.870736	-0.695459	-0.702339
TARDBP	TAR DNA-binding protein 43	IPI00025815;IPI00639819;IPI00910355;IPI00844544;IPI00868796	1	11072414	-0.91582	-0.866964	-0.695459	-0.778947
SRM	Spermidine synthase	IPI00292020	1	11114641	-0.91582	-0.784767	-0.695459	-0.732128
EXOSC10	Exosome component 10	IPI00009464;IPI00220336	1	11126675	-0.91582	-0.765633	-0.695459	-0.751426
FRAP1	Serine/threonine-protein kinase mTOR	IPI00031410;IPI00643451;IPI00642946	1	11166592	-0.889293	NaN	-0.695459	NaN
AGTRAP	Type-1 angiotensin II receptor-associated protein	IPI00102501;IPI00513986	1	11796141	-0.850173	-0.777306	-0.695459	-0.702704
KIAA2013	Uncharacterized protein KIAA2013	IPI00217007;IPI00844044;IPI00217853;IPI00883953;IPI00896553	1	11971241	-0.850173	-0.904835	-0.695459	-0.79024
PLOD1	cDNA, FLJ92537, highly similar to Homo sapiens procollagen-lysine, 2-oxoglutarate 5-dioxygenase (lysine hydroxylase, Ehlers-Danlos syndrome type VI) (PLOD), mRNA	IPI00027192;IPI00943008;IPI00942946;IPI00641236;IPI00643385	1	11994262	-0.850173	-0.82687	-0.695459	-0.729094
VPS13D	Vacuolar protein sorting-associated protein 13D	IPI00924608;IPI00784473;IPI00783859	1	12290124	-0.850173	-0.96107	NaN	-0.730747
DHRS3	Short-chain dehydrogenase/reductase 3	IPI00006250;IPI00432717;IPI00641331	1	12627939	-0.850173	-1.06615	-0.636147	-0.837354
EFHD2	EF-hand domain-containing protein D2	IPI00060181;IPI00552365	1	15736391	-0.850173	-0.867039	-0.636147	-0.839823
AGMAT	Agmatinase, mitochondrial	IPI00305360	1	15898848	-0.811053	-0.733402	-0.636147	-0.696704
DDI2	Protein DDI1 homolog 2	IPI00031618;IPI00845258;IPI00796836	1	15943995	0	-0.800456	-0.636147	-0.728971
FBLIM1	Filamin-binding LIM protein 1	IPI00291238;IPI00290638;IPI00647013	1	16083112	NaN	-0.698978	-0.636147	-0.644492
FBLIM1	Filamin-binding LIM protein 1	IPI00386562	1	16083112	NaN	-0.698978	-0.636147	-0.644492
EPHA2	Ephrin type-A receptor 2	IPI00021267	1	16450832	NaN	-0.785784	-0.636147	-0.672472
CROCC	Rootletin	IPI00456492;IPI00644892	1	17222232	0	-0.492587	-0.636147	-0.526862
SDHB	Succinate dehydrogenase [ubiquinone] iron-sulfur subunit, mitochondrial	IPI00294911	1	17345217	0	-0.913114	-0.636147	-0.772953
RCC2	Protein RCC2	IPI00465044	1	17733256	0	0.0299406	-0.636147	0.995819
ARHGEF10L	Rho guanine nucleotide exchange factor 10-like protein	IPI00513819;IPI00478817;IPI00896497;IPI00642727;IPI00910632;IPI00168137	1	17866330	0	-0.778591	-0.636147	-0.7237
ARHGEF10L	Rho guanine nucleotide exchange factor 10-like protein	IPI00896467	1	17866330	0	-0.778591	-0.636147	-0.7237
ALDH4A1	Delta-1-pyrroline-5-carboxylate dehydrogenase, mitochondrial	IPI00217871;IPI00930698;IPI00647328;IPI00552848	1	19180707	0	-0.912111	-0.636147	-0.830289
UBR4	E3 ubiquitin-protein ligase UBR4	IPI00746934;IPI00843999;IPI00640981;IPI00646605;IPI00180305;IPI00942028;IPI00942168;IPI00386907;IPI00514902	1	19401000	0	-0.776718	-0.636147	-0.692449
KIAA0090	Uncharacterized protein KIAA0090	IPI00642584;IPI00784543;IPI00645487;IPI00642244;IPI00640734	1	19542158	0	NaN	-0.535981	NaN
MRTO4	mRNA turnover protein 4 homolog	IPI00106491	1	19578033	0	-0.81839	-0.535981	-0.746073
AKR7A2	Aflatoxin B1 aldehyde reductase member 2	IPI00305978;IPI00940335;IPI00169280;IPI00942126;IPI00908691;IPI00922851	1	19630459	0	-0.865349	-0.535981	-0.77307
CAPZB	F-actin-capping protein subunit beta	IPI00642256;IPI00218782;IPI00026185;IPI00646047;IPI00647677;IPI00903103	1	19665270	0	-0.985528	-0.535981	-0.822582
DDOST	Dolichyl-diphosphooligosaccharide--protein glycosyltransferase 48 kDa subunit	IPI00297084;IPI00910419	1	20969150	0	-0.987343	-0.535981	-0.218241
HP1BP3	Heterochromatin protein 1-binding protein 3	IPI00642238;IPI00645339;IPI00646486;IPI00871239;IPI00878947;IPI00640417;IPI00448752;IPI00744429;IPI00877866	1	21069154	0	-0.957201	0	-0.00049901
EIF4G3	Eukaryotic translation initiation factor 4 gamma 3	IPI00646377;IPI00328268;IPI00874215;IPI00748864	1	21132972	0	-0.881983	0	0.019904
EIF4G3	Eukaryotic translation initiation factor 4 gamma 3	IPI00411710	1	21132972	0	-0.881983	0	0.019904
ECE1	Endothelin-converting enzyme 1	IPI00002478;IPI00216762;IPI00216758;IPI00216760;IPI00514800	1	21543740	0	-0.964686	0	0.510552
USP48	Ubiquitin carboxyl-terminal hydrolase 48	IPI00328815;IPI00786950;IPI00787034;IPI00414817;IPI00748485;IPI00787461	1	22004791	0	-0.0756214	0	-0.734924
CDC42	cDNA FLJ54776, highly similar to Cell division control protein 42 homolog	IPI00909484;IPI00016786;IPI00910473;IPI00007189;IPI00642590	1	22379120	0	-0.82903	0	0.142926
KDM1	Lysine-specific histone demethylase 1	IPI00456631;IPI00217540	1	23345941	0	-0.942836	0	0.142545
LUZP1	Leucine zipper protein 1	IPI00296830;IPI00744623;IPI00395737	1	23410516	NaN	-0.880363	0	-0.0888964
HNRPR	HNRPR protein	IPI00941649;IPI00644055;IPI00012074;IPI00856038;IPI00856037;IPI00910614	1	23630264	0	-0.968088	0	-0.168417
RPL11	60S ribosomal protein L11	IPI00376798;IPI00647674;IPI00647168;IPI00878431	1	24018269	0	0.411937	0	-0.470763													Gamma-secretase C-terminal fragment 57	Gamma-CTF(57)	Amyloid intracellular domain 57	Gamma-secretase C-terminal fragment 50	Gamma-CTF(50)	Amyloid intracellular domain 50	C31	Amyloid beta (A4) protein (Peptidase nexin-II, Alzheimer disease), isoform CRA_d	cDNA, FLJ92638, Homo sapiens amyloid beta (A4) protein (proteasenexin-II, Alzheimer disease) (APP), mRNA	cDNA FLJ50531, highly similar to Amyloid beta A4 protein (APP) (ABPP)(Alzheimer disease amyloid protein homolog)	cDNA FLJ50491, highly similar to Amyloid beta A4 protein (APP) (ABPP)(Alzheimer disease amyloid protein) (Cerebral vascularamyloid peptide) (CVAP) (Protease nexin-II) (PN-II)(APPI) (PreA4)	cDNA FLJ59550, highly similar to Homo sapiens amyloid beta (A4) protein, transcript variant 3, mRNA	cDNA FLJ51942, highly similar to Homo sapiens amyloid beta (A4) protein, transcript variant 3, mRNA	cDNA FLJ54367, highly similar to Amyloid beta A4 protein (APP) (ABPP)(Alzheimer disease amyloid protein homolog)	cDNA FLJ54261, highly similar to Homo sapiens amyloid beta (A4) protein, transcript variant 3, mRNA	cDNA FLJ50525, highly similar to Amyloid beta A4 protein (APP) (ABPP) (Alzheimer disease amyloid protein homolog)	Amyloid beta protein
RPL11	60S ribosomal protein L11	IPI00746438	1	24018269	0	0.411937	0	-0.470763
C1orf128	UPF0424 protein C1orf128	IPI00015351;IPI00643524;IPI00910270;IPI00643061	1	24104895	0	-0.744155	0	-0.209718
LYPLA2	Acyl-protein thioesterase 2	IPI00027032;IPI00646978;IPI00514798;IPI00514267;IPI00513881;IPI00644956;IPI00876921;IPI00903282	1	24117460	0	-0.757628	0	-0.236781
GALE	UDP-glucose 4-epimerase	IPI00553131;IPI00030229;IPI00644339;IPI00644364;IPI00641123;IPI00515014	1	24122089	0	NaN	0	NaN
HMGCL	Hydroxymethylglutaryl-CoA lyase, mitochondrial	IPI00293564;IPI00908707;IPI00514742	1	24128368	0	-0.7973	0	-0.261501
FUSIP1	FUS-interacting serine-arginine-rich protein 1	IPI00074587;IPI00412643;IPI00009071;IPI00646643;IPI00386662;IPI00645384;IPI00935196;IPI00477946;IPI00942141	1	24291294	0	-0.0313126	0	-0.110892
SRRM1	Serine/arginine repetitive matrix protein 1	IPI00328293;IPI00647720;IPI00908533	1	24958207	0	-1.10349	0	-0.226629
CLIC4	Chloride intracellular channel protein 4	IPI00001960;IPI00027193;IPI00294443;IPI00221328;IPI00514835;IPI00853014;IPI00384724	1	25071848	0	-0.983866	0	-0.156278
STMN1	Stathmin	IPI00479997;IPI00921996;IPI00643115;IPI00642012;IPI00744618;IPI00218667;IPI00795953;IPI00922311;IPI00922779;IPI00216921;IPI00789196;IPI00006572;REV_IPI00795043;REV_IPI00418428;REV_IPI00419318;REV_IPI00220878;REV_IPI00796121;REV_IPI00796977;IPI00893755;IPI00021199	1	26212214	0	-0.813479	0	-0.267578
ZNF593	Zinc finger protein 593	IPI00844193;IPI00878508	1	26496362	0	-0.829742	0	-0.16039
SH3BGRL3	Putative uncharacterized protein	IPI00010402;IPI00746352;IPI00514669	1	26605667	0	NaN	0	NaN
RPS6KA1	Putative uncharacterized protein RPS6KA1	IPI00477982;IPI00017305;IPI00641051;IPI00513863;IPI00478653;IPI00300321;IPI00515114;IPI00027883;IPI00815635;IPI00641573;IPI00902764;IPI00513934	1	26856258	0	-0.834942	0	-0.155792
ARID1A	AT-rich interactive domain-containing protein 1A	IPI00643722;IPI00929427;IPI00642705;IPI00472891	1	27022522	NaN	-0.834583	0	-0.211264
SFN	14-3-3 protein sigma	IPI00013890;IPI00411765;REV_IPI00843849;REV_IPI00747077;REV_IPI00937309;REV_IPI00900337;REV_IPI00847746;REV_IPI00514149	1	27189653	0	-0.728961	0	-0.148439
NUDC	Nuclear migration protein nudC	IPI00550746;IPI00871312;IPI00647418;IPI00646767	1	27226729	-0.835232	-0.753847	0	-0.198037
SLC9A1	Sodium/hydrogen exchanger 1	IPI00020060;IPI00641616;IPI00646455;IPI00644335;IPI00478057	1	27425306	-0.835232	-0.823563	0	-0.222853
STX12	Syntaxin 12	IPI00513853;IPI00329332	1	28099694	-0.835232	-0.832794	0	-0.140747
PPP1R8	Nuclear inhibitor of protein phosphatase 1	IPI00030383;IPI00655724;IPI00142629;IPI00645094;IPI00911009;IPI00218794	1	28157289	0	-0.93055	0	-0.198391
RPA2	Replication protein A 32 kDa subunit	IPI00646500;IPI00647667;IPI00013939;IPI00646957;IPI00642145	1	28218035	0	-0.990859	0	-0.254109
SMPDL3B	Acid sphingomyelinase-like phosphodiesterase 3b	IPI00550115;IPI00386427;IPI00908315;IPI00514631	1	28261504	0	-0.999842	0	-0.245818
EYA3	Eyes absent homolog 3	IPI00015990;IPI00238521;IPI00216103;IPI00640440	1	28296855	NaN	-0.982945	0	-0.190614
DNAJC8	DnaJ homolog subfamily C member 8	IPI00003438	1	28527068	0	-0.854138	0	-0.0455204
ATPIF1	ATPase inhibitor, mitochondrial	IPI00553153;IPI00377040;IPI00258804	1	28562611	NaN	-0.852234	0	-0.0250006
PHACTR4	Phosphatase and actin regulator 4	IPI00657967;IPI00217851;IPI00845221;IPI00432436;IPI00845279;IPI00845341;IPI00386290	1	28696114	NaN	-0.867107	0	-0.170897
RCC1	RCC1-I	IPI00001661;IPI00787306;IPI00747309;IPI00925791;IPI00926548;IPI00925317;IPI00927389;IPI00925570	1	28832496	0.368567	NaN	0	NaN
YTHDF2	YTH domain family protein 2	IPI00306043;IPI00935463;IPI00397024	1	29063133	0.368567	-0.858782	0	-0.186939
PUM1	Pumilio homolog 1 (Drosophila)	IPI00032355;IPI00646054;IPI00941275;IPI00551014;IPI00941189;IPI00909786;IPI00911111;IPI00480122;IPI00939543	1	31404353	0.368567	-0.957436	0	-0.285068
SNRNP40	U5 small nuclear ribonucleoprotein 40 kDa protein	IPI00940685;IPI00006723;IPI00385642	1	31732417	0.368567	-1.01358	0	-0.203664
PEF1	Peflin	IPI00018235	1	32095463	0.368567	0.0500432	0	-0.190373
KHDRBS1	KH domain-containing, RNA-binding, signal transduction-associated protein 1	IPI00008575;IPI00479209;IPI00385834;IPI00082310;IPI00166708;IPI00903310	1	32479430	0.368567	-0.0694401	0	-0.117748
KPNA6	Importin subunit alpha-7	IPI00747764;IPI00514894;IPI00413214;IPI00642801	1	32573639	0.368567	0.0564458	0	-0.0796504
TXLNA	Alpha-taxilin	IPI00470779	1	32645287	0.368567	0.0353844	0	-0.0512908
EIF3I	Eukaryotic translation initiation factor 3 subunit I	IPI00012795;IPI00642205;REV_IPI00000858;REV_IPI00941607;REV_IPI00941723;REV_IPI00921016;REV_IPI00922214;REV_IPI00793755;REV_IPI00154408;REV_IPI00642023	1	32687529	0.368567	-0.00158212	0	-0.0640678
HDAC1	Histone deacetylase 1	IPI00013774;IPI00514649;IPI00910637	1	32757687	0.368567	0.0444278	0	-0.07585
MARCKSL1	MARCKS-related protein	IPI00641181;IPI00936328;IPI00937223	1	32799433	0.368567	NaN	0	NaN
BSDC1	BSD domain-containing protein 1	IPI00018026;IPI00941916;IPI00414093;IPI00844452;IPI00909833;IPI00910328;IPI00908918;IPI00844593;IPI00844524	1	32830704	0.368567	0.10795	0	-0.0891915
RBBP4	Histone-binding protein RBBP4	IPI00328319;IPI00645329;IPI00877934;IPI00877802;IPI00645757;IPI00647914	1	33116749	0.368567	-0.128207	0	-0.221226
KIAA1522	Putative uncharacterized protein KIAA1522	IPI00001632;IPI00936576;IPI00872465	1	33207486	0.368567	-0.161448	0	-0.223617
YARS	Tyrosyl-tRNA synthetase, cytoplasmic	IPI00007074	1	33240840	0.368567	0.00549638	0	-0.170202
AK2	Adenylate kinase 2, mitochondrial	IPI00215901;IPI00218988;IPI00921960;IPI00922165;IPI00172460;IPI00218989	1	33473585	0.368567	0.0406909	0	-0.169188
SFPQ	Splicing factor, proline- and glutamine-rich	IPI00010740;IPI00216613	1	35641979	0.368567	-0.0253372	0	-0.134593
KIAA0319L	Uncharacterized protein KIAA0319-like	IPI00472754;IPI00844309;IPI00936149;IPI00749513	1	35899091	0.368567	-0.0431112	0	-0.241271
NCDN	Neurochondrin	IPI00889000;IPI00549543;IPI00555661;IPI00644513;IPI00646150	1	36023074	0.368567	0.0190888	0	-0.185626
PSMB2	Proteasome subunit beta type-2	IPI00028006;IPI00844375	1	36042938	0.368567	0.0471938	-0.349669	-0.108058
EIF2C3	Protein argonaute-3	IPI00304181;IPI00551009;IPI00872123;IPI00514988	1	36396319	0.368567	0.0179579	-0.349669	-0.0567833
ADPRHL2	Poly(ADP-ribose) glycohydrolase ARH3	IPI00015865	1	36554476	0.368567	-0.0225521	-0.349669	-0.216612
TRAPPC3	Trafficking protein particle complex subunit 3	IPI00004324;IPI00640089;IPI00647089	1	36602173	0.368567	-0.0350515	-0.349669	-0.228632
MAP7D1	MAP7 domain-containing protein 1	IPI00654605;IPI00867630;IPI00645814;IPI00167009;IPI00827687;IPI00030012	1	36621194	0.368567	-0.0325218	0	-0.219136
THRAP3	Thyroid hormone receptor-associated protein 3	IPI00104050	1	36690017	0.493032	-0.376621	0	0.245574
MRPS15	28S ribosomal protein S15, mitochondrial	IPI00550037;IPI00555996	1	36921319	0.494317	0.0783747	0	-0.157587
GNL2	Nucleolar GTP-binding protein 2	IPI00015808	1	38032417	0.494317	0.182343	0	-0.191554
YRDC	YrdC domain-containing protein, mitochondrial	IPI00384180	1	38268616	0.494317	-0.00581935	0	-0.202694
SF3A3	Splicing factor 3A subunit 3	IPI00029764;IPI00908449	1	38422647	0.494317	0.057542	0	-0.260941
UTP11L	Probable U3 small nucleolar RNA-associated protein 11	IPI00180454	1	38474930	NaN	-0.000937462	0	-0.288465
MYCBP	C-Myc-binding protein	IPI00871174	1	39328636	0.494317	-0.803299	0	0.24029
NDUFS5	NADH dehydrogenase [ubiquinone] iron-sulfur protein 5	IPI00220063	1	39491990	0.494317	0.0504242	0	-0.138199
MACF1	Microtubule-actin cross-linking factor 1, isoforms 1/2/3/5	IPI00256861;IPI00550385;IPI00478226;IPI00941241;IPI00444397;IPI00908583;IPI00909989;IPI00872730	1	39546988	0.368567	-0.0346137	0	-0.18002
MACF1	Microtubule-actin cross-linking factor 1, isoform 4	IPI00432363	1	39546988	0.368567	-0.0346137	0	-0.18002
PABPC4	PABPC4 protein	IPI00642904;IPI00012726;IPI00555747;IPI00642944;IPI00644016;IPI00641299	1	40026485	0.368567	-0.0344678	0	-0.208296
PPIE	Cyclophilin-33B	IPI00514173;IPI00009316;IPI00220188;IPI00514708;IPI00409606	1	40157854	0.368567	0.0663896	0	-0.13697
CAP1	Adenylyl cyclase-associated protein 1	IPI00008274;IPI00646869;IPI00644589;IPI00641881;IPI00647351;IPI00644109;IPI00646269;IPI00642414;IPI00514858;IPI00643567	1	40505905	0.368567	-0.0182095	0	-0.0596087
CAP1	Adenylyl cyclase-associated protein 1	IPI00639931;IPI00939159;IPI00645789	1	40505905	0.368567	-0.0182095	0	-0.0596087
PPT1	Palmitoyl-protein thioesterase 1	IPI00514424;IPI00002412;IPI00514248;IPI00908718;IPI00514996	1	40538377	0.368567	0.142832	0	-0.0757829
ZMPSTE24	CAAX prenyl protease 1 homolog	IPI00027180	1	40723779	0.368567	-0.0201064	0	-0.169399
NFYC	Nuclear transcription factor Y subunit gamma	IPI00071697;IPI00216407;IPI00513906;IPI00514289;IPI00911001;IPI00646320;IPI00645066;IPI00644539;IPI00943050	1	41157242	0.502161	0.0802213	0	-0.098579
CTPS	CTP synthase 1	IPI00290142;IPI00921944	1	41445007	0.502161	0.160012	0	-0.0945244
PPCS	Phosphopantothenate--cysteine ligase	IPI00023987;IPI00640962;IPI00645349	1	42921788	0.502161	NaN	0	NaN
PPIH	Peptidyl-prolyl cis-trans isomerase H	IPI00007346;IPI00643915;IPI00645020;IPI00644363;IPI00645494	1	43124048	0.502161	0.0255629	0	-0.098196
YBX1	Nuclease-sensitive element-binding protein 1	IPI00031812;IPI00643351;IPI00643807;IPI00784202;IPI00479509	1	43148098	0.502161	-0.0240052	0	0.55121
LEPRE1	Prolyl 3-hydroxylase 1	IPI00045839;IPI00163381;IPI00916709;IPI00916562;IPI00761114;IPI00644560	1	43212045	0.502161	0.0287149	0	-0.126841
C1orf50	Uncharacterized protein C1orf50	IPI00012198;IPI00909125	1	43232940	0.502161	0.0643394	0	-0.116856
SLC2A1	Solute carrier family 2, facilitated glucose transporter member 1	IPI00220194;IPI00872375;IPI00909237;IPI00641837;IPI00640593	1	43391519	0.502161	-0.051675	0	-0.194148
EBNA1BP2	Probable rRNA-processing protein EBP2	IPI00930241;IPI00745955;IPI00910851;IPI00908409	1	43629855	0.502161	-0.11447	0	-0.269373
CDC20	Cell division cycle protein 20 homolog	IPI00329526;IPI00909326;IPI00382768;IPI00909999	1	43824626	NaN	0.0425239	0	-0.117915
ELOVL1	Elongation of very long chain fatty acids protein 1	IPI00010187;IPI00910626	1	43829068	0.502161	NaN	0	NaN
PTPRF	Receptor-type tyrosine-protein phosphatase F	IPI00107831;IPI00465186;IPI00642154;IPI00853550;IPI00480183;IPI00853169;IPI00903125;IPI00289831;IPI00332271;IPI00332273;IPI00332272;IPI00743517;IPI00299590;IPI00293275;IPI00872199;IPI00384626;IPI00641061;IPI00655814	1	43990858	0.502161	0.111747	0	-0.174184
PRNPIP	Prion protein-interacting protein	IPI00020701;IPI00943355;IPI00641679;IPI00888358;IPI00644349;IPI00646456	1	44686742	0.502161	NaN	0	NaN
KIF2C	Kinesin-like protein KIF2C	IPI00290435;IPI00216113;IPI00552801;IPI00942912;IPI00296727;IPI00910223	1	45205490	0.502161	-0.0478277	0	-0.124001
RPS8	40S ribosomal protein S8	IPI00216587;IPI00645201	1	45240923	0.502161	0.574705	0	0.723369
EIF2B3	Translation initiation factor eIF-2B subunit gamma	IPI00006504;IPI00217227;IPI00332950;IPI00872304;IPI00747747;IPI00513887	1	45316450	0.502161	0.0645527	0	-0.0512824
MRPS17	MRPS17 protein	IPI00925656;IPI00744772;IPI00926452;IPI00644373	1	45457506	0.502161	-0.121399	0	0.20718
HECTD3	Probable E3 ubiquitin-protein ligase HECTD3	IPI00456642;IPI00941376;IPI00640005;IPI00760744	1	45468212	0.502161	0.0804022	0	0.029222
UROD	Uroporphyrinogen decarboxylase	IPI00301489;IPI00514944;IPI00514662;IPI00909757;IPI00909873	1	45477819	0.502161	NaN	0	NaN
HPDL	4-hydroxyphenylpyruvate dioxygenase-like protein	IPI00063762	1	45792545	1.03922	0.019546	0	-0.079921
PRDX1	Peroxiredoxin-1	IPI00000874;IPI00640741;IPI00641244	1	45976708	1.03922	0.0314464	0	-0.0245055
AKR1A1	Alcohol dehydrogenase [NADP+]	IPI00220271;IPI00647702	1	46016215	1.03922	0.0608144	0	0.00644893
NASP	Nuclear autoantigenic sperm protein	IPI00179953;IPI00332499;IPI00219821;IPI00646459;IPI00639912;IPI00514504	1	46049518	1.03922	1.04749	0	0.596232
LRRC41	Putative uncharacterized protein LRRC41	IPI00397575;IPI00397576;IPI00397577;IPI00556182;IPI00025516	1	46726868	NaN	0.112171	0	-0.0948691
UQCRH	Cytochrome b-c1 complex subunit 6, mitochondrial	IPI00296022;IPI00872952;IPI00455418	1	46769303	1.03922	-0.371516	0	-0.416198
NSUN4	Putative methyltransferase NSUN4	IPI00303944;IPI00847563;IPI00847475	1	46805849	1.03922	0.129508	0	-0.108982
ATPAF1	ATP synthase mitochondrial F1 complex assembly factor 1	IPI00302673;IPI00783728	1	47098409	1.03922	-0.0174535	0	-0.0874515
CMPK1	UMP-CMP kinase	IPI00219953;IPI00908752;IPI00514929;IPI00514049;IPI00909419	1	47799469	1.03922	0.0748593	0	-0.182031
FAF1	FAS-associated factor 1	IPI00070643;IPI00219265;IPI00937700;IPI00844032	1	50905150	0.577863	-0.0188318	0	0.602696
EPS15	Epidermal growth factor receptor substrate 15	IPI00292134;IPI00385325;IPI00640127;IPI00916208;IPI00902474	1	51819935	0.577863	-0.057056	0	0.118678
OSBPL9	Oxysterol-binding protein-related protein 9	IPI00218449;IPI00077853;IPI00170891;IPI00307359;IPI00843808;IPI00746470;IPI00478893;IPI00556517	1	52042851	0.577863	-0.00340247	0	-0.0393364
NRD1	Nardilysin (N-arginine dibasic convertase)	IPI00243221;IPI00889668;IPI00478723;IPI00513946	1	52254863	0.577863	-0.0544119	0	-0.0391793
TXNDC12	Thioredoxin domain-containing protein 12	IPI00026328	1	52485803	0.577863	0.0929726	0	-0.059853
KTI12	Protein KTI12 homolog	IPI00061528	1	52497775	NaN	NaN	0	NaN
BTF3L4	Transcription factor BTF3 homolog 4	IPI00412792	1	52521797	1.16455	0.067173	0	-0.0804243
CC2D1B	Coiled-coil and C2 domain-containing protein 1B	IPI00644671;IPI00641630;IPI00646418;IPI00306483;IPI00847574;IPI00847796	1	52811395	1.16455	0.010848	0	-0.0626946
C1orf163	Hcp beta-lactamase-like protein C1orf163	IPI00303753	1	53152508	1.16455	NaN	0	NaN
ZYG11B	Protein zyg-11 homolog B	IPI00155199;IPI00867680	1	53192131	1.16455	0.0853122	0	-0.0173499
SCP2	Non-specific lipid-transfer protein	IPI00026105;IPI00943320;IPI00479934;IPI00909685;IPI00556015;IPI00433347;IPI00479510;IPI00479311	1	53392948	1.16455	0.0498494	0	-0.628165
CPT2	Carnitine O-palmitoyltransferase 2, mitochondrial	IPI00012912	1	53662101	1.16455	-0.0411282	0	-0.290137
C1orf123	UPF0587 protein C1orf123	IPI00016605;IPI00514522	1	53679771	1.16455	NaN	0	NaN
MAGOH	Protein mago nashi homolog	IPI00219306;IPI00513955	1	53692564	1.16455	0.0197018	0	-0.249686
HSPB11	Heat shock protein beta-11	IPI00098827;IPI00333618	1	54387234	0.659646	0.0740485	0	-0.130431
MRPL37	39S ribosomal protein L37, mitochondrial	IPI00162330;IPI00335130;IPI00395764	1	54649714	0.659646	0.0256746	0	-0.271567
PARS2	Probable prolyl-tRNA synthetase, mitochondrial	IPI00553006	1	55222571	0.659646	0.0898405	0	-0.231257
DHCR24	24-dehydrocholesterol reductase	IPI00016703;IPI00922928;IPI00647760;IPI00922718	1	55315306	0.659646	0.052779	0	-0.208483
PCSK9	Proprotein convertase subtilisin/kexin type 9	IPI00387168;IPI00909849;IPI00387169	1	55505220	0.659646	-0.104504	0	-0.288367
USP24	Ubiquitin carboxyl-terminal hydrolase 24	IPI00902614;IPI00914628	1	55532032	0.659646	-0.016454	0	-0.214664
TACSTD2	Tumor-associated calcium signal transducer 2	IPI00297910	1	59041099	0.659646	-0.0905855	0	-0.116122
HOOK1	Protein Hook homolog 1	IPI00026305	1	60280458	0.659646	0.0660213	0	-0.0405218
INADL	InaD-like protein	IPI00304064;IPI00873708;IPI00377229;IPI00221128;IPI00607548	1	62208149	0.659646	0.00741619	0	-0.063623
DOCK7	Dedicator of cytokinesis protein 7	IPI00513791;IPI00815633;IPI00183572;IPI00815886;IPI00807434;IPI00816106;IPI00043678	1	62920399	0.659646	-0.0653	0	-0.0734855
ALG6	Asparagine-linked glycosylation 6 homolog (S. cerevisiae, alpha-1,3-glucosyltransferase)	IPI00300971;IPI00797222	1	63833261	0.659646	-0.0174048	0	0.0176009
PGM1	Phosphoglucomutase-1	IPI00219526;IPI00217872	1	64058947	0.659646	-0.00983775	0	-0.034837
AK3L1	Adenylate kinase isoenzyme 4, mitochondrial	IPI00016568;IPI00738805	1	65613232	0.659646	0.00586796	0	-0.0959468
SERBP1	Plasminogen activator inhibitor 1 RNA-binding protein	IPI00410693;IPI00470497	1	67873493	0.659646	-0.000837863	0	-0.128776
SERBP1	Plasminogen activator inhibitor 1 RNA-binding protein	IPI00470498;IPI00412714	1	67873493	0.659646	-0.000837863	0	-0.128776
GNG12	Guanine nucleotide-binding protein G(I)/G(S)/G(O) subunit gamma-12	IPI00221232	1	68167149	NaN	0.00485247	0	-0.0311585
LRRC40	Leucine-rich repeat-containing protein 40	IPI00152998	1	70610488	0.659646	0.0818139	0	0.0267413
SFRS11	Splicing factor, arginine/serine-rich 11	IPI00464952;IPI00641287;IPI00641957;IPI00641842;IPI00910208;IPI00908907	1	70671365	0.659646	0.0133591	0	0.0164812
CTH	Cystathionine gamma-lyase	IPI00031557;IPI00908512;IPI00221301	1	70876955	0.659646	-0.0384035	0	-0.0174555
ZRANB2	Zinc finger Ran-binding domain-containing protein 2	IPI00029400;IPI00219866	1	71528974	0.659646	-0.0953868	0	-0.0671437
CRYZ	Quinone oxidoreductase	IPI00000792;IPI00647366;IPI00641565;IPI00642016;IPI00874075;IPI00645425	1	75171170	0.730906	-0.0029074	0	-0.164306
DKFZp686M24262	Putative uncharacterized protein DKFZp686M24262	IPI00513827;IPI00895801;IPI00005040	1	76190036	0.730906	0.0218918	0	-0.0547915
RABGGTB	Geranylgeranyl transferase type-2 subunit beta	IPI00295849;IPI00556444;IPI00514956	1	76251882	0.730906	0.0757759	0	-0.0388111
PIGK	GPI-anchor transamidase	IPI00022543;IPI00478201;IPI00514325;IPI00943022	1	77554675	0.730906	-0.0976634	0	0.0143102
NEXN	Nexilin	IPI00180404;IPI00514299;IPI00855737;IPI00873443;IPI00908441;IPI00385083;IPI00384447;IPI00554751	1	78354198	0.730906	0.0680237	0	0.00657225
FUBP1	Far upstream element-binding protein 1	IPI00873767;IPI00375441;IPI00641948;IPI00644386	1	78400603	0.730906	0.0886517	0	0.0253289
FUBP1	Far upstream element-binding protein 1	IPI00853059	1	78400603	0.730906	0.0886517	0	0.0253289
GNG5	Guanine nucleotide-binding protein G(I)/G(S)/G(O) subunit gamma-5	IPI00027240;IPI00000060	1	84964008	0.730906	0.0184767	0	-0.105751
CTBS	Di-N-acetylchitobiase	IPI00007778;IPI00643023	1	85018804	0.730906	-0.0393736	NaN	-0.124725
BCL10	B-cell lymphoma/leukemia 10	IPI00022477	1	85731464	NaN	0.0127013	0	-0.103899
DDAH1	N(G),N(G)-dimethylarginine dimethylaminohydrolase 1	IPI00220342;IPI00910124	1	85784168	0.730906	0.0221413	0	-0.107921
CYR61	Protein CYR61	IPI00299219;IPI00909871;IPI00006273	1	86046444	NaN	0.0300861	0	0.0605993
CLCA2	Calcium-activated chloride channel regulator 2	IPI00299094	1	86889769	0.730906	0.00405991	NaN	-0.125071
SH3GLB1	Endophilin-B1	IPI00022824;IPI00006558	1	87170259	0.730906	0.0734907	0	0.0232212
SEP15	15 kDa selenoprotein	IPI00030877;IPI00641463;IPI00409574	1	87328132	0.730906	0.0344785	0	0.0388274
HS2ST1	Heparan sulfate 2-O-sulfotransferase 1	IPI00549891;IPI00040900;IPI00552241	1	87380331	0.730906	0.173421	0	0.0638451
PKN2	Serine/threonine-protein kinase N2	IPI00002804;IPI00514041;IPI00005990;IPI00514557	1	89149905	0.730906	-0.00813755	0	-0.0273073
CCBL2	Kynurenine--oxoglutarate transaminase 3	IPI00465373;IPI00553183;IPI00647840;IPI00465006	1	89401456	0.730906	0.0471154	0	-0.0171068
LRRC8D	Leucine-rich repeat-containing protein 8D	IPI00018213;IPI00478807	1	90286604	NaN	-0.0218478	0	-0.140142
ZNF326	Zinc finger protein 326	IPI00373877;IPI00337602;IPI00376268;IPI00642074	1	90457722	0.730906	0.00968152	0	-0.0625307
GLMN	Glomulin	IPI00074604;IPI00218838	1	92711957	0.730906	0.0335	0	-0.103937
RPL5	60S ribosomal protein L5	IPI00000494;IPI00640037	1	93297597	0.730906	-0.126231	0	-0.349876
TMED5	Transmembrane emp24 domain-containing protein 5	IPI00294472;IPI00641954;IPI00641426	1	93615299	NaN	0.0682824	0	0.0337564
DR1	Protein Dr1	IPI00008991	1	93811445	NaN	0.100306	0	0.0323727
FNBP1L	Formin-binding protein 1-like	IPI00937956;IPI00807364;IPI00028718;IPI00646028;IPI00607808;IPI00015580	1	93913658	0.730906	0.0352225	0	-0.0636715
BCAR3	Breast cancer anti-estrogen resistance protein 3	IPI00179053;IPI00642957	1	94027347	0.730906	0.103067	0	-0.0733297
DNTTIP2	Deoxynucleotidyltransferase terminal-interacting protein 2	IPI00290410;IPI00921860	1	94331839	0.730906	0.106457	NaN	0.017406
GCLM	Glutamate--cysteine ligase regulatory subunit	IPI00010090	1	94350761	0.730906	0.0148172	0	-0.0701902
ARHGAP29	Rho GTPase-activating protein 29	IPI00152011;IPI00646444	1	94637307	NaN	-0.00304872	0	0.326519
ABCD3	cDNA FLJ53353, highly similar to ATP-binding cassette sub-family D member 3	IPI00908804;IPI00002372;IPI00185503;IPI00884932	1	94883933	0.730906	-0.0109838	0	0.391838													Putative uncharacterized protein EPHB2	cDNA FLJ60805, highly similar to Ephrin type-B receptor 2 (EC 2.7.10.1)	cDNA FLJ37986 fis, clone CTONG2011188, highly similar to Ephrin type-B receptor 1 (EC 2.7.10.1)	cDNA FLJ60941, highly similar to Ephrin type-A receptor 6 (EC2.7.10.1)	EPA6
CNN3	Calponin-3	IPI00216682;IPI00909623;IPI00642542	1	95362507	0.730906	-0.0409827	0	-0.0506447
AGL	Glycogen debranching enzyme	IPI00328318;IPI00514126;IPI00219066;IPI00219065	1	100315640	0.746264	0.0593431	0	-0.0278526
CCDC76	tRNA guanosine-2'-O-methyltransferase TRM13 homolog	IPI00005149;IPI00909814	1	100598706	NaN	0.0703127	0	-0.00959057
DBT	Lipoamide acyltransferase component of branched-chain alpha-keto acid dehydrogenase complex, mitochondrial	IPI00003944;IPI00644810	1	100659736	0.746264	0.0462629	0	-0.00396496
RTCD1	RNA 3'-terminal phosphate cyclase	IPI00011726;IPI00221327;IPI00647050	1	100731763	0.746264	-0.0213022	0	-0.0266581
SLC30A7	Zinc transporter 7	IPI00302605;IPI00646270	1	101361632	0.746264	-0.00208145	0	-0.0904568
PRMT6	Protein arginine N-methyltransferase 6	IPI00102128;IPI00909110	1	107599301	0.746264	0.0204878	0	0.0123494
SLC25A24	Calcium-binding mitochondrial carrier protein SCaMC-1	IPI00337494;IPI00412742	1	108677442	0.746264	0.110215	0	-0.0726684
PRPF38B	Pre-mRNA-splicing factor 38B	IPI00018098;IPI00647851;IPI00646374	1	109234945	0.746264	0.0846487	0	-0.0577708
STXBP3	Syntaxin-binding protein 3	IPI00297626	1	109289296	0.746264	0.114178	0	0.0534482
CLCC1	Chloride channel CLIC-like protein 1	IPI00045511;IPI00396547;IPI00103757;IPI00103756;IPI00513790	1	109472130	0.746264	0.00394076	0	-0.0111472
WDR47	WD repeat-containing protein 47	IPI00916258;IPI00645640;IPI00217629;IPI00479795	1	109512836	NaN	0.00517538	0	-0.0238499
KIAA1324	UPF0577 protein KIAA1324	IPI00295813;IPI00845351;IPI00643029;IPI00877056;IPI00514428;IPI00908383;IPI00816730	1	109656533	0.746264	-0.071418	0	-0.268285
SARS	Seryl-tRNA synthetase	IPI00514587;IPI00220637	1	109756540	0.746264	-0.0681582	0	-0.246667
CELSR2	Cadherin EGF LAG seven-pass G-type receptor 2	IPI00015346;IPI00444112;IPI00444821	1	109792641	0.746264	-0.0579284	0	-0.172288
SORT1	Sortilin	IPI00217882	1	109852192	0.762646	-0.0810324	0	-0.124806
PSMA5	Proteasome subunit alpha type-5	IPI00291922	1	109944470	0.833204	-0.0772735	0	-0.174968
GNAI3	Guanine nucleotide-binding protein G(k) subunit alpha	IPI00220578;IPI00220281;IPI00398700;IPI00924868	1	110091233	0.833204	0.0979754	0	-0.139332
AMPD2	cDNA, FLJ95309, highly similar to Homo sapiens adenosine monophosphate deaminase 2 (isoform L)(AMPD2), mRNA	IPI00007722;IPI00942246;IPI00184670;IPI00215827;IPI00215826;IPI00411384;IPI00619970;IPI00300573	1	110162459	0.833204	0.403486	0	0.0995649
GSTM3	Glutathione S-transferase Mu 3	IPI00246975;IPI00645711;IPI00642432;IPI00419235;IPI00444582	1	110276554	0.833204	0.395305	0	0.105055
AHCYL1	Putative uncharacterized protein AHCYL1	IPI00872261;IPI00182938;IPI00479201;IPI00441992	1	110527308	0.833204	0.0493981	0	-0.145671
FAM40A	Protein FAM40A	IPI00549766;IPI00619947;IPI00304540;IPI00607651;IPI00939477;IPI00005300;IPI00470377	1	110574199	0.833204	0.0968663	0	-0.173176
HBXIP	Hepatitis B virus X-interacting protein	IPI00012831;IPI00935729	1	110943871	0.833204	-0.121761	0	-0.275911
C1orf103	Uncharacterized protein C1orf103	IPI00479789;IPI00296858	1	111489812	NaN	-0.340751	0	-0.1325
WDR77	Methylosome protein 50	IPI00012202;IPI00647794;IPI00908660;IPI00909184	1	111982512	0.833204	0.0650256	0	-0.0647602													Alpha-myosin heavy chain
ATP5F1	ATP synthase subunit b, mitochondrial	IPI00029133;IPI00456747;IPI00880198	1	111991486	0.857734	0.0615941	0	-0.0694294
RAP1A	Ras-related protein Rap-1A	IPI00019345;IPI00877120	1	112084840	0.857734	-0.0258302	0	-0.18785
DDX20	Probable ATP-dependent RNA helicase DDX20	IPI00005904	1	112298219	0.857734	NaN	0	NaN
CTTNBP2NL	CTTNBP2 N-terminal-like protein	IPI00514311;IPI00103980	1	112938803	-0.981151	-0.0317257	-1.03122	-0.126325
CAPZA1	F-actin-capping protein subunit alpha-1	IPI00005969;IPI00873484	1	113161795	-0.981151	0.0553206	-1.03122	-0.156107
MOV10	Putative helicase MOV-10	IPI00444452;IPI00646886;IPI00444454;IPI00843786;IPI00929442	1	113215763	-0.981151	0.112378	-1.03122	-0.087987
RHOC	Rho-related GTP-binding protein RhoC	IPI00027434;IPI00647268;IPI00552834;IPI00643368;IPI00644425	1	113243728	-0.981151	0.137505	-1.03122	-0.0684915
SLC16A1	Monocarboxylate transporter 1	IPI00024650;IPI00910164;IPI00646589;IPI00643709;IPI00645964	1	113454469	0.857734	-0.0556429	0.444279	-0.114343
RSBN1	Round spermatid basic protein 1	IPI00019999;IPI00855704;IPI00855942;IPI00855810	1	114304454	0.857734	0.117445	0.472539	0.0236812
AP4B1	AP-4 complex subunit beta-1	IPI00002150;IPI00514624;IPI00922864;IPI00515080;IPI00640132;IPI00643929	1	114437370	NaN	0.0363433	0.48532	-0.0845457
TRIM33	E3 ubiquitin-protein ligase TRIM33	IPI00221114	1	114935399	0.979423	0.0472241	0.48532	-0.148306
BCAS2	Pre-mRNA-splicing factor SPF27	IPI00025178	1	115110178	0.979423	-0.049002	0.48532	-0.0440002
NRAS	GTPase NRas	IPI00000005	1	115247090	0.979423	-0.0143896	0.521759	-0.0678682
CSDE1	Cold shock domain-containing protein E1	IPI00470891;IPI00844264;IPI00873244	1	115259534	0.979423	-0.0037775	0.521759	-0.0510388
SIKE	Suppressor of IKK-epsilon	IPI00305186;IPI00640464;IPI00513981	1	115312100	NaN	NaN	0.521759	NaN
VANGL1	Vang-like protein 1	IPI00031195;IPI00386349	1	116184574	0.979423	-0.0806938	0.521759	-0.175776
ATP1A1	cDNA FLJ55427, highly similar to Sodium/potassium-transporting ATPase alpha-1 chain (EC 3.6.3.9)	IPI00646182;IPI00006482;IPI00414005;IPI00788782;IPI00302840;IPI00744194;IPI00644722;IPI00930085	1	116915290	0.979423	0.0151129	0.521759	-0.0777966
IGSF3	Immunoglobulin superfamily member 3	IPI00042916;IPI00016890;IPI00885103;IPI00935149	1	117117031	0.979423	0.0342541	0.521759	-0.0751967
PTGFRN	Prostaglandin F2 receptor negative regulator	IPI00022048	1	117452679	0.979423	0.0603242	-0.640423	-0.157368
TTF2	Transcription termination factor 2	IPI00290812;IPI00640904;IPI00555864;IPI00645509	1	117602925	0.979423	0.106624	-0.640423	-0.0847654
MAN1A2	Mannosyl-oligosaccharide 1,2-alpha-mannosidase IB	IPI00009145;IPI00743100;IPI00480193	1	117910071	1.11576	0.0775851	-0.640423	-0.0555005
GDAP2	Ganglioside-induced differentiation-associated protein 2	IPI00014952;IPI00643598	1	118412037	1.11576	-0.0217729	0.766273	-0.179769
WDR3	WD repeat-containing protein 3	IPI00009471	1	118472347	1.11576	-0.018302	0.766273	-0.165358
WARS2	Tryptophanyl-tRNA synthetase, mitochondrial	IPI00025050;IPI00921958;IPI00397465	1	119573839	1.16279	-0.0873741	0.993066	-0.130191
PHGDH	D-3-phosphoglycerate dehydrogenase	IPI00011200;IPI00642548	1	120202421	1.16279	0.12262	0.993066	-0.1002
NOTCH2	Neurogenic locus notch homolog protein 2	IPI00297655;IPI00902644;IPI00843817;IPI00335544;IPI00515007;IPI00941212	1	120454176	1.16279	0.0636918	1.00983	-0.0597088
RBM8A	RNA-binding protein 8A	IPI00001757;IPI00216659;IPI00383083	1	145507598	1.21097	-0.0185482	1.25339	0.230631
PEX11B	Peroxisomal membrane protein 11B	IPI00021978;IPI00645949	1	145516252	1.21097	NaN	1.25339	NaN
POLR3C	DNA-directed RNA polymerase III subunit RPC3	IPI00007948;IPI00642130	1	145592605	1.21097	NaN	1.25339	NaN
GPR89A	Protein GPR89	IPI00472858;IPI00910258;IPI00654550;IPI00786874;IPI00942445	1	145764411	1.21097	-0.0439513	1.31674	-0.79647
PRKAB2	5'-AMP-activated protein kinase subunit beta-2	IPI00013905;IPI00909830	1	146626685	1.75328	1.44041	1.31674	0.96997
CHD1L	Chromodomain-helicase-DNA-binding protein 1-like	IPI00329088;IPI00890729;IPI00890749;IPI00854584;IPI00400835;IPI00909123	1	146714291	1.75328	1.36857	1.59939	0.975978
ACP6	Lysophosphatidic acid phosphatase type 6	IPI00099838;IPI00556344	1	147119170	2.39177	1.13634	1.59939	0.923035
HIST2H3PS2	Histone H3	IPI00455457	1	149398877	2.39177	NaN	1.59939	NaN
BOLA1	BolA-like protein 1	IPI00032900	1	149858486	2.39177	1.20364	1.59939	0.755257
HIST2H2AB	Histone H2A type 2-B	IPI00216730;IPI00829588	1	149859019	2.39177	NaN	1.59939	NaN
SF3B4	Splicing factor 3B subunit 4	IPI00017339;IPI00644485	1	149895209	1.92873	0.610604	1.59939	0.541386
OTUD7B	OTU domain-containing protein 7B	IPI00024658;IPI00647752;IPI00455137;IPI00152625	1	149912231	1.92873	1.20373	1.54331	0.800661
VPS45	Vacuolar protein sorting-associated protein 45	IPI00090327;IPI00514681	1	150039342	1.4851	1.26755	1.54331	0.859944
ANP32E	Acidic leucine-rich nuclear phosphoprotein 32 family member E	IPI00165393;IPI00910423;IPI00514333;IPI00910661;IPI00514758	1	150190717	1.4851	1.30324	1.54331	0.815561
PRPF3	U4/U6 small nuclear ribonucleoprotein Prp3	IPI00005861;IPI00377152;IPI00909797	1	150293925	1.50185	1.10724	1.54331	0.699824
RPRD2	Regulation of nuclear pre-mRNA domain-containing protein 2	IPI00384541;IPI00639879;IPI00760919;IPI00647267	1	150335567	1.50185	1.26291	1.38466	0.78586
TARS2	Threonyl-tRNA synthetase, mitochondrial	IPI00604527;IPI00018632;IPI00640970;IPI00514039;IPI00910189	1	150459890	1.59322	1.2093	1.38466	0.978427
ENSA	Endosulfine alpha	IPI00410177;IPI00470835;IPI00929648;IPI00644717;IPI00410178;IPI00383552;IPI00220797;IPI00410179;IPI00410180;IPI00410181;IPI00410387	1	150573327	1.59322	-0.017374	1.38466	0.300758
GOLPH3L	Golgi phosphoprotein 3-like	IPI00514951;IPI00012313;IPI00922172	1	150618701	1.59322	1.40864	1.3204	1.70659
SETDB1	Histone-lysine N-methyltransferase SETDB1	IPI00018321;IPI00879832;IPI00218321;IPI00910586;IPI00514490;IPI00879661;IPI00514666	1	150898767	1.59322	1.22038	1.25614	0.695182
LASS2	LAG1 longevity assurance homolog 2	IPI00305304;IPI00642378;IPI00642091;IPI00641012;IPI00641435;IPI00472101	1	150933059	1.59322	1.25076	1.25476	0.735522
ANXA9	Annexin A9	IPI00008714	1	150954493	1.59322	1.25608	1.21993	0.747028
PIP5K1A	Phosphatidylinositol-4-phosphate 5-kinase type-1 alpha	IPI00022150;IPI00908438;IPI00163602;IPI00922583;IPI00022149;IPI00029009;IPI00844583;IPI00304025;IPI00465236;IPI00909663	1	151170425	1.50185	0.0081631	1.21993	-0.771479
PSMD4	26S proteasome non-ATPase regulatory subunit 4	IPI00022694;IPI00216247;IPI00853509;IPI00853609;IPI00419692;IPI00853415	1	151227179	1.50185	1.1869	1.21993	0.786511
ZNF687	Zinc finger protein 687	IPI00395813;IPI00744026;IPI00916604	1	151254094	1.50185	1.1991	1.21993	0.804366
PI4KB	Phosphatidylinositol 4-kinase beta	IPI00641770;IPI00939510;IPI00002591;IPI00165547;IPI00852910;IPI00917885;IPI00852779	1	151264413	1.50185	1.19049	1.21993	0.818808
SELENBP1	Selenium-binding protein 1	IPI00943000;IPI00012303;IPI00942368;IPI00852838;IPI00852768;IPI00030385;IPI00853528;IPI00892906;IPI00852953;IPI00893579	1	151336778	1.50185	1.15061	1.21993	0.820718
PSMB4	Proteasome subunit beta type-4	IPI00555956	1	151372010	1.50185	1.13933	1.21993	0.826601
POGZ	Pogo transposable element with ZNF domain	IPI00410717;IPI00410720;IPI00410719;IPI00514439;IPI00514078	1	151375200	1.50185	1.1492	1.13326	0.852009
CGN	Cingulin	IPI00844508;IPI00929635;IPI00852984;IPI00797763;IPI00915752;IPI00744509	1	151483863	1.50185	1.29031	1.13326	0.893201
SNX27	Sorting nexin-27	IPI00645303;IPI00640980;IPI00328097;IPI00879152;IPI00003591;IPI00926251;IPI00893366	1	151584541	1.44909	1.221	0.993066	0.76202
MRPL9	39S ribosomal protein L9, mitochondrial	IPI00307409;IPI00514545;IPI00909587;IPI00909111	1	151732119	1.44909	1.19242	0.993066	0.770544
TDRKH	Tudor and KH domain-containing protein	IPI00009982;IPI00410251;IPI00642210;IPI00922525	1	151744050	1.44166	1.21956	0.766273	0.788503
S100A10	Protein S100-A10	IPI00183695	1	151955391	1.16279	1.45186	0.766273	0.875087
S100A11	Protein S100-A11	IPI00013895	1	152004982	1.16279	1.45901	0.519145	0.931691
HRNR	Hornerin	IPI00398625	1	152184558	1.16279	1.31494	0.519145	0.912944
IVL	Involucrin	IPI00011692	1	152881021	NaN	1.283	0.519145	0.823896
S100A9	Protein S100-A9	IPI00027462;IPI00939362	1	153330330	1.15037	1.32308	NaN	0.848987
S100A8	Protein S100-A8	IPI00007047	1	153362508	1.15037	1.26951	NaN	0.818433
S100A6	Protein S100-A6	IPI00027463	1	153507075	1.15037	1.20446	0.519145	0.78399
S100A4	Protein S100-A4	IPI00032313	1	153516089	1.15037	1.1881	0.519145	0.769792
S100A2	Putative uncharacterized protein S100A2	IPI00873099;IPI00514806	1	153533584	1.15037	1.18668	0.519145	0.763584
S100A16	Protein S100-A16	IPI00062120	1	153579362	1.15037	1.22117	0.519145	0.769818
S100A14	Protein S100-A14	IPI00010214	1	153586731	1.26102	1.2812	0.519145	0.793472
S100A13	Protein S100-A13	IPI00016179	1	153591263	1.26102	1.3088	0.519145	0.803056
C1orf77	Uncharacterized protein C1orf77	IPI00719040;IPI00300990;IPI00470438;IPI00644245;IPI00903173	1	153606525	1.26102	NaN	0.576842	NaN
SNAPIN	SNARE-associated protein Snapin	IPI00018331	1	153631130	1.26102	1.37484	0.576842	0.832052
ILF2	Interleukin enhancer-binding factor 2	IPI00005198;IPI00641665;IPI00643578	1	153634512	1.26102	1.41358	0.613093	0.851012
INTS3	Integrator complex subunit 3	IPI00792312;IPI00418336;IPI00477093;IPI00645811;IPI00644073	1	153700543	1.26102	1.44461	0.613093	0.90304
SLC27A3	Long-chain fatty acid transport protein 3	IPI00013623;IPI00645636;IPI00922217;IPI00645131;IPI00646642	1	153746830	1.44921	NaN	0.649536	NaN
GATAD2B	Transcriptional repressor p66-beta	IPI00103554;IPI00556512;IPI00938301	1	153777201	1.44921	1.21051	0.649536	0.892521
CRTC2	CREB-regulated transcription coactivator 2	IPI00783502;IPI00639850	1	153920151	1.44921	1.18121	0.649536	0.757971
RAB13	Ras-related protein Rab-13	IPI00016373;IPI00877662;IPI00941177	1	153954127	1.44921	1.20347	0.649536	0.752288
TPM3	Tropomyosin alpha-3 chain	IPI00183968;IPI00645055;IPI00647245;IPI00794188	1	154127780	1.44921	1.08177	0.649536	0.721766
	cDNA FLJ50720, highly similar to Homo sapiens tropomyosin 3 (TPM3), transcript variant 2, mRNA	IPI00909961	1	154127780	1.5689	NaN	0.649536	NaN
UBAP2L	Ubiquitin-associated protein 2-like	IPI00029019;IPI00181306;IPI00646016;IPI00644587;IPI00645155;IPI00643473;IPI00645444;IPI00005416	1	154192655	1.8776	1.22223	0.649536	0.831749
UBAP2L	Ubiquitin-associated protein 2-like	IPI00514856	1	154192655	1.8776	1.22223	0.649536	0.831749
HAX1	HCLS1-associated protein X-1	IPI00010440;IPI00641973;IPI00604587;IPI00479876;IPI00878396	1	154244987	1.8776	-0.0855309	0.649536	-0.690753
UBE2Q1	Ubiquitin-conjugating enzyme E2 Q1	IPI00333410;IPI00719397	1	154521053	2.02913	1.288	0.718963	0.772194
ADAR	Double-stranded RNA-specific adenosine deaminase	IPI00025057;IPI00025058	1	154554537	2.18441	1.23049	0.718963	0.762141
ADAR	Double-stranded RNA-specific adenosine deaminase	IPI00394668;IPI00394665;IPI00760588	1	154554537	2.18441	1.23049	0.718963	0.762141
PMVK	Phosphomevalonate kinase	IPI00220648	1	154897210	2.18441	1.33396	0.718963	0.720024
PBXIP1	Pre-B-cell leukemia transcription factor-interacting protein 1	IPI00332106;IPI00645060;IPI00220556;IPI00828109	1	154916552	2.18817	1.29331	0.718963	0.692222
SHC1	SHC-transforming protein 1	IPI00021326;IPI00643176;IPI00165135;IPI00943132;IPI00643863;IPI00936525;IPI00513796;IPI00647867;IPI00640190;IPI00217895;IPI00786975;IPI00937655;IPI00641285;IPI00645940	1	154934774	2.18817	0.019824	0.718963	0.794947
FLAD1	FAD synthetase	IPI00220299;IPI00642864;IPI00398214;IPI00641224;IPI00855871;IPI00387088;IPI00644201;IPI00060574	1	154955814	2.18817	1.22305	0.718963	0.692698
ZBTB7B	Zinc finger and BTB domain-containing protein 7B	IPI00026277;IPI00937353	1	154975133	2.18817	1.21914	0.718963	0.705682
ADAM15	Disintegrin and metalloproteinase domain-containing protein 15	IPI00013302;IPI00420070;IPI00420068;IPI00420069;IPI00420067;IPI00843806;IPI00742904;IPI00909666;IPI00513871	1	155023177	2.18817	NaN	0.718963	NaN
DPM3	Dolichol-phosphate mannosyltransferase subunit 3	IPI00297475;IPI00004454	1	155112367	NaN	NaN	0.55456	NaN
MUC1	cDNA FLJ60927, highly similar to Mucin-1	IPI00942342;IPI00909818;IPI00889553;IPI00916285;IPI00940944;IPI00607569;IPI00385173;IPI00218163;IPI00013955;IPI00218164;IPI00218165;IPI00607673;IPI00914966;IPI00218169;IPI00852677;IPI00385172;IPI00939413;IPI00855927;IPI00607560;IPI00218168;IPI00856027;IPI00385178;IPI00889579;IPI00876878;IPI00646925;IPI00641632;IPI00855849;IPI00902840;IPI00889566;IPI00385161;IPI00853358	1	155158300	2.18817	NaN	0.55456	NaN
MTX1	Metaxin-1	IPI00013678;IPI00914855;IPI00760637;IPI00394889	1	155178490	2.18817	1.31365	0.55456	0.821027
GBA	Glucosylceramidase	IPI00021807;IPI00759616;IPI00845473;IPI00930466;IPI00940598;IPI00903033	1	155204243	2.18817	-0.0347114	0.55456	-0.0236955
SCAMP3	Secretory carrier-associated membrane protein 3	IPI00306382;IPI00306383	1	155225770	2.18817	1.33157	0.55456	0.820999
FDPS	Farnesyl pyrophosphate synthetase	IPI00914566;IPI00914971;IPI00382869;IPI00902799;IPI00455004;REV_IPI00922476;REV_IPI00023711;REV_IPI00440580;REV_IPI00844465	1	155278539	2.18817	1.30481	0.55456	0.812014
MSTO1	Protein misato homolog 1	IPI00306049;IPI00855996;IPI00856007;IPI00642805;IPI00908498;IPI00856061;IPI00910232;IPI00787388	1	155579996	2.18817	0.931767	0.55456	0.74315
DAP3	28S ribosomal protein S29, mitochondrial	IPI00018120;IPI00910684	1	155657751	2.18817	0.552653	0.508396	0.541978
ARHGEF2	Rho guanine nucleotide exchange factor 2	IPI00472160;IPI00643259;IPI00291316;IPI00940816;IPI00941678;IPI00908313	1	155916645	2.18817	0.558942	0.508396	0.273246
UBQLN4	Ubiquilin-4	IPI00024502;IPI00744359;IPI00878595;IPI00477826;IPI00100369;IPI00657817	1	156005092	1.57008	-0.979647	0.508396	0.585019
ROBLD3	Mitogen-activated protein-binding protein-interacting protein	IPI00032409;IPI00477441;IPI00477454	1	156024543	1.57008	NaN	0.508396	NaN
RAB25	Ras-related protein Rab-25	IPI00027993	1	156030951	1.13796	0.587478	0.508396	0.254935
LMNA	Lamin-A/C	IPI00021405;IPI00216953;IPI00644087;IPI00514204;IPI00910241;REV_IPI00514111	1	156052369	1.13796	0.563703	0.508396	0.271985
LMNA	Lamin-A/C	IPI00216952;IPI00655812;IPI00514320;IPI00514817	1	156052369	1.13796	0.563703	0.508396	0.271985
CCT3	T-complex protein 1 subunit gamma	IPI00553185;IPI00290770;IPI00552715;IPI00514032;IPI00513814;IPI00513703;IPI00514218	1	156278752	1.13796	0.565519	0.508396	0.163459
IQGAP3	Ras GTPase-activating-like protein IQGAP3	IPI00328905	1	156495197	1.13796	0.58671	0.508396	0.192953
APOA1BP	cDNA FLJ56357, highly similar to Homo sapiens apolipoprotein A-I binding protein (APOA1BP), mRNA	IPI00168479;IPI00941988;IPI00848298;IPI00514157;IPI00448169	1	156561040	1.13796	0.594371	0.508396	0.205307
GPATCH4	cDNA FLJ77219	IPI00829589;IPI00829835;IPI00374476;IPI00514821	1	156564279	1.13796	0.592724	0.508396	0.205623
GPATCH4	G patch domain-containing protein 4	IPI00445571	1	156564279	1.13796	0.592724	0.508396	0.205623
CRABP2	Cellular retinoic acid-binding protein 2	IPI00216088;IPI00643056	1	156669398	1.06167	0.521408	0.508396	0.150512
MRPL24	39S ribosomal protein L24, mitochondrial	IPI00514506;IPI00646381;IPI00746023;IPI00644439	1	156707095	1.06167	0.518756	0.508396	0.18029
HDGF	Hepatoma-derived growth factor	IPI00020956;IPI00514127;IPI00514330;IPI00922032	1	156711899	1.06167	0.520834	0.508396	0.187422
PRCC	Proline-rich protein PRCC	IPI00294618;IPI00514697;IPI00399306	1	156720402	1.06167	0.565021	0.508396	0.236507
DUSP23	Dual specificity protein phosphatase 23	IPI00306353	1	159750722	1.06167	0.553994	0.472539	0.253141
TAGLN2	Transgelin-2	IPI00647915;IPI00550363;IPI00644531;IPI00922126	1	159887897	1.06167	0.441721	0.472539	0.223785
PEA15	Phosphoprotein enriched in astrocytes 15	IPI00643342;IPI00014850;IPI00552198	1	160175127	1.06167	0.426456	0.472539	0.229039
WDR42A	WD repeat-containing protein 42A	IPI00290071;IPI00646221;IPI00854775;IPI00640954	1	160185505	1.06167	NaN	0.472539	NaN
COPA	Coatomer subunit alpha	IPI00295857;IPI00646493	1	160259063	1.06167	0.604806	0.472539	0.324143
NCSTN	Nicastrin	IPI00021983;IPI00375688;IPI00515093;IPI00514793;IPI00514877;IPI00513841;IPI00514580;IPI00514703	1	160313054	0.982314	0.61646	0.472539	0.297248
F11R	cDNA FLJ54854, highly similar to Junctional adhesion molecule A	IPI00922511;IPI00001754;IPI00940512;IPI00069985;IPI00922549	1	160965001	0.982314	0.588094	0.406578	0.31216
KAT	Putative thiosulfate sulfurtransferase KAT	IPI00644969;IPI00514310;IPI00607735	1	161007421	0.982314	NaN	0.406578	NaN
KAT	Putative thiosulfate sulfurtransferase KAT	IPI00645501	1	161007421	0.982314	NaN	0.406578	NaN
PVRL4	Poliovirus receptor-related protein 4	IPI00043992;IPI00910125;IPI00908560	1	161040785	0.982314	0.0745743	0.406578	0.0141787													Protocadherin gamma-A9	Protocadherin gamma-A8	Protocadherin gamma-A2	Protocadherin gamma-A3	Protocadherin gamma-A1	Protocadherin gamma subfamily A, 1	HCG1982215, isoform CRA_e	Protocadherin gamma subfamily A, 1, isoform 2	Protocadherin gamma-A4	Protocadherin gamma-A5	Protocadherin gamma-B2	Protocadherin gamma-B6	Protocadherin gamma-B3	Protocadherin gamma subfamily B, 3	HCG1982215, isoform CRA_ad	Protocadherin gamma-B7	Protocadherin gamma-B1	Protocadherin gamma subfamily B, 1	Protocadherin gamma-B4	Cadherin-20	Fibroblast cadherin-2	Protocadherin gamma-B5	PCDHGA6 protein	HCG1982215, isoform CRA_h	Protocadherin gamma subfamily C, 3	PCDHGC3 protein	Protocadherin 43
PFDN2	Prefoldin subunit 2	IPI00006052	1	161070346	0.982314	0.458877	0.352134	0.249853
NIT1	Nitrilase homolog 1	IPI00456664;IPI00023779;IPI00456665;IPI00456663;IPI00646277;IPI00903236	1	161087876	0.982314	0.467824	0.352134	0.256458
UFC1	Ufm1-conjugating enzyme 1	IPI00294495	1	161122566	0.982314	0.488213	0.352134	0.25924
PPOX	Protoporphyrinogen oxidase	IPI00031357;IPI00917087;IPI00909598	1	161136200	0.982314	NaN	0.352134	NaN
NDUFS2	NADH dehydrogenase [ubiquinone] iron-sulfur protein 2, mitochondrial	IPI00025239	1	161166894	0.982314	0.611875	0.352134	0.321613
SDHC	Succinate dehydrogenase cytochrome b560 subunit, mitochondrial	IPI00016968;IPI00655681;IPI00656158	1	161284047	0.982314	0.583554	NaN	0.345031
DUSP12	Dual specificity protein phosphatase 12	IPI00009210	1	161719548	NaN	0.575439	0.352134	0.377739
UAP1	UDP-N-acetylhexosamine pyrophosphorylase	IPI00000684;IPI00607787;IPI00217816;IPI00646967	1	162531321	0.982314	0.558212	0.352134	0.435549
MGST3	Microsomal glutathione S-transferase 3 variant	IPI00639812;IPI00024266;IPI00647044	1	165600098	0.982314	0.541983	0.9346	0.509142
ALDH9A1	4-trimethylaminobutyraldehyde dehydrogenase	IPI00479877	1	165631453	0.976192	0.48268	0.9346	0.46527
TMCO1	Transmembrane and coiled-coil domain-containing protein 1	IPI00026111;IPI00761107	1	165696032	0.976192	0.453931	0.9346	0.475047
UCK2	Uridine-cytidine kinase 2	IPI00065671;IPI00607810;IPI00908603	1	165796768	0.976192	0.617476	0.9346	0.566284
MPZL1	Myelin protein zero-like protein 1	IPI00022558;IPI00760547;IPI00644618;IPI00160538;IPI00410607;IPI00893925	1	167690429	0.976192	0.451314	NaN	-0.104346
BRP44	Brain protein 44	IPI00022832;IPI00640179	1	167885967	0.976192	0.539106	0.9346	0.120591
TIPRL	TIP41-like protein	IPI00745568;IPI00641815	1	168148171	0.939742	0.500785	0.9346	-0.00931874
ATP1B1	Sodium/potassium-transporting ATPase subunit beta-1	IPI00747849;IPI00871221	1	169074935	0.939742	0.559571	0.9346	0.0713531
F5	Coagulation factor V	IPI00022937;IPI00478809	1	169483404	0.939742	0.531164	0.9346	0.0839065
BAT2D1	BAT2 domain-containing protein 1	IPI00941970;IPI00083708;IPI00739117;IPI00902898;IPI00852708;IPI00941219;IPI00902809;IPI00148247;IPI00902970;IPI00910607	1	171454666	0.939742	0.443035	0.352134	-0.474905
METTL13	Methyltransferase-like protein 13	IPI00514340;IPI00942442;IPI00479432;IPI00604631;IPI00384061;IPI00409639	1	171750788	0.939742	0.568689	0.352134	-0.363218
PRDX6	Peroxiredoxin-6	IPI00220301;IPI00910553	1	173446405	0.939742	0.541578	0.352134	-0.349806
DARS2	Aspartyl-tRNA synthetase, mitochondrial	IPI00100460;IPI00843782	1	173793641	0.918271	0.526636	0.352134	-0.377862
RABGAP1L	RAB GTPase-activating protein 1-like	IPI00477388;IPI00396010;IPI00903098;IPI00902948;IPI00921357;IPI00418300;IPI00939944;IPI00514224	1	174128548	0.918271	0.487504	NaN	-0.377501
CACYBP	Calcyclin-binding protein	IPI00395627;IPI00552308;IPI00940004;IPI00894008;IPI00410678;IPI00893250	1	174968300	0.918271	0.512113	0.352134	-0.412005
MRPS14	28S ribosomal protein S14, mitochondrial	IPI00005050	1	174979925	0.918271	0.464215	0.352134	-0.43862
FAM20B	Protein FAM20B	IPI00006657	1	178994939	0.918271	0.536887	0.352134	-0.480053
TOR3A	Torsin-3A	IPI00301631;IPI00386008;IPI00477102;IPI00478101;IPI00737378	1	179050512	0.918271	0.46085	0	-0.39702
SOAT1	Sterol O-acyltransferase 1	IPI00745125;IPI00644020	1	179262937	NaN	0.518467	0	-0.379751
TOR1AIP2	Torsin-1A-interacting protein 2	IPI00168878	1	179809102	0.918271	0.530366	0	-0.420333
TOR1AIP1	Putative uncharacterized protein TOR1AIP1	IPI00792065	1	179851177	0.918271	0.529637	0	-0.416363
QSOX1	Sulfhydryl oxidase 1	IPI00003590;IPI00872013;IPI00465016;IPI00015916;IPI00645742	1	180123968	0.918271	0.466473	0	-0.299066
ACBD6	Acyl-CoA-binding domain-containing protein 6	IPI00031680	1	180244515	0.918271	0.536481	0	-0.105958
STX6	Syntaxin-6	IPI00013930	1	180941861	0.918271	0.484129	0	-0.216506
GLUL	Glutamine synthetase	IPI00010130;IPI00942956	1	182350839	0.918271	0.590796	0	-0.169745
DHX9	ATP-dependent RNA helicase A	IPI00844578;IPI00921264	1	182808504	0.918271	0.535439	0	-0.0203124
LAMC2	Laminin subunit gamma-2	IPI00015117;IPI00220572	1	183155174	NaN	0.416338	0	-0.234263
SMG7	Protein SMG7	IPI00657821;IPI00217494;IPI00448672;IPI00383508;IPI00908426;IPI00889602;IPI00645240;IPI00871896;IPI00640793;IPI00884412	1	183441634	0.918271	0.480434	0	-0.147505
ARPC5	Actin-related protein 2/3 complex subunit 5	IPI00550234;IPI00007280;IPI00640779;IPI00903330;IPI00450866	1	183592401	0.918271	0.560617	0	-0.0395216
EDEM3	ER degradation-enhancing alpha-mannosidase-like 3	IPI00009410;IPI00892978;IPI00177388	1	184659637	0.918271	0.51569	NaN	-0.143351
FAM129A	Protein Niban	IPI00328350;IPI00872650;REV_IPI00399076	1	184759858	NaN	0.537833	0	-0.143751
TRM1L	TRM1-like protein	IPI00334914;IPI00844404;IPI00646783	1	185087220	0.918271	0.604039	0	-0.0798141
IVNS1ABP	Influenza virus NS1A-binding protein	IPI00014319;IPI00871928;IPI00844107;IPI00514639	1	185265520	0.918271	0.514705	0	-0.0583103
TPR	Nucleoprotein TPR	IPI00742682;IPI00514531	1	186282954	0.918271	0.516629	0	-0.0202277
ODR4	Protein odr-4 homolog	IPI00386043;IPI00855707;IPI00940977;IPI00910095;IPI00855720	1	186344970	0.918271	NaN	0	NaN
UCHL5	Ubiquitin carboxyl-terminal hydrolase L5	IPI00642374;IPI00549849;IPI00299313;IPI00219513;IPI00549820;IPI00641843;IPI00219512;IPI00549253;IPI00643425;IPI00642987;IPI00640279	1	192984889	0.918271	0.543658	0	-0.0457198
TROVE2	60 kDa SS-A/Ro ribonucleoprotein	IPI00019450;IPI00646322;IPI00646813;IPI00642416;IPI00902796;IPI00642895;IPI00219287;IPI00760707	1	193028584	0.918271	0.600599	0	-0.0378747
CDC73	Parafibromin	IPI00300659;IPI00909174;IPI00910274	1	193090919	0.918271	0.615502	0	-0.0204022
NEK7	Serine/threonine-protein kinase Nek7	IPI00152658;IPI00396662;IPI00550738;IPI00479896;IPI00642737;IPI00645296;IPI00647464;IPI00643850;IPI00642169	1	198126121	0.918271	0.511398	0	-0.226292
KIF14	Kinesin-like protein KIF14	IPI00299554	1	200520628	0.918271	0.482788	0	-0.285898
CAMSAP1L1	Calmodulin-regulated spectrin-associated protein 1-like protein 1	IPI00409607;IPI00893859;IPI00640562;IPI00514883	1	200708686	1.09444	0.561058	0	-0.319966
PKP1	Plakophilin-1	IPI00071509;IPI00218528;IPI00888683	1	201252580	1.09444	0.566702	0	-0.521579
LAD1	Ladinin-1	IPI00514234;IPI00910275	1	201349966	1.09444	0.526268	0	-0.515863
PHLDA3	Pleckstrin homology-like domain family A member 3	IPI00329599	1	201434620	1.09444	0.546578	NaN	-0.521003
CSRP1	Cysteine and glycine-rich protein 1	IPI00442073;IPI00921301	1	201452658	1.09444	0.554049	0	-0.524233
IPO9	Importin-9	IPI00185146	1	201798269	1.09444	0.0534678	0	-0.729783
RNPEP	Aminopeptidase B	IPI00642211;IPI00647859;IPI00642164	1	201951500	1.09444	0.503629	0	-0.0744082
ARL8A	ADP-ribosylation factor-like protein 8A	IPI00060031	1	202102532	1.38467	0.580213	0	0.409334
UBE2T	Ubiquitin-conjugating enzyme E2 T	IPI00023087	1	202300785	1.38467	0.410257	0	0.719626
RABIF	Guanine nucleotide exchange factor MSS4	IPI00023939	1	202848085	1.38467	0.534314	0	-0.444312
CYB5R1	NADH-cytochrome b5 reductase 1	IPI00470674;IPI00643530;IPI00911104	1	202930997	1.38467	NaN	0	NaN
ATP2B4	Plasma membrane calcium-transporting ATPase 4	IPI00012490;IPI00217171;IPI00217169;IPI00217170;IPI00217164;IPI00217165;IPI00217166;IPI00217168	1	203595689	NaN	0.367913	0	0.180205
ZC3H11A	Zinc finger CCCH domain-containing protein 11A	IPI00328306;IPI00455725	1	203764782	1.38467	1.33648	0	0.852701
SNRPE	Small nuclear ribonucleoprotein E	IPI00029266;IPI00068430;IPI00647942;IPI00071399	1	203830731	1.38467	0.571542	0	0.381837
RBBP5	Retinoblastoma-binding protein 5	IPI00478230;IPI00645975	1	205055270	1.38467	0.46526	0	0.157168
PCTK3	Serine/threonine-protein kinase PCTAIRE-3	IPI00414292;IPI00394661;IPI00914963;IPI00383457;IPI00644054	1	205473723	1.38467	0.518378	NaN	0.0505932
SRGAP2	SLIT-ROBO Rho GTPase-activating protein 2	IPI00479125;IPI00647466;IPI00737652;IPI00941205;IPI00478979	1	206515187	1.38467	0.477174	0	0.0172613
LGTN	Ligatin	IPI00013160;IPI00183443;IPI00514767;IPI00442805;IPI00555840	1	206744620	1.38467	0.4252	0	0.0154133
MAPKAPK2	MAP kinase-activated protein kinase 2	IPI00026054;IPI00215763	1	206858289	NaN	0.464686	0	0.00984326
SARG	Specifically androgen-regulated gene protein	IPI00028392;IPI00845438	1	207191866	NaN	0.494114	0	0.106126
PFKFB2	6-phosphofructo-2-kinase/fructose-2,6-biphosphatase 2	IPI00305589;IPI00220808;IPI00910070;IPI00783603;IPI00844528	1	207226605	1.44912	0.469871	0	0.113997
CD46	Membrane cofactor protein	IPI00219852;IPI00332399;IPI00456644;IPI00374177;IPI00332397;IPI00332401;IPI00479283;IPI00012035;IPI00173903;IPI00374175;IPI00398353;IPI00219853;IPI00374176;IPI00398354;IPI00337661;IPI00374178	1	207925402	1.44912	0.657344	0	0.19677
LAMB3	Laminin subunit beta-3	IPI00299404;IPI00478330;IPI00643244	1	209788220	1.44912	0.518869	0	0.400201
IRF6	Interferon regulatory factor 6	IPI00024290;IPI00645422	1	209959036	1.44912	0.493063	0	0.432369
DEF	Digestive organ expansion factor homolog	IPI00004290;IPI00607869	1	210001352	1.65111	0.446064	0	0.463097
SLC30A1	Zinc transporter 1	IPI00002483	1	211744910	1.65111	0.428851	0.787243	0.283324
LPGAT1	Acyl-CoA:lysophosphatidylglycerol acyltransferase 1	IPI00022447	1	211916799	1.65111	0.492712	0.867687	0.353117
INTS7	Integrator complex subunit 7	IPI00743871;IPI00645022;IPI00645488;IPI00909591	1	212113741	NaN	0.673652	0.867687	0.493349
PPP2R5A	Serine/threonine-protein phosphatase 2A 56 kDa regulatory subunit alpha isoform	IPI00014978	1	212458879	1.80852	0.458924	0.867687	0.416689
NENF	Neudesin	IPI00002525	1	212606229	1.80852	0.505655	0.867687	1.06704
NSL1	Kinetochore-associated protein NSL1 homolog	IPI00306330;IPI00909118	1	212899495	1.87936	0.519999	0.867687	0.79448
SMYD2	SET and MYND domain-containing protein 2	IPI00024641	1	214454445	1.87936	0.544458	0.867687	0.871434
PTPN14	Tyrosine-protein phosphatase non-receptor type 14	IPI00018914	1	214530851	NaN	0.529268	0.867687	0.858122
RRP15	RRP15-like protein	IPI00007004	1	218458629	1.88877	1.43953	0.867687	1.00804
LYPLAL1	Lysophospholipase-like protein 1	IPI00059762;IPI00642838;REV_IPI00464954;REV_IPI00002277;REV_IPI00030829;REV_IPI00791856;REV_IPI00916627	1	219347186	2.07499	1.41807	0.867687	0.965354
EPRS	cDNA FLJ58269, highly similar to Bifunctional aminoacyl-tRNA synthetase	IPI00923606;IPI00013452;IPI00909383	1	220141943	2.07499	1.54221	0.867687	0.926103
BPNT1	3'(2'),5'-bisphosphate nucleotidase 1	IPI00410214;IPI00910437;IPI00410215	1	220230824	2.07499	1.49135	0.867687	0.919782
IARS2	Isoleucyl-tRNA synthetase, mitochondrial	IPI00017283	1	220267444	2.07499	1.38218	0.810788	0.838516
RAB3GAP2	Rab3 GTPase-activating protein non-catalytic subunit	IPI00554590;IPI00477068	1	220321635	2.07499	1.30931	0.810788	0.821297
MIA3	Melanoma inhibitory activity protein 3	IPI00455473;IPI00739902;IPI00942436;IPI00655578;IPI00741107;IPI00929251;IPI00718836	1	222791428	2.07499	1.3912	0.787243	1.30945
AIDA	Axin interactor, dorsalization-associated protein	IPI00303602;IPI00480020;IPI00867514;IPI00783517	1	222841355	1.96322	1.35147	0.787243	1.23674
BROX	BRO1 domain-containing protein BROX	IPI00065500;IPI00922787;IPI00644855	1	222885895	1.96322	1.3366	0.763698	1.21058
CAPN2	Calpain-2 catalytic subunit	IPI00289758;IPI00910745;IPI00902887;IPI00446140;IPI00376289;IPI00874238;IPI00888895	1	223889347	1.94258	1.36277	0	-0.0120266
TP53BP2	cDNA FLJ61231, highly similar to Apoptosis-stimulating of p53 protein 2	IPI00939154;IPI00873482;IPI00186808;IPI00337588	1	223967596	1.9964	1.41075	0	0.0524855
DEGS1	Sphingolipid delta(4)-desaturase DES1	IPI00021147	1	224363458	2.03023	1.25903	0	0.0567851
CNIH4	Protein cornichon homolog 4	IPI00000115;IPI00642014	1	224544552	2.07473	1.32727	0	0.159341
WDR26	WD repeat-containing protein 26	IPI00414197;IPI00939170;IPI00829602;IPI00646469	1	224572845	2.07473	1.32596	0	0.122056
WDR26	WD repeat-containing protein 26	IPI00645819	1	224572845	2.07473	1.32596	0	0.122056
LBR	Lamin-B receptor	IPI00292135;IPI00647596;IPI00645733	1	225589204	2.07473	1.25104	NaN	0.0328543
ENAH	Protein enabled homolog	IPI00411623;IPI00646954;IPI00374054;IPI00783772;IPI00749432;IPI00640474;IPI00170979	1	225677502	2.07473	1.311	0	0.0402864
SRP9	Signal recognition particle 9 kDa protein	IPI00642816;IPI00216125;IPI00419797	1	225965531	2.46587	1.18984	0	-0.0388587
EPHX1	Epoxide hydrolase 1	IPI00009896;IPI00647694;IPI00640017	1	225997794	2.46587	1.15967	0	-0.00403726
TMEM63A	Transmembrane protein 63A	IPI00006006;IPI00646598	1	226033237	2.46587	1.1774	0	0.0105571
PYCR2	Pyrroline-5-carboxylate reductase 2	IPI00470610;IPI00747534;IPI00908985;IPI00642541;IPI00335061;IPI00514380	1	226074773	2.46587	1.24588	0	0.0713122
ACBD3	Golgi resident protein GCP60	IPI00009315	1	226332380	2.46587	1.31449	0	0.0331622
PARP1	Poly [ADP-ribose] polymerase 1	IPI00449049;IPI00896487;IPI00478427;IPI00477173	1	226548392	2.46587	1.67921	0	0.0121787
CDC42BPA	Serine/threonine-protein kinase MRCK alpha	IPI00903296;IPI00640957;IPI00640468;IPI00550263;IPI00654830;IPI00642165;IPI00329326;IPI00843961;IPI00872095;IPI00305254;IPI00220440;IPI00220443;IPI00555911;IPI00418464;IPI00644326;IPI00220441;IPI00220439;IPI00790469;IPI00220442;IPI00855901;IPI00215958	1	227177566	2.46587	1.87748	0	0.152349
MRPL55	39S ribosomal protein L55, mitochondrial	IPI00419626;IPI00640399;IPI00472663;IPI00644704	1	228294380	2.40444	1.37529	NaN	-0.14953
GUK1	Guanylate kinase 1	IPI00514926;IPI00644488;IPI00182293;IPI00515106;IPI00514494;IPI00513820;IPI00514021;IPI00470394	1	228327663	2.40444	1.35185	0	-0.17129
C1orf69	Putative transferase C1orf69, mitochondrial	IPI00145260	1	228353516	2.40444	1.36561	0	-0.161033
RAB4A	Ras-related protein Rab-4A	IPI00480056;IPI00939242	1	229406822	1.9964	1.48508	0	-0.0852567
NUP133	Nuclear pore complex protein Nup133	IPI00291200;IPI00514905;IPI00641510	1	229577044	1.9964	1.51774	0	-0.0444723
ABCB10	ATP-binding cassette sub-family B member 10, mitochondrial	IPI00015826	1	229652329	1.91491	0.026468	0	0.952283
URB2	Unhealthy ribosome biogenesis protein 2 homolog	IPI00028980;IPI00647910	1	229761981	1.84394	1.47107	0	0.0373367
GALNT2	Polypeptide N-acetylgalactosaminyltransferase 2	IPI00004669;IPI00922793;IPI00921824	1	230193737	1.80852	1.4944	0	-0.0561475
COG2	Conserved oligomeric Golgi complex subunit 2	IPI00000057;IPI00643424;IPI00922762	1	230778235	1.72982	1.57869	0	-0.0183463
GNPAT	Dihydroxyacetone phosphate acyltransferase	IPI00005677;IPI00640892;IPI00514057	1	231376919	1.65111	1.672	0	0.0842558
EXOC8	Exocyst complex component 8	IPI00028264	1	231468480	1.78928	1.6689	0.680185	0.0771553
TSNAX	Translin-associated protein X	IPI00293350;IPI00937434;IPI00647395;IPI00844588	1	231664287	2.30951	1.57868	0.826237	0.0510026
C1orf57	Nucleoside-triphosphatase C1orf57	IPI00031570;IPI00514501	1	233086351	2.30951	NaN	0.826237	NaN
C1orf31	Uncharacterized protein C1orf31	IPI00830136;IPI00552131;IPI00045660;IPI00646750	1	234509202	2.38372	NaN	0.826237	NaN
TARBP1	Probable methyltransferase TARBP1	IPI00298447	1	234527059	NaN	1.02385	0.826237	0.0694929
IRF2BP2	Interferon regulatory factor 2-binding protein 2	IPI00376199;IPI00889619;IPI00911008;IPI00646970	1	234740015	2.38372	0.9754	0.826237	0.0511782
RBM34	RNA-binding protein 34	IPI00181617;IPI00658072;IPI00930315;IPI00930357;IPI00514231	1	235294498	2.38372	1.01429	0.826237	0.332595
GGPS1	Geranylgeranyl pyrophosphate synthetase	IPI00032892;IPI00658186	1	235490665	2.38372	0.901652	0.826237	0.262963
TBCE	Tubulin-specific chaperone E	IPI00018402;IPI00922443;IPI00922576	1	235530675	2.38372	0.895052	0.757138	0.273414
LGALS8	Galectin-8	IPI00165587;IPI00215644;IPI00874257;IPI00010844;IPI00645902;IPI00646437;IPI00479062;IPI00514654;IPI00645350;IPI00909243;IPI00644218	1	236681300	2.38372	0.98846	0.757138	0.237937
HEATR1	HEAT repeat-containing protein 1	IPI00024279;IPI00641437;IPI00552253	1	236712305	2.30951	1.01246	0.757138	0.264804
MTR	Methionine synthase	IPI00743284;IPI00909023;IPI00644782	1	236958581	1.78928	0.94352	0.680185	0.204816
FH	Fumarate hydratase, mitochondrial	IPI00296053;IPI00759715	1	241660903	1.77524	1.10294	0.680185	0.354993
CHML	Rab proteins geranylgeranyltransferase component A 2	IPI00031587	1	241792155	NaN	1.01876	0	0.381568
CEP170	Centrosomal protein of 170 kDa	IPI00186194;IPI00871460;IPI00477477;IPI00647185;IPI00909334;IPI00550875;IPI00910412;IPI00942415;IPI00930385	1	243287730	NaN	0.892107	0	0.263495
ADSS	Adenylosuccinate synthetase isozyme 2	IPI00026833;IPI00641992;IPI00878313	1	244571796	1.77524	1.06867	0	0.349064
FAM36A	Protein FAM36A	IPI00103057;IPI00607610	1	244998624	1.65111	1.07172	0	0.273622
HNRNPU	Heterogeneous nuclear ribonucleoprotein U	IPI00883857;IPI00479217;IPI00644224;IPI00644079;IPI00915829	1	245013602	1.65111	1.06446	0	0.276513
TFB2M	Dimethyladenosine transferase 2, mitochondrial	IPI00034069	1	246703862	1.65111	0.988613	0	0.319413
SCCPDH	Probable saccharopine dehydrogenase	IPI00329600;IPI00641681	1	246887349	1.65111	1.0317	0	0.272125
AHCTF1	Putative uncharacterized protein AHCTF1	IPI00878213;IPI00217957;IPI00170594;IPI00876984	1	247002400	0	0.984433	0	0.245998
ACP1	Low molecular weight phosphotyrosine protein phosphatase	IPI00219861;IPI00759646;IPI00893203;IPI00218847;IPI00410615;IPI00382703;IPI00936586;IPI00935343;IPI00892543	2	264140	0	-0.381586	0	0.0425183
PXDN	Peroxidasin homolog	IPI00016112;IPI00791587;IPI00894357;IPI00894176;IPI00888304	2	1635659	0	-0.321548	0	0.0639345
TSSC1	Putative uncharacterized protein TSSC1	IPI00893829;IPI00019550;IPI00893676;IPI00893954;IPI00894302;IPI00894442;IPI00893550;IPI00894326	2	3192696	0	-0.49599	0	-0.107037
TTC15	Tetratricopeptide repeat protein 15	IPI00152685;IPI00181009;IPI00893066;IPI00892602;IPI00894201;IPI00892723;IPI00893467	2	3383446	NaN	-0.393548	0	-0.0344146
ADI1	1,2-dihydroxy-3-keto-5-methylthiopentene dioxygenase	IPI00651738;IPI00470791;IPI00893165	2	3501693	0	-0.36741	0	0.0151011
KIDINS220	Kinase D-interacting substrate of 220 kDa	IPI00885055;IPI00885052;IPI00384909;IPI00183964;IPI00884985	2	8865408	0	-0.362249	0	0.0894337
ASAP2	Arf-GAP with SH3 domain, ANK repeat and PH domain-containing protein 2	IPI00409613;IPI00022058	2	9346894	0	-0.398568	0	0.10252
CPSF3	Cleavage and polyadenylation specificity factor subunit 3	IPI00007818;IPI00807384	2	9563697	0	-0.455219	0	0.055514
IAH1	Isoamyl acetate-hydrolyzing esterase 1 homolog	IPI00419194;IPI00432867	2	9613787	0	-0.446507	0	0.0570815
ADAM17	Disintegrin and metalloproteinase domain-containing protein 17	IPI00288894;IPI00029606	2	9628615	0	-0.425785	0	0.0884683
YWHAQ	14-3-3 protein theta	IPI00018146;IPI00796727;IPI00651755	2	9724101	0	-0.389696	0	0.145908
RRM2	Ribonucleoside-diphosphate reductase subunit M2	IPI00011118	2	10262455	0	-0.302206	0	-0.0170633
NOL10	Nucleolar protein 10	IPI00029513;IPI00016494;IPI00640783	2	10710892	0	-0.290939	0	0.0285674
PDIA6	Protein disulfide-isomerase A6	IPI00299571;IPI00644989	2	10923517	0	-0.483333	0	-0.0616425
ROCK2	Rho-associated protein kinase 2	IPI00307155;IPI00894514;IPI00894264;IPI00894377	2	11319887	0	-0.296978	0	0.199817
NBAS	Neuroblastoma-amplified sequence	IPI00333913;IPI00847551;IPI00894456;IPI00894369;IPI00892571	2	15307032	0	-0.379113	0	0.0938395
DDX1	ATP-dependent RNA helicase DDX1	IPI00293655	2	15731302	0	-0.361124	0	0.0874675
SMC6	Structural maintenance of chromosomes protein 6	IPI00816217;IPI00154528	2	17845079	NaN	-0.454143	0	-0.286536
RDH14	Retinol dehydrogenase 14	IPI00177940	2	18736811	0	-0.377416	0	-0.275424
SDC1	Syndecan-1	IPI00002441;IPI00893400;IPI00892674	2	20400558	0	-0.38652	0	-0.395939
PUM2	Pumilio homolog 2	IPI00398749;IPI00022184;IPI00398750;IPI00892704;IPI00892561	2	20448452	NaN	-0.346299	0	-0.353218
HS1BP3	HCLS1-binding protein 3	IPI00328868;IPI00008253;IPI00893408;IPI00894051	2	20760208	0	-0.398591	0	-0.461883
ATAD2B	ATPase family AAA domain-containing protein 2B	IPI00739581;IPI00456004;IPI00925175	2	23971534	0	-0.457624	0	-0.336307
SF3B14	Pre-mRNA branch site protein p14	IPI00032827	2	24290454	0	-0.345935	0	-0.311157
TP53I3	Putative quinone oxidoreductase	IPI00384643;IPI00908508;IPI00418440;IPI00894488;IPI00893544	2	24300303	0	-0.33555	0	-0.28265
ITSN2	Intersectin-2	IPI00414027;IPI00937782;IPI00396534;IPI00941398;IPI00943185;IPI00892957;IPI00236575;IPI00894107	2	24425733	0	-0.407675	-0.322082	-0.221718
C2orf79	Uncharacterized protein C2orf79	IPI00430803	2	25012855	0	NaN	-0.322082	NaN
RAB10	Ras-related protein Rab-10	IPI00016513	2	26256976	0	-0.389189	-0.322082	-0.340592
HADHA	Trifunctional enzyme subunit alpha, mitochondrial	IPI00031522;IPI00908351	2	26413504	0	-0.198741	0	-0.601874
HADHB	Trifunctional enzyme subunit beta, mitochondrial	IPI00022793;IPI00893108;IPI00893995;IPI00893587;IPI00893867;IPI00383695	2	26466038	0	-0.400024	0	-0.366475
SELI	Ethanolaminephosphotransferase 1	IPI00028338;IPI00783666;IPI00894558;IPI00930701	2	26531415	0	-0.443197	0	-0.393336
C2orf18	Transmembrane protein C2orf18	IPI00550440;IPI00908962;IPI00909361;IPI00892923	2	26987152	0	-0.270892	NaN	-0.395041
CDKN2AIPNL	CDKN2AIP N-terminal-like protein	IPI00063181;IPI00887796	2	27050037	0	0.572681	0	-0.627635
TMEM214	Transmembrane protein 214	IPI00477118;IPI00843881;IPI00893374;IPI00893778;IPI00183297;IPI00909345;IPI00893519	2	27255778	0	-0.31628	0	-0.344314
KHK	Ketohexokinase	IPI00029488;IPI00216136;IPI00893008	2	27309615	NaN	-0.338885	0	-0.358378
PREB	Prolactin regulatory element-binding protein	IPI00033349;IPI00892567;IPI00892685;IPI00893037;IPI00894237	2	27353624	0	-0.335238	0	-0.386819
SLC5A6	Sodium-dependent multivitamin transporter	IPI00031822;IPI00893063;IPI00893642;IPI00893163;IPI00894560;IPI00893768;IPI00893811	2	27422455	0	-0.270744	0	-0.367862
CAD	CAD protein	IPI00301263;IPI00893035;IPI00893143;IPI00893407;IPI00894050	2	27440258	0	-0.202269	0	-0.35059
GTF3C2	General transcription factor 3C polypeptide 2	IPI00878252;IPI00412837;IPI00893534;IPI00894343;IPI00892857;IPI00894284;IPI00894465	2	27548716	0	-0.245427	0	-0.327786
EIF2B4	Translation initiation factor eIF-2B subunit delta	IPI00005979;IPI00654843;IPI00220232;IPI00908922;IPI00892585;IPI00893055;IPI00893169	2	27587219	0	-0.283793	0	-0.323088
PPM1G	Protein phosphatase 1G	IPI00006167;IPI00746326	2	27604061	0	-0.333505	0	-0.322276
NRBP1	Nuclear receptor-binding protein	IPI00604756;IPI00893743;IPI00893598;IPI00894537	2	27650657	0	-0.378203	0	-0.345836
SLC4A1AP	Kanadaptin	IPI00306749;IPI00936495;IPI00894411	2	27886338	0	-0.379641	0	-0.250118
BRE	BRCA1-A complex subunit BRE	IPI00164724;IPI00149276;IPI00719447;IPI00446802;IPI00874261;IPI00892695;IPI00877161	2	28112808	0	-0.391628	0	-0.185739
PPP1CB	Serine/threonine-protein phosphatase PP1-beta catalytic subunit	IPI00218236;IPI00930380;IPI00894274;IPI00892668;IPI00894333;IPI00894160	2	28974506	0	-0.478668	0	-0.34799
WDR43	WD repeat-containing protein 43	IPI00937477;IPI00892938;IPI00892529;IPI00893207	2	29117509	0	-0.373513	0	-0.239975
LCLAT1	Lysocardiolipin acyltransferase 1	IPI00419643;IPI00456786;IPI00910254;IPI00166225	2	30670092	0	-0.353037	0	-0.311454													Prosaposin (Variant Gaucher disease and variant metachromatic leukodystrophy) variant
XDH	Xanthine dehydrogenase/oxidase	IPI00244391	2	31557187	0	-0.399505	NaN	-0.346563
DPY30	Protein dpy-30 homolog	IPI00028109;IPI00893184	2	32092878	0	-0.358106	0	0.232063
MEMO1	Protein MEMO1	IPI00032426;IPI00514619;IPI00913927;IPI00893200;IPI00893861;IPI00893436	2	32092878	0	-0.343955	0	0.278894
YIPF4	Protein YIPF4	IPI00031127;IPI00894297	2	32502979	0	-0.225057	0	-0.0533892
BIRC6	Baculoviral IAP repeat-containing protein 6	IPI00299635;IPI00939720;IPI00893564	2	32582096	0	-0.405619	-0.371315	-0.172899
TTC27	Tetratricopeptide repeat protein 27	IPI00183938;IPI00893942	2	32853099	-0.861116	-0.486744	NaN	-0.27384
LTBP1	Latent-transforming growth factor beta-binding protein 1	IPI00784258;IPI00302679;IPI00929158;IPI00894247;IPI00893975;IPI00220249;IPI00893273;IPI00893543;IPI00893279	2	33172039	-0.861116	-0.437915	-0.371315	-0.320165
FAM98A	Protein FAM98A	IPI00174442;IPI00872161;IPI00921584;IPI00894178	2	33808725	-0.861116	-0.46127	-0.371315	-0.325789
STRN	Striatin	IPI00014456;IPI00654594;IPI00887480;IPI00888357;IPI00888525	2	37070783	-0.861116	-0.385359	-0.390615	-0.246573
HEATR5B	HEAT repeat-containing protein 5B	IPI00479069;IPI00333696;IPI00877102;IPI00893249	2	37195526	-0.861116	-0.283206	-0.390615	-0.130668
EIF2AK2	Interferon-induced, double-stranded RNA-activated protein kinase	IPI00019463;IPI00385404;IPI00807398;IPI00892809	2	37326353	-0.861116	-0.318692	-0.390615	-0.150251
CEBPZ	CCAAT/enhancer-binding protein zeta	IPI00306723;IPI00893383	2	37428755	0	-0.303408	-0.390615	-0.184275
CYP1B1	Cytochrome P450 1B1	IPI00003451;IPI00742001;IPI00938262	2	38294116	0	-0.363293	0	0.367418
ATL2	Atlastin-2	IPI00169267;IPI00893779;IPI00845387;IPI00007183;IPI00894553;IPI00917944;IPI00917688	2	38522022	0	-0.419386	0	0.195887
HNRPLL	Heterogeneous nuclear ribonucleoprotein L-like	IPI00103247;IPI00470410;IPI00745396;IPI00479814;IPI00916689;IPI00915954;IPI00916722	2	38789120	0	-0.339471	0	0.220966
HNRPLL	Heterogeneous nuclear ribonucleoprotein L-like	IPI00554613	2	38789120	0	-0.339471	0	0.220966
SFRS7	Splicing factor, arginine/serine-rich 7	IPI00003377;IPI00916448;IPI00744364;IPI00939530;IPI00917346;IPI00943308;IPI00215907	2	38970741	0	-0.342478	0	0.247758
EML4	Echinoderm microtubule-associated protein-like 4	IPI00001466;IPI00940934;IPI00854834;IPI00913926;IPI00893935;IPI00917887	2	42396490	0	-0.305015	0	0.257306
ZFP36L2	Butyrate response factor 2	IPI00604786	2	43449541	NaN	-0.259226	0	0.114015
THADA	Thyroid adenoma-associated protein	IPI00894544;IPI00936978;IPI00412647;IPI00900350;IPI00900266;IPI00894087;IPI00894197;IPI00640767;IPI00892620;IPI00915395;IPI00917435;IPI00916442;IPI00893798	2	43457975	0	-0.282419	0	0.306196
LRPPRC	Leucine-rich PPR motif-containing protein, mitochondrial	IPI00783271;IPI00917568;IPI00917844;IPI00917676;IPI00917975	2	44113647	0	-0.401984	0	0.215173
PPM1B	Protein phosphatase 1B	IPI00026612;IPI00216507;IPI00915882;IPI00743802;IPI00935370;IPI00651725;IPI00917979;IPI00651767;IPI00916263;IPI00219537	2	44395108	0	-0.375025	0	0.167691
SRBD1	S1 RNA-binding domain-containing protein 1	IPI00171087;IPI00843788	2	45615819	NaN	-0.418415	0	0.187651
MCFD2	Multiple coagulation factor deficiency protein 2	IPI00328680;IPI00916418;IPI00917993	2	47129013	0	-0.374043	0	0.203175
CALM1	Calmodulin	IPI00916768;IPI00075248;IPI00794543;IPI00916600;IPI00386621;IPI00915959;IPI00219796;IPI00646205	2	47272677	0	-0.0210792	0	0.289168
EPCAM	Putative uncharacterized protein EPCAM	IPI00893715;IPI00296215;IPI00893928	2	47572297	0	-0.330031	0	0.269517
MSH2	DNA mismatch repair protein Msh2	IPI00017303;IPI00893933;IPI00940797;IPI00941267;IPI00942143;IPI00940255;IPI00942418;IPI00783458;IPI00783348;IPI00816513	2	47630108	0	-0.436344	0	0.161271
MSH6	DNA mismatch repair protein Msh6	IPI00384456;IPI00106847;IPI00440122;IPI00893449;REV_IPI00401820;IPI00892806;IPI00893025	2	48010221	0	-0.402146	0	0.0219817
KLRAQ1	KLRAQ motif-containing protein 1	IPI00396527;IPI00747521;IPI00914034;IPI00845272;IPI00845285;IPI00893683	2	48667737	NaN	-0.350891	0	0.215232
C2orf30	XTP3-transactivated gene B protein	IPI00748151;IPI00894202;IPI00432337;IPI00893828	2	54014181	0	NaN	0	NaN
PSME4	Proteasome activator complex subunit 4	IPI00005260;IPI00783948;IPI00829629;IPI00894486;IPI00894476	2	54091204	0	-0.369443	0	0.233023
SPTBN1	Spectrin beta chain, brain 1	IPI00005614;IPI00328230;IPI00333015;IPI00914949;IPI00216704;IPI00783228;IPI00237806;IPI00024657	2	54683422	0	-0.46207	0	0.151958
RTN4	Reticulon-4	IPI00298289;IPI00021766;IPI00478442;IPI00477663;IPI00894213;IPI00894099;IPI00873380;IPI00219207	2	55199325	0	-0.382037	0	0.249556
MTIF2	Translation initiation factor IF-2, mitochondrial	IPI00005039;IPI00894045;IPI00894520	2	55463731	0	-0.37882	0	0.300795
CCDC88A	Girdin	IPI00171134;IPI00654603;IPI00943263;IPI00893693;IPI00893391;IPI00893288;IPI00893019;IPI00892916	2	55514978	NaN	-0.325933	0	0.33173
CCDC104	Coiled-coil domain-containing protein 104	IPI00412539;IPI00171833;IPI00893132;IPI00892803;IPI00892552	2	55746740	0	-0.277682	NaN	0.278241
PNPT1	Polyribonucleotide nucleotidyltransferase 1, mitochondrial	IPI00744711;IPI00894110;IPI00892880;IPI00892520;IPI00893252;IPI00892680	2	55861198	0	-0.413519	0	0.255692
VRK2	Serine/threonine-protein kinase VRK2	IPI00375427;IPI00329275;IPI00375430;IPI00893010;IPI00375428;IPI00375429;IPI00922796;IPI00893024;IPI00892903	2	58134786	NaN	-0.432148	0	0.318303
REL	C-Rel proto-oncogene protein	IPI00029773;IPI00784297;IPI00939317	2	61108656	0	-0.424763	NaN	0.179979
USP34	Ubiquitin carboxyl-terminal hydrolase 34	IPI00297593;IPI00894492;IPI00787401;IPI00914601;IPI00941592	2	61414591	0	-0.388003	0	0.149297
XPO1	Exportin-1	IPI00298961;IPI00893013;IPI00894253;IPI00892935;IPI00894515;IPI00893771;IPI00893889;IPI00894059;IPI00892777;IPI00892684;IPI00894165;IPI00893403;IPI00892827	2	61704984	0	-0.466577	0	0.0985585
CCT4	T-complex protein 1 subunit delta	IPI00302927;IPI00893358;IPI00921414	2	62095224	0	-0.359985	0	0.286425
COMMD1	COMM domain-containing protein 1	IPI00171117;IPI00917011;IPI00918005	2	62115859	NaN	-0.295852	0	0.2719
EHBP1	EH domain-binding protein 1	IPI00178187;IPI00845271;IPI00433194;IPI00893239	2	62900986	NaN	-0.394484	0	0.806668
MDH1	Malate dehydrogenase	IPI00916111;IPI00291005;IPI00915869;IPI00916253;IPI00916551;IPI00887943	2	63815743	0	-0.335764	0	0.612603
UGP2	UTP--glucose-1-phosphate uridylyltransferase	IPI00329331;IPI00873223;IPI00939504	2	64068074	0	-0.409712	0	0.612715
UGP2	UTP--glucose-1-phosphate uridylyltransferase	IPI00395676	2	64068074	0	-0.409712	0	0.612715
GRP	Galectin-related protein	IPI00023549	2	64681103	0	-0.414667	0	0.595302
AFTPH	Aftiphilin	IPI00554740;IPI00429547;IPI00329005;IPI00434952;IPI00554475	2	64751465	0	-0.326763	0	0.652279
SLC1A4	Neutral amino acid transporter A	IPI00015476;IPI00913845;IPI00922120	2	65215579	0	-0.390189	0	0.537156
RAB1A	Ras-related protein Rab-1A	IPI00005719;IPI00937805;IPI00922662;IPI00917079;IPI00334174;IPI00185217;IPI00394882;IPI00383449	2	65297835	0	-0.52232	0	0.425102
ACTR2	cDNA FLJ51656, highly similar to Actin-like protein 2	IPI00470573;IPI00005159;IPI00176593;IPI00909247	2	65454887	-1.20063	-0.346605	0	0.529262
WDR92	WD repeat-containing protein 92	IPI00937835;IPI00916920	2	68358068	-1.20063	-0.493583	0	0.383185
PNO1	RNA-binding protein PNO1	IPI00024524;IPI00915874	2	68384976	NaN	-0.511794	0	0.432212
GFPT1	Glucosamine--fructose-6-phosphate aminotransferase [isomerizing] 1	IPI00217952;IPI00299506	2	69552403	-1.20063	-0.493936	0	0.507521
NFU1	NFU1 iron-sulfur cluster scaffold homolog, mitochondrial	IPI00455153;IPI00917200;IPI00160021;IPI00472265	2	69622882	-1.20063	-0.381804	0	0.300351
AAK1	AP2-associated protein kinase 1	IPI00916402;IPI00479760;IPI00916534;IPI00337426;IPI00033606;IPI00412057	2	69686398	-1.20063	-0.388748	0	0.332937
	Uncharacterized protein FLJ45252	IPI00397883	2	69686414	NaN	NaN	0	NaN
ANXA4	Proliferation-inducing protein 28	IPI00793199;IPI00872780	2	69947923	-1.20063	-0.381678	0	0.513458
PCBP1	Poly(rC)-binding protein 1	IPI00016610	2	70314585	-0.835856	-0.420268	0.737216	0.488868
TIA1	Nucleolysin TIA-1 isoform p40	IPI00291398;IPI00926358;IPI00333996;IPI00927286;IPI00743479;IPI00909906	2	70436576	NaN	-0.344677	0.737216	0.574268
PCYOX1	Prenylcysteine oxidase 1	IPI00384280;IPI00925564;IPI00924611;IPI00927939;IPI00927689	2	70484518	-0.835856	-0.346979	0.737216	0.585866
SNRPG	Small nuclear ribonucleoprotein G-like protein	IPI00925251;IPI00745343;IPI00016572;IPI00924895;IPI00925525;IPI00878380	2	70508494	0	-0.362393	0.737216	0.591558
FAM136A	Protein FAM136A	IPI00303722;IPI00927933;IPI00927267;IPI00879701;IPI00924885;IPI00879285	2	70523107	0	-0.228962	0.737216	0.57521
NAGK	cDNA FLJ56394, highly similar to N-acetylglucosamine kinase (EC 2.7.1.59)	IPI00296526;IPI00939575;IPI00926939;IPI00927109;IPI00924569;IPI00925231;IPI00441875	2	71295408	0	-0.382303	0.737216	0.542691													ADAM metallopeptidase domain 15
MPHOSPH10	U3 small nucleolar ribonucleoprotein protein MPP10	IPI00012149;IPI00927397	2	71357444	0	-0.365582	0.737216	0.493156
ZNF638	Zinc finger protein 638	IPI00470596;IPI00607784;IPI00607679;IPI00178953;IPI00916798;IPI00607883	2	71503691	0	-0.504465	0.737216	0.512651
EXOC6B	cDNA FLJ13729 fis, clone PLACE3000121, weakly similar to VESICULAR TRAFFIC CONTROL PROTEIN SEC15	IPI00852806;IPI00917263	2	72403113	NaN	-0.376179	0	0.567285
SPR	Sepiapterin reductase	IPI00017469;IPI00909276;REV_IPI00290562	2	73114489	0	-0.41038	0	0.49861
SMYD5	SET and MYND domain-containing protein 5	IPI00013789;IPI00879515;IPI00879662;IPI00878988	2	73441350	0	-0.518156	0	0.48816
PAP21	Protease-associated domain-containing protein of 21 kDa	IPI00031138	2	73455134	-1.06055	-0.424523	NaN	0.22694
CCT7	T-complex protein 1 subunit eta	IPI00018465;IPI00552072;IPI00916908	2	73460548	-1.06055	-0.310524	0	0.320464
ALMS1	Alstrom syndrome protein 1	IPI00178743;IPI00917930;IPI00740123;IPI00740909;IPI00854639	2	73612886	NaN	-0.352256	0	0.641349
TPRKB	TP53RK-binding protein	IPI00217362;IPI00301432;IPI00883884;IPI00829935;IPI00910103	2	73955818	-1.06055	-0.452641	0	0.603306
STAMBP	STAM-binding protein	IPI00007943;IPI00917973;IPI00917136;IPI00916971	2	74056086	-1.11168	-0.543626	0	0.514834
DGUOK	Deoxyguanosine kinase, mitochondrial	IPI00004461;IPI00221320;IPI00221318;IPI00221317;IPI00221319	2	74153953	NaN	-0.465813	0	0.498297
MTHFD2	Bifunctional methylenetetrahydrofolate dehydrogenase/cyclohydrolase, mitochondrial	IPI00011307;IPI00743626;IPI00916740;IPI00915768;IPI00878287	2	74425689	-1.11168	-0.380806	0	0.550911
DCTN1	cDNA FLJ56465, highly similar to Dynactin-1	IPI00935906;IPI00916757;IPI00872359;IPI00873712;IPI00029485;IPI00917681;IPI00914026;IPI00219114;IPI00917166;IPI00465112;IPI00555695;IPI00917852;IPI00917189;IPI00916359;IPI00917045;IPI00916125;REV_IPI00401138;IPI00916478	2	74588281	-1.11168	-0.372253	0	0.618391
RTKN	Rhotekin	IPI00029834;IPI00386977;IPI00157230;IPI00556419	2	74652963	-1.11168	NaN	0	NaN
MOGS	Mannosyl-oligosaccharide glucosidase	IPI00328170;IPI00916474;IPI00916800;IPI00916659	2	74688184	-1.06055	NaN	0	NaN
MRPL53	39S ribosomal protein L53, mitochondrial	IPI00061531;IPI00918013	2	74699085	0	-0.458902	0	0.487786
AUP1	Ancient ubiquitous protein 1	IPI00001891;IPI00215815;IPI00910371;IPI00917463	2	74753772	0	NaN	0	NaN
HK2	Hexokinase-2	IPI00102864;IPI00917193	2	75061108	0	-0.328248	0	0.539464
MRPL19	39S ribosomal protein L19, mitochondrial	IPI00027096;IPI00874009	2	75873909	0	-0.298273	0	0.561188
TCF9	GC-rich sequence DNA-binding factor	IPI00418340;IPI00807475;IPI00916593	2	75879126	NaN	-0.327624	0	0.573214
SUCLG1	Succinyl-CoA ligase [GDP-forming] subunit alpha, mitochondrial	IPI00872762;IPI00921173;IPI00916453;IPI00916298	2	84650647	0	-0.349389	0	0.53013
TMSB10	Thymosin beta-10	IPI00220827;CON_00695841	2	85132749	0	-0.276692	0	0.467234
KCMF1	E3 ubiquitin-protein ligase KCMF1	IPI00306661;IPI00938130;IPI00925907;IPI00916081	2	85198216	0	-0.238662	0	0.352805
TGOLN2	Trans-Golgi network integral membrane protein 2	IPI00012545;IPI00921828;IPI00219049;IPI00855872;IPI00297543;IPI00855725;IPI00445166	2	85538807	0	-0.351947	0	0.107844
RETSAT	All-trans-retinol 13,14-reductase	IPI00296157;IPI00335161;IPI00909005;IPI00915989;IPI00917553	2	85569079	0	-0.307722	0	0.127451
CAPG	Macrophage-capping protein	IPI00027341;IPI00917562;IPI00917178	2	85621871	0	-0.250268	0	0.20408
MAT2A	S-adenosylmethionine synthetase isoform type-2	IPI00010157;IPI00916229;IPI00909932;IPI00909877;IPI00916889	2	85766288	0	-0.253153	0	0.260612
GGCX	Vitamin K-dependent gamma-carboxylase	IPI00305698;IPI00915421	2	85774743	0	-0.12493	NaN	-0.0620507
VAMP8	Vesicle-associated membrane protein 8	IPI00030911;IPI00917990;IPI00924720	2	85788685	0	-0.218122	0	0.175459
RNF181	E3 ubiquitin-protein ligase RNF181	IPI00292354;IPI00927509;IPI00926363;IPI00927050;IPI00917561	2	85822848	NaN	NaN	0	NaN
USP39	U4/U6.U5 tri-snRNP-associated protein 2	IPI00419844;IPI00916833;IPI00916761;IPI00916869;IPI00917733;IPI00917974;IPI00917843	2	85829965	0	-0.233826	0	0.142605
POLR1A	DNA-directed RNA polymerase I subunit RPA1	IPI00031960;IPI00916060	2	86253451	0	-0.41734	0	0.120328
PTCD3	Pentatricopeptide repeat-containing protein 3, mitochondrial	IPI00783302;IPI00867557;IPI00916956;IPI00917986;IPI00916623;IPI00917395	2	86333305	0	-0.39189	0	0.100987
IMMT	Mitochondrial inner membrane protein	IPI00554469;IPI00009960;IPI00940432;IPI00926611;IPI00470829;IPI00925553;IPI00910079;IPI00655644;IPI00915803	2	86371055	0	-0.385419	0	0.0971954
VPS24	Charged multivesicular body protein 3	IPI00100673;IPI00478935;IPI00909091;IPI00917158;IPI00917494	2	86730554	0	-0.467099	0	0.222957
RPIA	Ribose-5-phosphate isomerase	IPI00026513	2	88991162	0	-0.370186	0	0.189176
MRPS5	28S ribosomal protein S5, mitochondrial	IPI00169400;IPI00215872;IPI00908489	2	95752952	0	-0.413245	0	0.479667
FAHD2A	Fumarylacetoacetate hydrolase domain-containing protein 2A	IPI00329742;IPI00301994;IPI00943262;IPI00910111;IPI00878626;IPI00927122	2	96068469	0	-0.440314	0	0.327752
CIAO1	Protein CIAO1	IPI00008791;IPI00908614	2	96931870	0	-0.213671	0	-0.0933169
SNRNP200	U5 small nuclear ribonucleoprotein 200 kDa helicase	IPI00420014;IPI00740142;IPI00168235;IPI00927472;IPI00937839;IPI00735397	2	96940074	0	-0.205503	0	-0.0967018
NCAPH	Condensin complex subunit 2	IPI00299507;IPI00925237;IPI00927291;IPI00924630;IPI00926909;IPI00926197	2	97001525	0	-0.190097	0	-0.100568
LMAN2L	VIP36-like protein	IPI00218337;IPI00744259;IPI00909084;IPI00926654	2	97371666	0	-0.347881	0	-0.330832
ANKRD39	Ankyrin repeat domain-containing protein 39	IPI00337574;IPI00884424	2	97502348	NaN	NaN	0	NaN
SEMA4C	Semaphorin-4C	IPI00073763;IPI00435974;IPI00031510	2	97525453	0	-0.356146	0	-0.282135
COX5B	Cytochrome c oxidase subunit 5B, mitochondrial	IPI00021785	2	98262503	0	-0.368697	0	-0.139839
ACTR1B	Beta-centractin	IPI00029469;IPI00917682	2	98272431	NaN	-0.395845	0	-0.162027
TMEM131	Transmembrane protein 131	IPI00853149	2	98372796	NaN	-0.419627	0	-0.148783
UNC50	Protein unc-50 homolog	IPI00641805	2	99225042	NaN	-0.298003	0	-0.106281
MRPL30	39S ribosomal protein L30, mitochondrial	IPI00465176;IPI00748207;IPI00807606;IPI00917535	2	99771461	0	-0.271213	-0.476432	-0.0121242
TXNDC9	Thioredoxin domain-containing protein 9	IPI00022386;IPI00917664;IPI00917790;IPI00917937;IPI00916969;IPI00915910	2	99935445	0	-0.322019	-0.476432	-0.0894981
EIF5B	Eukaryotic translation initiation factor 5B	IPI00299254	2	99953816	-0.450101	-0.401736	-0.476432	-0.063488
PDCL3	Phosducin-like protein 3	IPI00031629;IPI00922315;IPI00917911;IPI00873451	2	101179152	-0.450101	-0.404849	-0.476432	-0.110902
RPL31	60S ribosomal protein L31	IPI00026302;IPI00917298;IPI00848331;IPI00856058;IPI00916315;IPI00915795;IPI00916572;IPI00917675;IPI00479517;IPI00878870	2	101618177	-0.450101	-0.449806	-0.476432	-0.167183
C2orf29	Uncharacterized protein C2orf29	IPI00014194;IPI00916080	2	101869264	0	-0.296601	-0.476432	-0.117083
MAP4K4	Mitogen-activated protein kinase kinase kinase kinase 4	IPI00006752;IPI00604647;IPI00219800;IPI00927016;IPI00941980;IPI00922561;IPI00219802;IPI00219799;IPI00639883;IPI00927735;IPI00749135;IPI00924942;IPI00798243	2	102313312	0	-0.456086	-0.476432	-0.21582
MRPS9	28S ribosomal protein S9, mitochondrial	IPI00641924;IPI00916714	2	105654441	0	-0.453084	-0.476432	-0.16778
TGFBRAP1	Transforming growth factor-beta receptor-associated protein 1	IPI00550891	2	105880871	0	-0.371359	-0.830368	-0.0977967
FHL2	Four and a half LIM-domain protein 2	IPI00396967;IPI00743342;IPI00398431;IPI00916700	2	105974169	NaN	-0.355013	-0.830368	-0.0971917
UXS1	UDP-glucuronic acid decarboxylase 1	IPI00410544;IPI00657807;IPI00916527;IPI00658111;IPI00916638;IPI00916816;IPI00915766	2	106709759	-1.04313	-0.402259	-0.830368	-0.183057
GCC2	GRIP and coiled-coil domain-containing protein 2	IPI00333197;IPI00005631;IPI00872239;IPI00917491;IPI00024426;IPI00879102;IPI00853085;IPI00942326;IPI00916213	2	109065017	-1.04313	-0.364201	-0.826508	-0.153409
LIMS1	LIM and senescent cell antigen-like-containing domain protein 1	IPI00788612;IPI00917064;IPI00917579;IPI00398576;IPI00930549;IPI00815737;IPI00867554;IPI00916076;IPI00017465;IPI00917739;IPI00936709	2	109150912	-1.04313	-0.397725	-0.476432	-0.0645103
RANBP2	E3 SUMO-protein ligase RanBP2	IPI00221325;IPI00915960;IPI00916646;IPI00915967;IPI00926222;IPI00926400;IPI00917371;IPI00888992;IPI00916803;IPI00940055;IPI00916333	2	109335902	-1.04313	-0.418831	-0.476432	-0.0413686
SEPT10	Septin-10	IPI00873459;IPI00926875;IPI00374970;IPI00927054;IPI00872036;IPI00921858;IPI00412153;IPI00927577;IPI00927824	2	110300380	-1.04313	-0.409715	-0.476432	-0.195338
ANKRD57	Ankyrin repeat domain-containing protein 57	IPI00253323	2	110371911	NaN	-0.393754	-0.476432	-0.227905
ANAPC1	Anaphase-promoting complex subunit 1	IPI00033907;IPI00935517;IPI00787723;IPI00917588	2	112523848	-1.04313	-0.365805	-0.476432	0.0908792
POLR1B	DNA-directed RNA polymerase I subunit RPA2	IPI00418797;IPI00026445;IPI00916790;IPI00184886;IPI00917431;IPI00917845;IPI00917238;IPI00915797;IPI00916605;IPI00916595;IPI00916381	2	113299492	-1.04313	-0.305428	-0.476432	-0.0644082
ACTR3	Actin-related protein 3	IPI00028091;IPI00908396;IPI00916540;IPI00916399	2	114647537	-1.04313	-0.399146	0	-0.131688
DDX18	ATP-dependent RNA helicase DDX18	IPI00301323;IPI00657846;IPI00555700	2	118572226	0	-0.432321	0	0.311357
CCDC93	Coiled-coil domain-containing protein 93	IPI00154668;IPI00796758;IPI00893617	2	118673054	NaN	-0.557797	0	0.259076
C2orf76	UPF0538 protein C2orf76	IPI00046682;IPI00917539	2	120059801	0	NaN	0	NaN
DBI	Acyl-CoA-binding protein	IPI00010182;IPI00922055;IPI00921830;IPI00218836;IPI00815745	2	120124497	0	-0.361142	0	0.290643
EPB41L5	Band 4.1-like protein 5	IPI00217841;IPI00376221;IPI00890731;IPI00890719	2	120770581	0	-0.372776	0	0.227862
RALB	cDNA FLJ45773 fis, clone NETRP2003448, highly similar to Ras-related protein RAL-B	IPI00444204;IPI00004397;IPI00927371;IPI00926453	2	120997640	0	-0.392681	0	0.183441
CLASP1	CLIP-associating protein 1	IPI00396279;IPI00744551;IPI00915353;IPI00828013;IPI00926355;IPI00927744;IPI00927708;IPI00926566;IPI00927083;IPI00790508	2	122095352	0	-0.433072	0	-0.125383
MKI67IP	MKI67 FHA domain-interacting nucleolar phosphoprotein	IPI00154590;IPI00916663;IPI00916807;IPI00908705;IPI00916514;IPI00915819	2	122484521	0	-0.434036	0	-0.108978
TSN	Translin	IPI00018768;IPI00917623;IPI00916061;IPI00922875	2	122494679	0	-0.472155	0	-0.165296
ERCC3	TFIIH basal transcription factor complex helicase XPB subunit	IPI00747053;IPI00917823;IPI00917952	2	128014866	0	-0.371771	0	-0.0790927
IWS1	Protein IWS1 homolog	IPI00296432;IPI00909451;IPI00908727;IPI00386012;IPI00916640;IPI00658007	2	128193783	NaN	-0.49898	0	-0.137461
WDR33	WD repeat-containing protein 33	IPI00106567;IPI00432450;IPI00917459	2	128458596	0	-0.376895	0	-0.121181
UGCGL1	UDP-glucose:glycoprotein glucosyltransferase 1	IPI00024466;IPI00619903;IPI00927111	2	128848774	0	NaN	0	NaN
SMPD4	Sphingomyelin phosphodiesterase 4	IPI00828125;IPI00793691;IPI00743121;IPI00903175;IPI00910464;IPI00827746;IPI00940103;IPI00909249;IPI00910965;IPI00828176;IPI00916412;IPI00916439;IPI00908838;IPI00852777;IPI00916086;IPI00917450;IPI00917957;IPI00915805	2	130908980	0	NaN	0	NaN
FAM128B	Putative uncharacterized protein FAM128B	IPI00917656;IPI00410094;IPI00917540;IPI00916713;IPI00925433;IPI00916308	2	130939310	0	NaN	0	NaN
IMP4	U3 small nucleolar ribonucleoprotein protein IMP4	IPI00916569;IPI00181116;IPI00917966;IPI00917458;IPI00916398	2	131099798	0	NaN	0	NaN
CCNT2	Cyclin-T2	IPI00030313;IPI00217564;IPI00925381;IPI00927944	2	135675805	NaN	-0.404914	0	-0.10722
RAB3GAP1	Rab3 GTPase-activating protein catalytic subunit	IPI00927682;IPI00014235;IPI00555624;IPI00927898	2	135809835	0	-0.37021	0	-0.0914964
R3HDM1	cDNA FLJ77529, highly similar to Homo sapiens R3H domain containing 1 (R3HDM1), mRNA	IPI00916703;IPI00332932;IPI00916859;IPI00917939;IPI00847498;IPI00916011;IPI00916383;IPI00916835	2	136289025	0	-0.280005	0	-0.0107016
UBXN4	UBX domain-containing protein 4	IPI00293946;IPI00916552;IPI00448916;IPI00917307	2	136499189	0	-0.291326	0	-0.0113205
MCM6	DNA replication licensing factor MCM6	IPI00031517;IPI00908729	2	136597196	0	-0.323348	0	-0.0216515
DARS	Aspartyl-tRNA synthetase, cytoplasmic	IPI00216951;IPI00917615;IPI00917783;IPI00917492;IPI00917920;IPI00917399	2	136664247	0	-0.359356	0	-0.0467716
KYNU	Kynureninase	IPI00003818;IPI00651624;IPI00916732;IPI00915775	2	143635067	0	-0.346065	0	-0.0456455
NMI	N-myc-interactor	IPI00012450	2	152126979	0	-0.31186	0	-0.0847076
RIF1	Telomere-associated protein RIF1	IPI00293845;IPI00924510;IPI00375454;IPI00925200;IPI00927193	2	152266397	NaN	-0.340928	0	-0.132666
STAM2	Signal transducing adapter molecule 2	IPI00290542;IPI00607771	2	152973315	0	-0.47308	0	-0.111551
FMNL2	Formin-like protein 2	IPI00044748;IPI00847987;IPI00847755;IPI00025202;IPI00163516;IPI00926722	2	153191751	NaN	-0.343583	0	-0.0481514
PRPF40A	Pre-mRNA-processing factor 40 homolog A	IPI00337387;IPI00337386;IPI00337385;IPI00397509	2	153508107	0	-0.405753	0	-0.13344
GPD2	Glycerol-3-phosphate dehydrogenase, mitochondrial	IPI00017895;IPI00719611;IPI00915789;IPI00918022	2	157291802	0	-0.374712	0	-0.0192844
PKP4	Plakophilin-4	IPI00021076;IPI00334400;IPI00747119;IPI00761037;IPI00940183	2	159313476	0	-0.350973	0	-0.0758957
TANC1	Protein TANC1	IPI00173946;IPI00885010;IPI00925894	2	159825146	0	-0.437409	0	-0.199021
ITGB6	Integrin beta-6	IPI00000151;IPI00917837;IPI00926088;IPI00926712	2	160956177	0	-0.380873	NaN	-0.0203951
RBMS1	cDNA FLJ61322, highly similar to RNA-binding motif,single-stranded-interacting protein 1	IPI00102991;IPI00941661;IPI00033611;IPI00477694;IPI00929296	2	161128662	0	-0.35807	0	-0.0448581													cDNA, FLJ79226, highly similar to HLA class I histocompatibility antigen, alphachain E	MHC HLA-E alpha-1	MHC class I antigen	HLA-E gene exon 2
TANK	TRAF family member-associated NF-kappa-B activator	IPI00299166;IPI00894040;IPI00893511;IPI00893789;IPI00893243;IPI00893594;IPI00893370;IPI00917956;IPI00892829;IPI00892936;IPI00375988;IPI00893904;IPI00893173	2	161993419	NaN	-0.341173	0	0.0215561
PSMD14	26S proteasome non-ATPase regulatory subunit 14	IPI00024821;IPI00915790;IPI00936088	2	162164549	0	-0.314077	0	0.0331413
GCA	Grancalcin	IPI00004524;IPI00925681;IPI00925439;IPI00926799;IPI00927040;IPI00926104;IPI00925872	2	163175350	0	-0.271102	0	0.0777209
COBLL1	Cordon-bleu protein-like 1	IPI00807339;IPI00007133;IPI00807728;IPI00411553;IPI00916729;IPI00916919;IPI00788734	2	165510134	NaN	-0.382233	0	0.0453818
GALNT3	Polypeptide N-acetylgalactosaminyltransferase 3	IPI00004670;IPI00916334;IPI00915831;IPI00456483	2	166604101	0	-0.447814	0	0.5582
STK39	STE20/SPS1-related proline-alanine-rich protein kinase	IPI00004363	2	168810530	0	-0.444523	0	0.195966
LASS6	LASS6 protein	IPI00795030;IPI00409608	2	169312759	0	-0.413801	0	0.242124
SPC25	Kinetochore protein Spc25	IPI00010219;IPI00925465	2	169690645	0	-0.373665	0	0.241798
PPIG	Peptidyl-prolyl cis-trans isomerase G	IPI00006298;IPI00409624;IPI00917908;IPI00916005;IPI00917752	2	170440850	0	0.519863	0	0.247216
SSB	Lupus La protein	IPI00009032;IPI00916802;IPI00916922;IPI00917205;IPI00917386	2	170648443	0	-0.0487552	0	-0.532839
GORASP2	Golgi reassembly-stacking protein 2	IPI00743931;IPI00941614;IPI00916299	2	171784974	0	-0.447508	0	0.27315
DYNC1I2	Cytoplasmic dynein 1 intermediate chain 2	IPI00302712;IPI00216348;IPI00827813;IPI00744015;IPI00827859;IPI00915993;IPI00917978;IPI00412601;IPI00915884;IPI00917180;IPI00917325;IPI00917685;IPI00916278;IPI00917785;IPI00916160;IPI00917564;IPI00917075;IPI00916306	2	172543919	0	-0.305558	0	0.357626
SLC25A12	Calcium-binding mitochondrial carrier protein Aralar1	IPI00386271;IPI00940497	2	172640880	0	-0.449961	0	0.207427
HAT1	Histone acetyltransferase type B catalytic subunit	IPI00024719;IPI00651621;IPI00916606;IPI00916759	2	172778958	0	-0.355144	0	0.333306
ITGA6	Integrin alpha-6	IPI00216225;IPI00921401;IPI00216221;IPI00216223;IPI00010697;IPI00216222;IPI00216224;IPI00921080;IPI00917593;IPI00915974	2	173292082	NaN	-0.421402	0	0.225933
MLTK	Mitogen-activated protein kinase kinase kinase MLT	IPI00029643	2	173940442	NaN	-0.450197	0	0.907589
MLTK	Putative uncharacterized protein ENSP00000387259	IPI00916405;IPI00329638;IPI00384771;IPI00941127	2	173940442	NaN	-0.450197	0	0.907589
OLA1	Obg-like ATPase 1	IPI00216106;IPI00908669;IPI00878789	2	174937175	0	-0.372713	0	0.830765
OLA1	Obg-like ATPase 1	IPI00916847;IPI00290416;IPI00916410;IPI00216105	2	174937175	0	-0.372713	0	0.830765
SCRN3	cDNA FLJ60633, highly similar to Homo sapiens secernin 3 (SCRN3), mRNA	IPI00002311;IPI00942040;IPI00916931;IPI00917308	2	175260458	0	-0.427911	0	0.872188
LNP	Protein lunapark	IPI00028369;IPI00785171;IPI00784901;IPI00916121	2	176788620	0	-0.423411	0	0.807609
MTX2	Metaxin-2	IPI00025717;IPI00477773;IPI00925213;IPI00927437;IPI00927670	2	177134123	0	-0.441062	0	0.764601
HNRNPA3	Heterogeneous nuclear ribonucleoprotein A3	IPI00419373;IPI00939124;IPI00927677;IPI00940369;IPI00470658;IPI00927189;IPI00926389;IPI00927894	2	178077291	0	-0.409303	1.06359	0.803078
HNRNPA3	Heterogeneous nuclear ribonucleoprotein A3	IPI00455134;IPI00927407;IPI00909208	2	178077291	0	-0.409303	1.06359	0.803078
AGPS	Alkyldihydroxyacetonephosphate synthase, peroxisomal	IPI00010349;IPI00917312	2	178257372	NaN	-0.344702	1.06359	0.884511
OSBPL6	Oxysterol-binding protein-related protein 6	IPI00789184;IPI00167804;IPI00220568;IPI00908339;IPI00385134;IPI00384275	2	179059208	NaN	-0.466496	1.06359	0.868773
PRKRA	Interferon-inducible double stranded RNA-dependent protein kinase activator A	IPI00021167;IPI00718940;IPI00719567;IPI00916597;IPI00915919;IPI00917410	2	179296141	0	-0.457677	1.06359	0.84508
TTN	Titin	IPI00759542;IPI00759754;IPI00179357;IPI00759637;IPI00759613;IPI00023283;IPI00375499;IPI00375498;IPI00455173;REV_IPI00023832;IPI00854673;IPI00939896;IPI00940820;IPI00940932;IPI00943225;REV_IPI00238209;IPI00747654	2	179390716	0	-0.428102	1.06359	0.904933
SSFA2	Sperm-specific antigen 2	IPI00400812;IPI00386170;IPI00918003;IPI00830086	2	182756560	0	-0.440658	0.98286	0.896464
DNAJC10	DnaJ homolog subfamily C member 10	IPI00293260;IPI00844115;IPI00873764	2	183580999	0	-0.44733	0.98286	0.885859
NCKAP1	Nck-associated protein 1	IPI00409684;IPI00031982;IPI00902825;IPI00023407	2	183789605	0	-0.473521	0.98286	0.888528
NUP35	Nucleoporin NUP53	IPI00329650;IPI00916892;IPI00927087;IPI00550291;IPI00927491;IPI00927316;IPI00927742	2	183982242	0	-0.379719	0.98286	0.921315
ZC3H15	Zinc finger CCCH domain-containing protein 15	IPI00000279;IPI00909823;IPI00927837	2	187350883	0	-0.363876	0.98286	0.958491
ITGAV	cDNA FLJ51414, highly similar to Integrin alpha-V	IPI00922108;IPI00027505;IPI00555991;IPI00927691	2	187454792	0	-0.389503	0.749342	0.978313
WDR75	WD repeat-containing protein 75	IPI00217240;IPI00917653;IPI00916375	2	190306159	0	-0.412317	0	-0.0941682
HIBCH	3-hydroxyisobutyryl-CoA hydrolase, mitochondrial	IPI00419802;IPI00377161;IPI00916098;IPI00915760;IPI00916393;IPI00871204;IPI00915922;IPI00916939;IPI00916207	2	191054461	0	-0.335208	0	0.0177218
GLS	Glutaminase kidney isoform, mitochondrial	IPI00215687;IPI00917826;IPI00917105;IPI00215685;IPI00916088	2	191745553	0	-0.344779	0	0.0250835
GLS	Glutaminase kidney isoform, mitochondrial	IPI00289159;IPI00916210;IPI00915822;IPI00917573	2	191745553	0	-0.344779	0	0.0250835
STAT1	Signal transducer and activator of transcription 1-alpha/beta	IPI00030781;IPI00795482;IPI00218188;IPI00915952;IPI00797149;IPI00916196;IPI00915841;IPI00916320;IPI00916067	2	191829084	0	-0.366728	0	0.00729001
MYO1B	Myosin-Ib	IPI00414980;IPI00376344;IPI00795618;IPI00793284;IPI00917840;IPI00917642;IPI00917462;IPI00916100;IPI00873721;IPI00917100	2	192109911	0	-0.387344	0	-0.0602895
SLC39A10	Zinc transporter ZIP10	IPI00008085;IPI00917402;IPI00916454;IPI00916039	2	196440701	0	-0.40111	0	-0.0359572
GTF3C3	General transcription factor 3C polypeptide 3	IPI00015806;IPI00411594;IPI00916091;IPI00917026;IPI00917018	2	197627756	0	-0.226973	0	0.0779466
SF3B1	Splicing factor 3B subunit 1	IPI00026089;IPI00917430;IPI00479561;IPI00917674	2	198256698	0	-0.45378	0	-0.121552
HSPD1	60 kDa heat shock protein, mitochondrial	IPI00784154;IPI00917575;IPI00880053;IPI00915941;IPI00917983;IPI00076042;IPI00917686;IPI00916167;IPI00923547;IPI00916653;IPI00917789	2	198351305	0	-0.167961	0	-0.509548
HSPE1	10 kDa heat shock protein, mitochondrial	IPI00220362;IPI00916763;IPI00916345;IPI00938042;IPI00935986;IPI00935211;IPI00414878;IPI00942644	2	198364718	0	NaN	0	NaN
MOBKL3	Mps one binder kinase activator-like 3	IPI00386122;IPI00856011;IPI00398774;IPI00915769	2	198380295	0	-0.301613	0	-0.0963301
C2orf47	Uncharacterized protein C2orf47, mitochondrial	IPI00291751;IPI00927477	2	200820040	0	NaN	0	NaN
SPATS2L	cDNA FLJ59751, weakly similar to Mus musculus spermatogenesis associated, serine-rich 2 (Spats2), mRNA	IPI00023532;IPI00917649;IPI00916831;IPI00103027;IPI00917040;IPI00926880;IPI00925916;IPI00915844;IPI00916544;IPI00927056;IPI00917360;IPI00916902	2	201170604	0	-0.387484	0	-0.0981381
BZW1	cDNA FLJ55789, highly similar to Rattus norvegicus basic leucine zipper and W2 domains 1 (Bzw1), mRNA	IPI00916503;IPI00916112;IPI00785096;IPI00918019;IPI00180128;IPI00900322;IPI00903257;IPI00917597;IPI00916338;IPI00916463;IPI00915826;IPI00916588	2	201675317	0	-1.06521	0	0.374095
NIF3L1	NIF3-like protein 1	IPI00604624;IPI00873590;IPI00451430;IPI00451429;IPI00917949;IPI00916550	2	201754050	0	-0.38351	0	-0.0534707
NDUFB3	NADH dehydrogenase [ubiquinone] 1 beta subcomplex subunit 3	IPI00219383;IPI00925753	2	201936156	0	-0.38062	0	-0.0836244
CASP8	Caspase-8	IPI00220726;IPI00305242;IPI00000149;IPI00220721;IPI00220722;IPI00220725;IPI00073318;IPI00793235;IPI00220723;IPI00220724;IPI00927317;IPI00927151;IPI00927011;IPI00925486;IPI00925770	2	202098166	0	-0.435149	0	-0.0505635
SUMO1	Putative uncharacterized protein SUMO1	IPI00917683;IPI00303105;IPI00917294;IPI00418254;IPI00917981;IPI00477045;IPI00916532;IPI00917832	2	203070903	0	-0.427306	0	-0.108973
NOP58	Nucleolar protein 58	IPI00006379;IPI00924866;IPI00917530	2	203130439	0.634484	-0.257937	0	-0.0412118
WDR12	Ribosome biogenesis protein WDR12	IPI00304232;IPI00926172	2	203744993	0.634484	-0.385571	0	-0.00865445
NBEAL1	Neurobeachin-like protein 1	IPI00418653;IPI00414668;IPI00395569;IPI00925136	2	203879602	NaN	-0.346511	0	-0.0599769
CYP20A1	Putative uncharacterized protein CYP20A1	IPI00010218	2	204103663	0.634484	-0.365192	0	-0.0638511
RAPH1	Ras-associated and pleckstrin homology domains-containing protein 1	IPI00924780;IPI00871620;IPI00656088;IPI00402234;IPI00656058;IPI00655621;IPI00655588;IPI00655897;IPI00656016;IPI00927778;IPI00743280	2	204259068	0.634484	-0.340349	0	-0.0160809
NDUFS1	NADH-ubiquinone oxidoreductase 75 kDa subunit	IPI00604664;IPI00940744;IPI00925023;IPI00927308;IPI00927225;IPI00925853;IPI00924768;IPI00926963	2	206986149	0.634484	-0.388785	0	-0.0242679
EEF1B2	Elongation factor 1-beta	IPI00178440;IPI00164838;IPI00927696;IPI00927920;IPI00926585;IPI00924908	2	207024309	0.634484	0.389498	0	0.103865
ATP5O	ATP synthase subunit O, mitochondrial	IPI00007611;IPI00878218;IPI00853134;IPI00893479	2	207100960	0.634484	0.0958547	0	0.656732
FASTKD2	FAST kinase domain-containing protein 2	IPI00013735;IPI00479951	2	207630081	0.634484	-0.441632	0	-0.0583312
IDH1	Isocitrate dehydrogenase [NADP] cytoplasmic	IPI00027223;IPI00925000;IPI00927256;IPI00926055;IPI00925864;IPI00927373;IPI00924576;IPI00023029	2	209100951	0	-0.378124	0	-0.0792352
MAP2	Microtubule-associated protein 2	IPI00003842;IPI00472094;IPI00735732;IPI00216900;IPI00293579;IPI00926254;IPI00925605;IPI00788941	2	210288782	NaN	-0.394547	0	-0.0225108
RPE	Ribulose-phosphate 3-epimerase	IPI00335280;IPI00910461;IPI00926846;IPI00925376;IPI00373788;IPI00927031;IPI00185258;IPI00939663;IPI00927218;IPI00924782;IPI00926433;IPI00927626;IPI00926040;IPI00925812;IPI00914882;IPI00927442	2	210867289	0	0.138367	0	0.0717262
LANCL1	LanC-like protein 1	IPI00005724;IPI00925884;IPI00927255;IPI00924801;IPI00926882;IPI00925235	2	211295973	0	-0.338473	0	-0.1383
CPS1	Carbamoylphosphate synthetase I	IPI00889534;IPI00011062;IPI00397498;IPI00926403;IPI00926199	2	211342406	0	-0.436011	0	-0.137123
ATIC	Bifunctional purine biosynthesis protein PURH	IPI00289499;IPI00925601;IPI00926426;IPI00926103;IPI00925871;IPI00927536;IPI00925253	2	216176540	0	-0.283741	0	-0.0302032
MREG	Melanoregulin	IPI00783243;IPI00017515;IPI00924967;IPI00924504	2	216807557	0	-0.405777	NaN	-0.12957
XRCC5	ATP-dependent DNA helicase 2 subunit 2	IPI00220834;IPI00871391;IPI00925823;IPI00926445	2	216972187	0	-0.366529	0	-0.0983821
RPL37A	60S ribosomal protein L37a	IPI00414860;IPI00926175;IPI00926815;IPI00924813;IPI00477215	2	217362912	0	-0.34263	0	-0.171405
IGFBP2	Insulin-like growth factor-binding protein 2	IPI00297284;IPI00556442;IPI00927165;IPI00926948;IPI00927386	2	217497551	0	-0.410728	NaN	-0.234692
IGFBP5	Insulin-like growth factor-binding protein 5	IPI00029236;IPI00924537	2	217536828	0	-0.498908	0	-0.390852
ARPC2	Actin-related protein 2/3 complex subunit 2	IPI00005161;IPI00000477;IPI00925920;IPI00926315;IPI00927156;IPI00925705	2	219081817	0	-0.259385	0	-0.243919
AAMP	Angio-associated migratory cell protein	IPI00927731;IPI00014481;IPI00924477;IPI00924705;IPI00925243	2	219128850	0	NaN	0	NaN
PNKD	Probable hydrolase PNKD	IPI00001022	2	219135115	0	-0.349444	0	-0.270161
PNKD	Probable hydrolase PNKD	IPI00328714;IPI00030458;IPI00855925	2	219135115	0	-0.349444	0	-0.270161
RQCD1	Cell differentiation protein RCD1 homolog	IPI00023101;IPI00922574;IPI00063902;IPI00926472;IPI00926084	2	219433303	0	-0.39431	0	-0.0973831
BCS1L	Mitochondrial chaperone BCS1	IPI00003985;IPI00925074;IPI00924626;IPI00924601;IPI00927724;IPI00925726;IPI00927504	2	219523487	0	-0.399413	-0.456203	-0.235323
RNF25	E3 ubiquitin-protein ligase RNF25	IPI00059944	2	219528587	0	-0.400683	-0.456203	-0.237104
APG9L1	cDNA FLJ77748	IPI00916626;IPI00383396;IPI00555659;IPI00439694;IPI00916599;IPI00916010;IPI00917625	2	220074494	0	-0.276972	-0.456203	-0.204429
ANKZF1	Ankyrin repeat and zinc finger domain-containing protein 1	IPI00335437;IPI00916311;IPI00909687;IPI00916826;IPI00916154;IPI00916654	2	220094479	NaN	-0.272124	-0.456203	-0.207871
TUBA4A	Tubulin alpha-4A chain	IPI00007750;IPI00794663;IPI00335314;IPI00794009;IPI00916823;IPI00797717;IPI00916391;IPI00917863;IPI00879535;IPI00062209	2	220114433	0	NaN	-0.456203	NaN
DNPEP	Aspartyl aminopeptidase	IPI00015856;IPI00658215;IPI00658188;IPI00029820;IPI00072257;IPI00658014;IPI00657991;IPI00658049;IPI00333813;IPI00657933	2	220238268	0	0.719392	-0.456203	0.704455
DES	Desmin	IPI00465084	2	220283099	NaN	-0.348562	-0.456203	-0.236838
GMPPA	Mannose-1-phosphate guanyltransferase alpha	IPI00657888;IPI00101782;IPI00383767;IPI00893044;IPI00657652;IPI00910336	2	220363589	0	-0.488398	-0.456203	-0.413195
STK11IP	Serine/threonine kinase 11-interacting protein	IPI00170934;IPI00885068;IPI00910117;IPI00909450;IPI00893226;IPI00893083	2	220462582	0	-0.343234	-0.456203	-0.252559
FARSB	Phenylalanyl-tRNA synthetase beta chain	IPI00300074	2	223435255	0	-0.363977	-0.456203	-0.0494033
ACSL3	Long-chain-fatty-acid--CoA ligase 3	IPI00031397;IPI00916819;IPI00917636	2	223725652	0	-0.381079	-0.456203	-0.11444
WDFY1	WD repeat and FYVE domain-containing protein 1	IPI00024283;IPI00303883;IPI00916648	2	224720433	0	-0.403369	-0.456203	-0.163587
MRPL44	39S ribosomal protein L44, mitochondrial	IPI00009680	2	224822121	0	-0.429372	-0.456203	-0.159886
CUL3	Cullin-3	IPI00014312;IPI00382458;IPI00382459;IPI00917651;IPI00917208;IPI00916926;IPI00025819;IPI00748752;IPI00218763;IPI00218764;IPI00939965;IPI00940948;IPI00175639;IPI00791842;IPI00549214;IPI00789753;IPI00791276	2	225334867	0	-0.492842	-0.456203	-0.191392
IRS1	Insulin receptor substrate 1	IPI00019471	2	227599757	0	-0.420979	-0.456203	-0.0473186
AGFG1	cDNA FLJ40132 fis, clone TESTI2012155, highly similar to NUCLEOPORIN-LIKE PROTEIN RIP	IPI00903328;IPI00607616;IPI00736669;IPI00304693;IPI00916083;IPI00915778;IPI00915906	2	228336868	0	-0.384456	-0.456203	-0.0885982
TRIP12	TRIP12 protein	IPI00032342;IPI00871861;IPI00783250;IPI00916070	2	230631930	0	-0.426137	-0.456203	-0.219978
SP140L	Nuclear body protein SP140-like protein	IPI00027693;IPI00719187	2	231191899	0	-0.487524	-0.456203	-0.141234
SP100	Nuclear autoantigen Sp-100	IPI00011675;IPI00218326;IPI00218325;IPI00218324;IPI00218327;IPI00917048;IPI00917345;IPI00916851;IPI00884908	2	231280657	NaN	-0.504034	-0.456203	-0.14716
CAB39	Calcium-binding protein 39	IPI00032561	2	231577560	0	-0.479697	-0.456203	-0.163265
PSMD1	26S proteasome non-ATPase regulatory subunit 1	IPI00299608;IPI00456695;IPI00916632;IPI00917594;IPI00916809;IPI00916965	2	231921578	0	-0.351073	-0.456203	-0.151884
ARMC9	LisH domain-containing protein ARMC9	IPI00829927;IPI00216484;IPI00879293;IPI00916087;IPI00916195;IPI00915821;IPI00916515	2	232063260	NaN	-0.28854	-0.456203	-0.190987
NCL	Nucleolin	IPI00604620;IPI00444262;IPI00916188;IPI00183526	2	232318242	0	-0.190259	-0.456203	-0.0803573
PDE6D	Retinal rod rhodopsin-sensitive cGMP 3',5'-cyclic phosphodiesterase subunit delta	IPI00015161;IPI00871631;IPI00916343;IPI00916760	2	232597135	NaN	-0.184834	-0.456203	-0.0548785
COPS7B	COP9 signalosome complex subunit 7b	IPI00009301;IPI00917481;IPI00445209;IPI00916219;IPI00917140;IPI00478990;IPI00916095;IPI00916369;IPI00917012;IPI00916504;IPI00916690;IPI00917467;IPI00917804	2	232646381	0	-0.294091	-0.456203	-0.152111
DIS3L2	DIS3-like exonuclease 2	IPI00880048;IPI00217752;IPI00167753;IPI00465384;IPI00385160;IPI00917763	2	232825955	0	-0.366783	-0.634411	-0.126228
EIF4E2	Eukaryotic translation initiation factor 4E type 2	IPI00744211;IPI00916635;IPI00556081;IPI00917532;IPI00917207;IPI00915774;IPI00917665;IPI00910085;IPI00879488	2	233414762	0	-0.239413	-0.634411	-0.111316
GIGYF2	PERQ amino acid-rich with GYF domain-containing protein 2	IPI00647635;IPI00916904;IPI00784233;IPI00916509;IPI00916026;IPI00917756;IPI00910765;IPI00856036;IPI00917502;IPI00917620;IPI00916261;IPI00916150;IPI00915973;IPI00917083;IPI00917031;IPI00916290	2	233562009	0	-0.325347	-0.634411	-0.129032
ATG16L1	Autophagy-related protein 16-1	IPI00790974;IPI00470446;IPI00555905;IPI00432751;IPI00797150;IPI00446614;IPI00419717;IPI00917324;IPI00789327;IPI00871602;IPI00178692	2	234118697	0	-0.432832	-0.634411	-0.301341
SH3BP4	SH3 domain-binding protein 4	IPI00005030;IPI00383564;IPI00854684	2	235860617	0	-0.449092	-0.634411	-0.22456
COPS8	COP9 signalosome complex subunit 8	IPI00009480;IPI00916489;IPI00916030;IPI00377080;IPI00915801;IPI00872083;IPI00916216	2	237993955	0	-0.396912	-0.634411	-0.238025
MLPH	Melanophilin	IPI00012201;IPI00328101;IPI00902442;IPI00917358;IPI00432129;IPI00916260;IPI00917905;IPI00916163;IPI00916630;IPI00916409;IPI00916006	2	238394071	0	-0.480955	-0.634411	-0.295713
LRRFIP1	Leucine-rich repeat flightless-interacting protein 1	IPI00382733;IPI00914853	2	238536219	0	-0.410859	-0.634411	-0.217583
SCLY	Selenocysteine lyase	IPI00101652;IPI00909950;IPI00910775;IPI00884890;IPI00915946;IPI00910431;IPI00917004;IPI00916168;IPI00916046;IPI00917153	2	238969530	0	-0.333644	-0.456203	-0.313823
ILKAP	Integrin-linked kinase-associated serine/threonine phosphatase 2C	IPI00006164;IPI00917171;IPI00917304	2	239079042	0	-0.217088	-0.456203	-0.160821
NDUFA10	NADH dehydrogenase [ubiquinone] 1 alpha subcomplex subunit 10, mitochondrial	IPI00894154;IPI00029561;IPI00103509;IPI00894261;IPI00555877;IPI00894559;IPI00937896;IPI00893311;IPI00893990;IPI00893727	2	240831867	0	-0.341079	-0.456203	-0.367476
MTERFD2	mTERF domain-containing protein 2	IPI00376346;IPI00893206;IPI00894278;IPI00893913;IPI00894053;IPI00893340;IPI00893601;IPI00893357;IPI00893730	2	242014096	0	-0.395447	-0.456203	-0.195079
PPP1R7	Protein phosphatase 1 regulatory subunit 7	IPI00033600;IPI00395771;IPI00893539;IPI00893764;IPI00894184;IPI00759705;IPI00893943;IPI00759816;IPI00893774;IPI00893379;IPI00893238;IPI00893473	2	242088991	0	-0.378626	-0.456203	-0.202675
HDLBP	Vigilin	IPI00022228;IPI00894047;IPI00443983;IPI00893650;IPI00442135;IPI00893636;IPI00892548;IPI00893741;IPI00892886;IPI00893773;IPI00894070;IPI00893433;IPI00892788;IPI00894200;IPI00893806;IPI00894372;IPI00893626;IPI00941714;IPI00893892;IPI00893483;REV_IPI00328204;IPI00894089;IPI00893195	2	242166679	0	-0.291909	-0.456203	-0.153289
NEDD5	cDNA FLJ55467, highly similar to Septin-2	IPI00871851;IPI00014177;IPI00894340;IPI00893658;IPI00893645;IPI00894199;IPI00893096;IPI00894055;IPI00894283;IPI00892810;IPI00894322;IPI00892518;IPI00893902;IPI00892932;IPI00893477;IPI00893240;IPI00893788;IPI00894088;IPI00893329;IPI00893734	2	242254515	0	-0.28102	0	-0.141447
STK25	Serine/threonine-protein kinase 25	IPI00012093;IPI00893500;IPI00893092;IPI00893361;IPI00893689;IPI00892997;IPI00894210;IPI00893536;IPI00892960;IPI00893919;IPI00894406;IPI00892730;IPI00894098;IPI00892595	2	242432089	0	-0.236591	NaN	-0.110656
ATG4B	cDNA FLJ56391, highly similar to Cysteine protease ATG4B (EC 3.4.22.-)	IPI00787501;IPI00746254;IPI00554649;IPI00647200;IPI00937313;IPI00942896;IPI00941681;IPI00894144;IPI00894238;IPI00743619;IPI00894423;IPI00893720;IPI00892755;IPI00892636;IPI00470477;IPI00292327;IPI00064708;IPI00184556;IPI00902988	2	242576628	0	NaN	0	NaN
DTYMK	Thymidylate kinase	IPI00013862;IPI00787559;IPI00938328;IPI00892966;IPI00892836	2	242615157	0	NaN	0	NaN
TRNT1	tRNA-nucleotidyltransferase 1, mitochondrial	IPI00289807;IPI00301719;IPI00927685;IPI00925330;IPI00921077;IPI00305221	3	3168600	0	-0.350647	0	1.06889
SUMF1	Sulfatase-modifying factor 1	IPI00432718;IPI00301144;IPI00785161;IPI00332413;IPI00909612	3	3742498	NaN	-0.382278	0	1.16398
ITPR1	Inositol 1,4,5-trisphosphate receptor type 1	IPI00333753;IPI00218658;IPI00218662;IPI00925443;IPI00218661;IPI00218664;IPI00218659;IPI00939846;IPI00218660;IPI00922622	3	4535034	NaN	-0.375002	0	1.17504
ARL8B	cDNA FLJ56285, highly similar to ADP-ribosylation factor-like protein 8B	IPI00018871;IPI00940959;IPI00789069;IPI00793455	3	5163905	0	-0.3258	0	1.14803
THUMPD3	THUMP domain-containing protein 3	IPI00306127;IPI00924884;IPI00926808	3	9404526	0	-0.326541	0	0.705447
MTMR14	Myotubularin-related protein 14	IPI00168378;IPI00384329;IPI00152391;IPI00927321;IPI00103891;IPI00926614;IPI00909240;IPI00798405;IPI00794209	3	9691117	0	-0.471002	0	0.762866
ARPC4	Actin-related protein 2/3 complex subunit 4	IPI00925052;IPI00925334;IPI00554811;IPI00926054;IPI00790262;IPI00926232;IPI00386354;IPI00607772;IPI00924833;IPI00925522	3	9834777	0	-0.166171	0	1.49729
TMEM111	Transmembrane protein 111	IPI00020472;IPI00607849;IPI00926169;IPI00789434;IPI00790620	3	10004221	0	NaN	0	NaN
FANCD2	Fanconi anemia group D2 protein	IPI00075081;IPI00604399;IPI00604576;IPI00926908;IPI00604753;IPI00925767;IPI00792112;IPI00925969	3	10068098	0	-0.190565	0	0.788466
SEC13	cDNA FLJ56334, highly similar to SEC13-related protein	IPI00853598;IPI00375370;IPI00479141;IPI00845335;IPI00795464;IPI00853116;IPI00791226;IPI00852657;IPI00852874	3	10334815	0	-0.213156	0	0.271994
ATG7	Autophagy-related protein 7	IPI00007404;IPI00925029;IPI00479911;IPI00909500;IPI00924928;IPI00926067;IPI00793782;IPI00926888;IPI00925593;IPI00925219;IPI00796939;IPI00926490;IPI00926766;IPI00925374;IPI00926965;IPI00924785;IPI00924557	3	11313995	0	-0.247916	0	0.263405
VGLL4	Vestigial-like 4	IPI00794952;IPI00795570;IPI00430439;IPI00430440;IPI00927718;IPI00925947;IPI00796548;IPI00924954;IPI00925627;IPI00927446;IPI00924675;IPI00797515	3	11597544	NaN	-0.343796	0	0.283867
C3orf31	cDNA FLJ60579	IPI00925803;IPI00925977;IPI00060287;IPI00795640;IPI00789717;IPI00908721;IPI00926705	3	11831916	0	-0.324684	0	0.278134
RAF1	RAF proto-oncogene serine/threonine-protein kinase	IPI00900312;IPI00021786;IPI00924901;IPI00788857;IPI00789533;IPI00925565	3	12625100	0	-0.369921	0	0.251146
RPL32	60S ribosomal protein L32	IPI00927658;IPI00395998;IPI00927458;IPI00794734;IPI00927543;IPI00927895;IPI00878895;IPI00787967;IPI00878577;IPI00926827;IPI00797214	3	12875984	0	NaN	0	NaN
IQSEC1	cDNA FLJ60491, highly similar to IQ motif and Sec7 domain-containing protein 1	IPI00797572;IPI00941736;IPI00457114;IPI00926946;IPI00760711;IPI00926575;IPI00872831;IPI00759479;IPI00760993	3	12938719	0	-0.341865	0	0.00370347
NUP210	Nuclear pore membrane glycoprotein 210	IPI00291755;IPI00871723	3	13357737	0	-0.399766	0	0.00165558
TMEM43	Transmembrane protein 43	IPI00301280;IPI00926007;IPI00383085	3	14166440	0	-0.331671	0	0.212331
LSM3	U6 snRNA-associated Sm-like protein LSm3	IPI00219229;REV_IPI00552414	3	14219858	0	-0.26771	0	0.25118
MRPS25	28S ribosomal protein S25, mitochondrial	IPI00013167;IPI00796072;IPI00926139;IPI00790956;IPI00927346;IPI00796958;IPI00797306	3	15083967	0	-0.268825	0	0.294013
CAPN7	Calpain-7	IPI00003765;IPI00795461;IPI00927246;IPI00925105;IPI00927915	3	15247659	0	-0.4597	0	0.233832
HACL1	2-hydroxyacyl-CoA lyase 1	IPI00296535;IPI00909416;IPI00909144;IPI00925802;IPI00924905;IPI00793954;IPI00910264;IPI00797564;IPI00924738	3	15602211	0	-0.472863	0	0.315329
ANKRD28	Serine/threonine-protein phosphatase 6 regulatory ankyrin repeat subunit A	IPI00477505;IPI00514769;IPI00908701;IPI00791281	3	15708743	0	-0.390523	0	0.378023
TBC1D5	TBC1 domain family member 5	IPI00910882;IPI00022450;IPI00927108;IPI00924677;IPI00791293;IPI00927162;IPI00926716;IPI00926310;IPI00925714;IPI00927912;IPI00927358;IPI00926496;IPI00927570;IPI00925488;IPI00927783;IPI00927664	3	17198657	0	-0.393925	0	0.36671
RAB5A	Ras-related protein Rab-5A	IPI00023510;IPI00927674	3	19988571	0	-0.363027	0	0.210061
RPL15	60S ribosomal protein L15	IPI00470528;IPI00790569;IPI00927715;IPI00926202;IPI00909437;IPI00925058;IPI00943200;IPI00910417;IPI00874178;IPI00062151	3	23958036	0	0.537094	0	0.089143
TOP2B	DNA topoisomerase 2-beta	IPI00027280;IPI00217709;IPI00926528;IPI00941371;IPI00925477	3	25639475	0	-0.383084	0	0.497858
OXSM	3-oxoacyl-[acyl-carrier-protein] synthase, mitochondrial	IPI00016637;IPI00922369;IPI00789342;IPI00926190;IPI00792927;IPI00926633	3	25824408	0	-0.422387	0	0.560854
SLC4A7	Sodium bicarbonate cotransporter 3	IPI00021058;IPI00926820;IPI00926934;IPI00940366;IPI00927879;IPI00927034;IPI00924711;IPI00387156;IPI00926896;IPI00328342;IPI00719704;IPI00926539;IPI00719757;IPI00927188;IPI00927639;IPI00924940	3	27414214	0	-0.419885	0	0.275609
CMC1	COX assembly mitochondrial protein homolog	IPI00376478;IPI00927432;IPI00794853;IPI00790595	3	28283075	0	-0.402311	0	0.314993
STT3B	Dolichyl-diphosphooligosaccharide--protein glycosyltransferase subunit STT3B	IPI00152377;IPI00791132;IPI00926152;IPI00795560;IPI00927424	3	31574130	0	-0.488135	0	0.159706
OSBPL10	Oxysterol-binding protein-related protein 10	IPI00032971;IPI00794866;IPI00925496;IPI00925369;IPI00926598;IPI00794320	3	31699382	0	-0.424309	0	0.222299
GPD1L	Glycerol-3-phosphate dehydrogenase 1-like protein	IPI00032959;IPI00926831;IPI00926212;IPI00797125;IPI00926599	3	32147181	0	-0.244867	0	0.377243
DYNC1LI1	Cytoplasmic dynein 1 light intermediate chain 1	IPI00007675;IPI00927867;IPI00796377	3	32567463	0	-0.277898	0	0.388159
CNOT10	CCR4-NOT transcription complex subunit 10	IPI00790411;IPI00878368;IPI00396314;IPI00794753;IPI00925558;IPI00926913;IPI00791933;IPI00922596	3	32726637	0	-0.272025	0	0.420514
GLB1	Beta-galactosidase	IPI00796919;IPI00441344;IPI00927191;IPI00925615;IPI00441550;IPI00797646;IPI00926027;IPI00925197;IPI00927711;IPI00924798;IPI00925829	3	33038112	0	-0.388119	0	0.293919
CRTAP	Cartilage-associated protein	IPI00748502;IPI00793277;IPI00902594;IPI00888408;IPI00795368	3	33155471	0	-0.47359	0	0.235949
UBP1	Upstream-binding protein 1	IPI00005018;IPI00294870;IPI00927195;IPI00791983	3	33429828	NaN	-0.375839	0	0.307683
CLASP2	CLASP2 protein	IPI00925217;IPI00168165;IPI00789331;IPI00167067	3	33537737	0	-0.427147	0	0.333263
DRIP4	cDNA FLJ55458, highly similar to Programmed cell death 6-interacting protein	IPI00938079;IPI00246058;IPI00797599;IPI00926014;IPI00942087;IPI00924740;IPI00925321;IPI00943244;IPI00924996;IPI00937686;IPI00789478;IPI00798229	3	33839557	0	-0.437841	0	0.296667
MLH1	DNA mismatch repair protein Mlh1	IPI00029754;IPI00795011;IPI00927918;IPI00924824;IPI00783078;IPI00742734;IPI00783152;IPI00783524;IPI00877937;IPI00924469	3	37034823	0	-0.418561	0	0.290578
LRRFIP2	Leucine-rich repeat flightless-interacting protein 2	IPI00007277;IPI00789379;IPI00910490;IPI00015103;IPI00925387;IPI00925568;IPI00760735;IPI00793188;IPI00924435;IPI00925984	3	37094117	0	-0.480757	0	0.286554
GOLGA4	Golgin subfamily A member 4	IPI00927614;IPI00013272;IPI00220522;IPI00927117;IPI00925587;IPI00927872;IPI00220521;IPI00903127;IPI00655762	3	37284668	0	-0.355968	0	0.361855
DKFZp686K101	cDNA FLJ75064, highly similar to Homo sapiens phospholipase C, delta 1 (PLCD1), mRNA	IPI00016461;IPI00746030;IPI00925355;IPI00026386	3	38048987	0	-0.501938	0	0.129811
ACAA1	3-ketoacyl-CoA thiolase, peroxisomal	IPI00012828;IPI00927496;IPI00926442;IPI00303933;IPI00926669;IPI00925964;IPI00796781;IPI00793428;IPI00011522;IPI00924606;IPI00789589	3	38164201	0	-0.512361	0	0.186302
OXSR1	Serine/threonine-protein kinase OSR1	IPI00010080;IPI00924637;IPI00924854	3	38206580	0	-0.422413	0	-0.240686
WDR48	WD repeat-containing protein 48	IPI00658210;IPI00937128;IPI00792902;IPI00791758;IPI00658079;IPI00926894;IPI00926184;IPI00926629;IPI00926436	3	39093489	0	-0.310645	0	0.260718
GORASP1	Golgi reassembly-stacking protein 1	IPI00011074;IPI00924764;IPI00456616;IPI00456615;IPI00925204;IPI00926998;IPI00790902;IPI00927125;IPI00926571;IPI00924953;IPI00926194	3	39138150	NaN	-0.266395	0	0.240009
CTNNB1	Catenin beta-1	IPI00017292;IPI00927799;IPI00219893;IPI00788993;IPI00925083;IPI00792321;IPI00926114;IPI00924607;IPI00925425	3	41236328	0	-0.439944	0	0.722848
ANO10	Anoctamin-10	IPI00794169;IPI00797182;IPI00925510;IPI00902435;IPI00941544;IPI00908702;IPI00925930;IPI00926435;IPI00927521;IPI00926850;IPI00926219;IPI00927370;IPI00926133;IPI00925729	3	43396351	0	-0.438514	0	-0.191661
KIAA1143	Uncharacterized protein KIAA1143	IPI00410618;IPI00939877	3	44779153	0	0.00159895	0	0.244752
KIF15	Kinesin-like protein KIF15	IPI00024975;IPI00889513;IPI00479255;IPI00794555;IPI00791497;IPI00927235	3	44803209	NaN	-0.458929	0	-0.230981
TGM4	Protein-glutamine gamma-glutamyltransferase 4	IPI00290396;IPI00925598	3	44916100	0	-0.390216	0	-0.203878
EXOSC7	Exosome complex exonuclease RRP42	IPI00014198;IPI00796470	3	45016733	0	-0.358297	0	-0.139101
CDCP1	CUB domain-containing protein 1	IPI00290039;IPI00736241;IPI00235622	3	45123770	NaN	-0.484547	0	-0.207293
LARS2	Probable leucyl-tRNA synthetase, mitochondrial	IPI00014213;IPI00926560;IPI00795629;IPI00927574	3	45429998	0	-0.435543	0	-0.202581
LIMD1	LIM domain-containing protein 1	IPI00003369;IPI00925873;IPI00794842	3	45596886	0	-0.397224	0	-0.210828
SACM1L	Phosphatidylinositide phosphatase SAC1	IPI00022275;IPI00926992;IPI00924492;IPI00927495;IPI00927252;IPI00927794	3	45730548	0	-0.380074	0	-0.135037
LZTFL1	Leucine zipper transcription factor-like protein 1	IPI00299465;IPI00478250;IPI00925155;IPI00924468;IPI00793317;IPI00924698	3	45864808	NaN	-0.401249	0	-0.179318
FYCO1	FYVE and coiled-coil domain-containing protein 1	IPI00001580;IPI00760784;IPI00760582	3	45959396	0	-0.344719	0	-0.206578
LTF	Lactoferrin	IPI00925547;IPI00903112;IPI00789477	3	46477136	0	-0.424206	NaN	-0.247565
ALS2CL	ALS2 C-terminal-like protein	IPI00418601;IPI00879941;IPI00165965;IPI00927059;IPI00794711;IPI00924979;IPI00645050;IPI00879806;IPI00927770;IPI00329369;REV_IPI00385978;REV_IPI00658082;REV_IPI00295638;REV_IPI00221106;REV_IPI00657639;REV_IPI00477803;REV_IPI00171692;REV_IPI00171152;IPI00445149	3	46710487	0	-0.425613	0	-0.248791
CCDC12	Coiled-coil domain-containing protein 12	IPI00925918;IPI00453463;IPI00910342;IPI00926034;IPI00925418;IPI00796947	3	46963216	0	-0.419574	0	-0.279066
NBEAL2	Neurobeachin-like protein 2	IPI00894235;IPI00852973;IPI00926821;IPI00180515;IPI00432423;IPI00925655;REV_IPI00005668;REV_IPI00910990;REV_IPI00843904;REV_IPI00455167;REV_IPI00887673;IPI00925380	3	47021173	0	-0.428085	0	-0.277666
PTPN23	Tyrosine-protein phosphatase non-receptor type 23	IPI00034006;IPI00910156;IPI00798170;IPI00909596;IPI00794107	3	47422491	0	-0.345042	0	-0.199415
SCAP	Sterol regulatory element-binding protein cleavage-activating protein	IPI00006280;IPI00290700;IPI00396357;IPI00290701;IPI00792550;IPI00791253;IPI00926090	3	47455184	0	-0.386141	0	-0.253098
SMARCC1	SWI/SNF complex subunit SMARCC1	IPI00234252;IPI00797830;IPI00793678;IPI00925226	3	47626762	0	-0.39163	0	-0.261224
DHX30	Putative ATP-dependent RNA helicase DHX30	IPI00411733;IPI00926109;IPI00477295;IPI00440661;IPI00164906;IPI00795005;IPI00793739;IPI00926295	3	47844399	0	-0.308947	0	-0.238235
MAP4	Microtubule-associated protein 4	IPI00396171;IPI00888475;IPI00220113;IPI00927819;IPI00926984;IPI00878651;IPI00927173;IPI00910596;IPI00333281;IPI00925569;IPI00877773;IPI00902552	3	47892182	0	-0.251603	0	-0.10712
MAP4	Microtubule-associated protein 4	IPI00411375;IPI00924603;IPI00743873	3	47892182	0	-0.251603	0	-0.10712
CCDC51	Coiled-coil domain-containing protein 51	IPI00153023;IPI00795428;IPI00791923;IPI00791372;IPI00924763;IPI00927503	3	48473574	0	-0.281017	0	-0.303485
UQCRC1	Cytochrome b-c1 complex subunit 1, mitochondrial	IPI00013847;IPI00792890;IPI00792217	3	48636435	0	-0.331173	0	-0.292523
PRKAR2A	cAMP-dependent protein kinase type II-alpha regulatory subunit	IPI00219774;IPI00063234;IPI00788668;IPI00789242;IPI00925327;IPI00925126;IPI00924714;IPI00924946;IPI00792039	3	48782030	0	-0.229496	0	-0.139812
SLC25A20	Mitochondrial carnitine/acylcarnitine carrier protein	IPI00013957;IPI00926978;IPI00927166	3	48894369	0	-0.202993	NaN	-0.137511
ARIH2	Protein ariadne-2 homolog	IPI00007304;IPI00792023;IPI00902655	3	48956254	NaN	-0.170552	0	-0.147218
WDR6	cDNA FLJ56382, highly similar to WD repeat protein 6	IPI00797612;IPI00013953;IPI00926728;IPI00927196;IPI00794322;IPI00902960	3	49044495	0	-0.220378	0	-0.261341
IMPDH2	Inosine-5'-monophosphate dehydrogenase 2	IPI00291510;IPI00925196;IPI00924999;IPI00795859;IPI00791628;IPI00795143	3	49061758	0	-0.249979	0	-0.297297
QRICH1	Glutamine-rich protein 1	IPI00328200;IPI00791466	3	49067140	0	-0.290429	0	-0.344685
QARS	cDNA FLJ75085, highly similar to Homo sapiens glutaminyl-tRNA synthetase (QARS), mRNA	IPI00026665;IPI00925046;IPI00925511;IPI00925952;IPI00796022;IPI00925203;IPI00925012;IPI00792753;IPI00924591;IPI00910548;IPI00922824;IPI00789831;IPI00789045;IPI00790419;IPI00925735	3	49133365	0	-0.337765	0	-0.372038
USP4	Ubiquitin carboxyl-terminal hydrolase 4	IPI00011836;IPI00797542;IPI00216257;IPI00796905;IPI00924599;IPI00925091;IPI00927620;IPI00927927;IPI00794629	3	49315264	NaN	-0.193905	0	-0.115544
RHOA	Transforming protein RhoA	IPI00478231;IPI00789934;IPI00927114;IPI00926710;IPI00926881;IPI00926466	3	49396578	0	-0.217285	0	-0.117294
DAG1	Dystroglycan	IPI00028911;IPI00910536;IPI00924621;IPI00927942;IPI00925319	3	49506146	0	-0.234038	0	-0.170873
APEH	Acylamino-acid-releasing enzyme	IPI00926648;IPI00337741;IPI00794973;IPI00925016;IPI00924544;IPI00926864;IPI00927573;IPI00924765;IPI00926401	3	49711435	0	-0.360125	-0.827117	-0.34271
GMPPB	Mannose-1-phosphate guanyltransferase beta	IPI00002496;IPI00030920;IPI00797050	3	49754277	0	-0.271785	-0.827117	-0.259871
IP6K1	Inositol hexakisphosphate kinase 1	IPI00452669;IPI00477098	3	49761727	0	-0.166194	-0.827117	-0.203781
RBM6	RNA-binding protein 6	IPI00297723;IPI00927608;IPI00793735;IPI00925552;IPI00796605;IPI00926809;IPI00925146;IPI00925364;IPI00927856;IPI00927009	3	49977440	NaN	-0.269343	-0.827117	-0.084455
GNAI2	Guanine nucleotide-binding protein G(i), alpha-2 subunit	IPI00748145;IPI00926935;IPI00925504;IPI00217906;IPI00925691;IPI00924427;IPI00794986;IPI00796250;IPI00924659	3	50263724	0	-0.300748	-0.827117	-0.278878
MAPKAPK3	MAP kinase-activated protein kinase 3	IPI00005777;IPI00925843;IPI00795330;IPI00925537	3	50648951	0	-0.268383	-0.827117	-0.171856
ARMET	cDNA FLJ77177, highly similar to Homo sapiens arginine-rich, mutated in early stage tumors (ARMET), mRNA	IPI00328748;IPI00924819;IPI00927651	3	51422478	0	NaN	-0.751906	NaN
VPRBP	Protein VPRBP	IPI00329528;IPI00794498;IPI00181396;IPI00926032;IPI00793873	3	51433298	0	-0.467026	-0.751906	-0.217484
TEX264	Testis expressed sequence 264 variant	IPI00796519;IPI00006372;IPI00925059;IPI00925283;IPI00925065;IPI00795371;IPI00791974;IPI00792564;IPI00794038;IPI00798288;IPI00793135	3	51696709	0	-0.383163	-0.637674	-0.142162
RRP9	U3 small nucleolar RNA-interacting protein 2	IPI00217862	3	51967446	0	-0.244689	0	-0.151699
ABHD14B	Abhydrolase domain-containing protein 14B	IPI00063827;IPI00910706;IPI00747859;IPI00910875;IPI00908954	3	51995228	0	-0.307823	0	-0.206991
ABHD14B	Abhydrolase domain-containing protein 14B	IPI00167615	3	51995228	0	-0.307823	0	-0.206991
ACY1	cDNA FLJ60317, highly similar to Aminoacylase-1 (EC 3.5.1.14)	IPI00009268;IPI00940464;IPI00792542;IPI00791053;IPI00788719	3	52005442	0	NaN	0	NaN
RPL29	cDNA FLJ78093, highly similar to Homo sapiens ribosomal protein L29 (RPL29), mRNA	IPI00796934;IPI00419919;IPI00173589;IPI00792866;IPI00792336;IPI00052885	3	52027644	0	-0.349859	0	-0.243517
WDR82	WD repeat-containing protein 82	IPI00152695;IPI00877677;IPI00233495;IPI00797468	3	52288437	0	-0.309854	0	-0.323746
BAP1	Ubiquitin carboxyl-terminal hydrolase BAP1	IPI00465087	3	52435029	0	-0.294206	0	-0.257402
NISCH	Nischarin	IPI00032187;IPI00795420;IPI00902963	3	52489134	NaN	-0.218392	0	-0.21837
NT5DC2	5'-nucleotidase domain-containing protein 2	IPI00783118;IPI00009662;IPI00100938;IPI00783682;IPI00795164;IPI00791633;IPI00797435;IPI00795820	3	52558386	0	-0.207517	0	-1.0864
PBRM1	Protein polybromo-1	IPI00384176;IPI00910435;IPI00301041;IPI00909142;IPI00334894;IPI00873041;IPI00023097;IPI00640304;IPI00916875;IPI00917738;IPI00915955;IPI00398781;IPI00916608;IPI00917348;IPI00847477;IPI00917316;IPI00917875;IPI00918010;IPI00788643;IPI00917187	3	52579368	0	-0.243727	0	-2.17217
GNL3	Guanine nucleotide-binding protein-like 3	IPI00306380;IPI00003886;IPI00798037;IPI00929341;IPI00790249	3	52715172	0	-0.311701	0	-1.00805
GLT8D1	Glycosyltransferase 8 domain-containing protein 1	IPI00020470;IPI00385086;IPI00384012	3	52728505	0	-0.33195	NaN	-0.667724
SPCS1	Signal peptidase complex subunit 1	IPI00219755;IPI00924556;IPI00794229	3	52738971	0	NaN	0	NaN
PRKCD	Protein kinase C delta type	IPI00329236;IPI00792364;IPI00442013;IPI00887373	3	53190025	0	-0.348823	0	-0.192091
TKT	Transketolase	IPI00942979;IPI00643920;IPI00792641	3	53258723	0	-0.364309	0	-0.211802
	cDNA FLJ53217, highly similar to Transketolase (EC 2.2.1.1)	IPI00940673;IPI00793119;IPI00789310	3	53258723	NaN	NaN	0	NaN
DCP1A	mRNA-decapping enzyme 1A	IPI00164672;IPI00795655;IPI00795165	3	53317448	0	-0.393795	0	-0.21945
ACTR8	Actin-related protein 8	IPI00025646;IPI00794608	3	53901093	NaN	-0.371916	0	-0.267841
C3orf63	Uncharacterized protein C3orf63	IPI00790098;IPI00796104;IPI00793355;IPI00745978	3	56654160	0	-0.418119	0	-0.0990794
APPL1	DCC-interacting protein 13-alpha	IPI00015836;IPI00794130;IPI00794687	3	57261765	0	-0.498246	0	-0.113325
PDE12	2',5'-phosphodiesterase 12	IPI00174390;IPI00886797;IPI00795797	3	57542003	0	-0.272018	0	-0.0309502
ARF4	ADP-ribosylation factor 4	IPI00215918;IPI00792330	3	57557090	0	-0.256829	0	-0.0212193
SLMAP	Sarcolemmal membrane-associated protein	IPI00791574;IPI00030531;IPI00794566;IPI00446339;IPI00432472;IPI00026691;IPI00793853;IPI00794462;IPI00794849;IPI00922131;IPI00795406;IPI00792689;IPI00788882	3	57741177	NaN	-0.227972	0	-0.00347626
FLNB	Filamin B	IPI00477536	3	57994127	0	-0.348825	0	-0.227123
RPP14	Ribonuclease P protein subunit p14	IPI00215966	3	58291974	NaN	-0.112713	0	-0.280485
PDHB	Pyruvate dehydrogenase E1 component subunit beta, mitochondrial	IPI00003925;IPI00549885;IPI00798351;IPI00555722	3	58413357	0	-0.0580647	0	-0.152706
PSMD6	26S proteasome non-ATPase regulatory subunit 6	IPI00014151;IPI00794383;IPI00795037;IPI00794344;IPI00793381;IPI00792053;IPI00793676	3	63996225	0	-0.0844785	0	-0.15096
SUCLG2	Succinyl-CoA ligase [GDP-forming] subunit beta, mitochondrial	IPI00096066;IPI00921931;IPI00164300;IPI00888064;IPI00155466	3	67410884	0	0.0518807	0	-0.153396
AER61	Uncharacterized glycosyltransferase AER61	IPI00396231;IPI00747743;IPI00924523;IPI00856087;IPI00925626;IPI00925353	3	69024365	0	-0.0275354	0	-0.135071
TMF1	TATA element modulatory factor	IPI00010586;IPI00930399;IPI00871307;IPI00940969	3	69068978	0	-0.0275655	0	-0.146949
UBA3	NEDD8-activating enzyme E1 catalytic subunit	IPI00328154;IPI00375533;IPI00917001;IPI00796261	3	69103881	0	-0.0171242	0	-0.151969
ARL6IP5	PRA1 family protein 3	IPI00007426;IPI00908696;IPI00909717	3	69134095	0	-0.0132429	0	-0.16296
FOXP1	Forkhead box protein P1	IPI00023098;IPI00220203;IPI00796132;IPI00166439;IPI00182980;IPI00909365;IPI00748383;IPI00220201;IPI00792871;IPI00790232	3	71003844	0	-0.0291157	0	-0.155419
PPP4R2	Serine/threonine-protein phosphatase 4 regulatory subunit 2	IPI00103654;IPI00746062;IPI00856016;IPI00942536;IPI00022904	3	73045936	0	0.0649949	0	-0.117793
GBE1	1,4-alpha-glucan-branching enzyme	IPI00296635;IPI00789251	3	81538850	0	0.142352	0	-0.0999744
CHMP2B	Charged multivesicular body protein 2b	IPI00550181	3	87276421	-0.358142	0.145791	0	0.630672
CGGBP1	CGG triplet repeat-binding protein 1	IPI00295585;IPI00795467	3	88101094	NaN	0.217452	0	0.611691
MINA	MYC-induced nuclear antigen	IPI00216737;IPI00395527;IPI00383332;IPI00868858	3	97660661	-0.358142	0.0732995	0	0.507453
CPOX	Coproporphyrinogen-III oxidase, mitochondrial	IPI00093057;IPI00794067	3	98298292	-0.358142	-0.469936	0	-0.109794
DCBLD2	Discoidin, CUB and LCCL domain-containing protein 2	IPI00433138;IPI00419836;IPI00894192;IPI00185191;IPI00796292;IPI00793031;IPI00382681	3	98514785	NaN	0.0318245	0	0.639049
C3orf26	Uncharacterized protein C3orf26	IPI00031679;IPI00795094	3	99536678	-0.358142	NaN	0	NaN
TBC1D23	TBC1 domain family member 23	IPI00788879;IPI00549789;IPI00789869	3	99979844	-0.358142	0.180413	0	0.459994
NIT2	Nitrilase homolog 2	IPI00549467;IPI00791300;IPI00790618;IPI00798276;IPI00793937	3	100053545	-0.358142	0.161807	0	0.475791
TOMM70A	Mitochondrial import receptor subunit TOM70	IPI00015602;IPI00793189;IPI00791887	3	100082275	-0.358142	0.147236	0	0.539937
TFG	TFG protein	IPI00297452;IPI00294619;IPI00788849;IPI00790804;IPI00790186;IPI00797644;IPI00395632;IPI00941185;REV_IPI00216719;REV_IPI00374976;REV_IPI00171230;REV_IPI00456707;REV_IPI00472614;REV_IPI00181684;REV_IPI00216720;IPI00940650;IPI00940906	3	100428205	-0.358142	0.0794212	0	0.62126
RG9MTD1	Mitochondrial ribonuclease P protein 1	IPI00099996	3	101280706	-0.358142	0.134286	0	0.468794
PCNP	PEST proteolytic signal-containing nuclear protein	IPI00291608;IPI00796456;IPI00060650;IPI00790305;IPI00879617;IPI00604582	3	101292939	-0.358142	-0.00160646	0	-0.0637301
RPL24	60S ribosomal protein L24	IPI00793696;IPI00306332;IPI00791426	3	101399935	-0.358142	-0.000443876	0	0.145174
ALCAM	CD166 antigen	IPI00015102;IPI00807403;IPI00795504;IPI00791964;IPI00748835	3	105085713	-0.358142	0.0308318	0	0.55335
CD47	Leukocyte surface antigen CD47	IPI00374740;IPI00216516;IPI00942115;IPI00872082;IPI00216514	3	107761941	-0.489614	0.074901	0.628641	0.451138
KIAA1524	Protein CIP2A	IPI00154283;IPI00789801	3	108268833	-0.489614	0.0621023	0.628641	0.73082
ABHD10	Abhydrolase domain-containing protein 10, mitochondrial	IPI00020075;IPI00790966	3	111697857	-0.489614	-1.08628	0.628641	0.428186
ATG3	Autophagy-related protein 3	IPI00022254;IPI00449201;IPI00792840;IPI00790600	3	112251356	-0.51303	-1.01554	0.628641	0.538238
NAT13	N-acetyltransferase 13	IPI00018627;IPI00470922	3	113437841	-0.51303	-0.899601	0	0.439301
ATP6V1A	V-type proton ATPase catalytic subunit A	IPI00007682	3	113465866	-0.51303	-0.93173	0	0.473212
QTRTD1	Queuine tRNA-ribosyltransferase domain-containing protein 1	IPI00074010;IPI00783033;IPI00794622;IPI00791858	3	113724680	-0.747184	-1.00092	0	0.417772
C3orf1	Transmembrane protein C3orf1	IPI00299387;IPI00791540;IPI00789388;IPI00789905;IPI00788861	3	119217379	-0.747184	-1.06896	0	1.2031
GSK3B	Glycogen synthase kinase-3 beta	IPI00216190;IPI00028570	3	119540170	-0.771267	-0.884992	0	1.18049
NDUFB4	NADH dehydrogenase [ubiquinone] 1 beta subcomplex subunit 4	IPI00220059;IPI00815735;IPI00790949	3	120315156	-0.771267	-0.115682	0	-0.212713
RABL3	Rab-like protein 3	IPI00102897	3	120405528	NaN	-0.887011	0	0.610312
GTF2E1	General transcription factor IIE subunit 1	IPI00019977	3	120461484	-0.846421	-0.928412	0	0.56551
GOLGB1	Golgin B1	IPI00796891;IPI00004671;IPI00909600;IPI00910449;IPI00908744;IPI00790168	3	121382046	-0.945657	-0.984968	0	0.297811
CCDC58	Coiled-coil domain-containing protein 58	IPI00046828;IPI00787272	3	122078438	-1.12101	-0.115709	0	0.309496
FAM162A	UPF0389 protein FAM162A	IPI00023001;IPI00795180;IPI00883706	3	122103023	-1.12101	-0.963663	0	0.475748
KPNA1	Importin subunit alpha-1	IPI00303292;IPI00796516;IPI00790454;IPI00642306	3	122140796	-1.16292	-0.913281	0	0.491485
PARP9	Poly [ADP-ribose] polymerase 9	IPI00027803;IPI00377267;IPI00792517	3	122246806	-1.16292	-0.953142	0	0.493055
DTX3L	Protein deltex-3-like	IPI00152503	3	122283085	NaN	-0.967996	0	0.475058
PARP14	Poly [ADP-ribose] polymerase 14	IPI00291215;IPI00783216;IPI00783883;IPI00783683;IPI00784370;IPI00789880	3	122399465	NaN	-1.00238	0	0.436415
PDIA5	Protein disulfide-isomerase A5	IPI00031479;IPI00796113;IPI00791364;IPI00792483	3	122785909	-1.16292	-1.03347	0	0.265328
PTPLB	Protein-tyrosine phosphatase-like member B	IPI00384497	3	123209667	-1.16292	-1.01579	0	0.302521
MYLK	Myosin light chain kinase, smooth muscle	IPI00336081;IPI00855853;IPI00221259;IPI00943107;IPI00221255;IPI00791924;IPI00376019;IPI00790383;IPI00791032;IPI00855888;IPI00793070;IPI00789145	3	123328896	NaN	-0.983492	0	0.341961
MYLK	Myosin light chain kinase, smooth muscle	IPI00736561;IPI00550936	3	123328896	NaN	-0.983492	0	0.341961
UMPS	Uridine 5'-monophosphate synthase	IPI00003923;IPI00398067;IPI00913888;IPI00913856	3	124449213	-1.16292	-1.08007	0	0.414623
ITGB5	Integrin beta-5	IPI00029741;IPI00790921;IPI00789162;IPI00794350	3	124480795	-1.16292	-1.06825	0	0.395566
ZNF148	Zinc finger protein 148	IPI00010833;IPI00385897;IPI00794263;IPI00448928	3	124944405	NaN	-0.961626	0	0.516671
SNX4	Sorting nexin-4	IPI00029403;IPI00790243	3	125165495	-1.12101	-1.03842	0	0.475082
OSBPL11	Oxysterol-binding protein-related protein 11	IPI00032970;IPI00789006;IPI00383306	3	125247702	-1.12101	-0.932369	0	0.535561
CHCHD6	Coiled-coil-helix-coiled-coil-helix domain-containing protein 6	IPI00031622;IPI00789915;IPI00796105	3	126423118	NaN	-0.911399	0	0.369247
PLXNA1	Plexin-A1	IPI00552671;IPI00871326;IPI00924497;IPI00925647;IPI00759587	3	126707437	-1.12101	1.07601	0	1.06112
MCM2	DNA replication licensing factor MCM2	IPI00184330;IPI00795155;IPI00791616	3	127317066	-1.09722	-0.936791	0	0.477057
MGLL	cDNA FLJ33995 fis, clone DFNES2008160, highly similar to Monoglyceride lipase (EC 3.1.1.23)	IPI00293590;IPI00455206;IPI00790166;IPI00748826;IPI00796800;IPI00794569;IPI00873674	3	127407909	-1.09722	-0.878545	0	0.311485
SEC61A1	cDNA FLJ59739, highly similar to Protein transport protein Sec61 subunit alpha isoform 1	IPI00218466;IPI00941172;IPI00604476;IPI00792005	3	127770484	-1.08123	-0.922597	0	0.46122
RUVBL1	RuvB-like 1	IPI00021187;IPI00788942;IPI00796459;IPI00798367;IPI00797004;IPI00790295	3	127783625	-1.07682	-0.82515	0	0.508914
EEFSEC	Selenocysteine-specific elongation factor	IPI00028050;IPI00789634;IPI00793158;IPI00792787	3	127872297	-1.07682	-0.823385	0	0.322171
RPN1	Dolichyl-diphosphooligosaccharide--protein glycosyltransferase subunit 1	IPI00025874;IPI00793589	3	128338817	-1.07682	-0.893771	0	0.324316
RAB7A	Ras-related protein Rab-7a	IPI00016342;IPI00792578;IPI00791850;IPI00795370;IPI00375559;IPI00893506;IPI00333405;IPI00922778;IPI00216364;IPI00216362;IPI00216366	3	128444965	-1.07682	-0.895011	0	0.238686
ACAD9	Acyl-CoA dehydrogenase family member 9, mitochondrial	IPI00152981;IPI00790834;IPI00789507;IPI00790269;IPI00910925;IPI00790871	3	128598333	-0.945657	-0.734232	0	0.510358
CNBP	Cellular nucleic acid-binding protein	IPI00430812;IPI00430813;IPI00895806;IPI00430814	3	128886661	-0.945657	-0.702084	0	0.472739
COPG	Coatomer subunit gamma	IPI00783982;IPI00794911	3	128968453	-0.945657	-0.684487	0	0.488332
C3orf37	UPF0361 protein DC12	IPI00024618;IPI00910667	3	128997684	-0.945657	-0.750849	0	0.359631
H1FX	Histone H1x	IPI00021924	3	129033615	-0.945657	-0.767781	0	0.326286
PIK3R4	Phosphoinositide 3-kinase regulatory subunit 4	IPI00024006;IPI00790120;IPI00796832	3	130397779	-0.945657	-1.00844	0	0.488021
ATP2C1	Calcium-transporting ATPase type 2C member 1	IPI00745171;IPI00797988;IPI00419957;IPI00943088;IPI00607568;IPI00921961;IPI00607812;IPI00413116;IPI00220473;IPI00795581	3	130613434	-0.945657	-0.956159	0	0.584995
NUDT16	U8 snoRNA-decapping enzyme	IPI00783497;IPI00797013	3	131100707	-0.771267	-1.07114	0	0.226753
MRPL3	cDNA FLJ51883, highly similar to Mitochondrial 39S ribosomal protein L3	IPI00795627;IPI00012353;IPI00794210;IPI00793640;IPI00791539;IPI00793817;IPI00794965	3	131181046	-0.771267	-1.05143	0	0.202158
DNAJC13	DnaJ homolog subfamily C member 13	IPI00307259;IPI00830029;IPI00410315	3	132136370	-0.771267	-1.00339	0	0.42407
UBA5	Ubiquitin-like modifier-activating enzyme 5	IPI00015736;IPI00383579;IPI00791004	3	132373290	-0.771267	-0.967917	0	0.46269
CDV3	Protein CDV3 homolog	IPI00014197;IPI00798278;IPI00795684;IPI00793920;IPI00794676;IPI00795163;IPI00479935	3	133292434	-0.771267	-0.891632	0	0.741722
SRPRB	Signal recognition particle receptor subunit beta	IPI00295098;IPI00797747	3	133502877	-0.771267	-1.10254	0	0.634277
RAB6B	Ras-related protein Rab-6B	IPI00016891	3	133543083	NaN	-1.11086	0	0.644759
PCCB	cDNA FLJ54352, highly similar to Propionyl-CoA carboxylase beta chain, mitochondrial (EC 6.4.1.3)	IPI00921904;IPI00007247;IPI00387103;IPI00792361	3	135969148	-0.771267	-0.967971	0	0.434783													Melanocortin 1 receptor variant S83L	Melanocortin 1 receptor variant F45L	Tubulin, beta, 4	HCG2042771	Melanocortin 1 receptor variant L93R	cDNA FLJ16289 fis, clone OCBBF2009920, highly similar to TUBULIN BETA-3 CHAIN	cDNA FLJ77784	HCG1983504, isoform CRA_f	TUBB3 protein
STAG1	Cohesin subunit SA-1	IPI00025158;IPI00619944	3	136055077	NaN	-0.954143	0	0.363893
NCK1	Cytoplasmic protein NCK1	IPI00028065;IPI00797459;IPI00798394;IPI00915970;IPI00464976	3	136581050	-0.771267	-0.939513	0	0.446245
DBR1	Lariat debranching enzyme	IPI00305545;IPI00790744;IPI00787976	3	137879854	-0.617663	-0.963344	0	0.55853
ARMC8	Armadillo repeat-containing protein 8	IPI00795553;IPI00922208;IPI00790407;IPI00794568;IPI00396379;IPI00798137;IPI00796545;IPI00792379;IPI00794612;IPI00332835;IPI00876987;IPI00792965;IPI00795022	3	137906109	-0.617663	-0.966574	0	0.544209
PIK3CB	Phosphatidylinositol-4,5-bisphosphate 3-kinase catalytic subunit beta isoform	IPI00031388;IPI00797179	3	138372860	-0.617663	-1.0288	0	0.31193
MRPS22	28S ribosomal protein S22, mitochondrial	IPI00013146;IPI00789525;IPI00793335;IPI00791542;IPI00792175;IPI00795908	3	138724648	-0.617663	-0.968405	0	0.412027
COPB2	Coatomer subunit beta'	IPI00220219;IPI00908621;IPI00789674	3	139076435	-0.617663	-0.870619	0	0.474984
RASA2	cDNA FLJ76675, highly similar to Homo sapiens RAS p21 protein activator 2 (RASA2), mRNA	IPI00797720;IPI00794695;IPI00015811;IPI00910244	3	141205891	NaN	-0.963212	0	0.490476
ATP1B3	Sodium/potassium-transporting ATPase subunit beta-3	IPI00008167;IPI00787965;IPI00793333;IPI00788784;IPI00789521;IPI00787149;IPI00790573	3	141594966	-0.617663	-1.09646	0	0.368427
XRN1	5'-3' exoribonuclease 1	IPI00657645;IPI00657805;IPI00328115;IPI00794052	3	142025449	-0.617663	-0.947008	0	0.415111
ATR	Serine/threonine-protein kinase ATR	IPI00412298;IPI00926461;IPI00554573;IPI00887811;IPI00887889	3	142168080	-0.617663	-0.944082	0	0.582829
PLS1	Plastin-1	IPI00032304;IPI00789401	3	142315229	-0.617663	-0.962109	0	0.546135
SR140	U2-associated protein SR140	IPI00143753;IPI00829908;IPI00790699;IPI00791877;IPI00788772;IPI00789508	3	142719688	-0.617663	-1.05064	0	0.460187
PLOD2	Procollagen-lysine,2-oxoglutarate 5-dioxygenase 2	IPI00337495;IPI00472165;IPI00939578	3	145787227	-0.617663	-1.0371	0	0.638986
PLSCR1	Phospholipid scramblase 1	IPI00005181;IPI00797396;IPI00789500;IPI00790091	3	146232967	NaN	-0.979576	0	0.71956
GYG1	Glycogenin-1	IPI00180386;IPI00556308;IPI00794444;IPI00793819;IPI00216115	3	148709128	-0.661834	0.502047	0	0.693391
HLTF	Helicase-like transcription factor	IPI00339381;IPI00790749;IPI00759790	3	148747914	-0.661834	-0.976784	0	0.553395
HPS3	Hermansky-Pudlak syndrome 3 protein	IPI00056324;IPI00220378;IPI00940506;IPI00790730	3	148847371	-1.41483	-0.908771	0	0.555038
COMMD2	COMM domain-containing protein 2	IPI00456048;IPI00791916	3	149448794	-1.41483	-0.833578	0	0.564555
PFN2	Profilin	IPI00107555;IPI00940567;IPI00795892	3	149682691	-1.41483	-0.892147	0	0.610426
PFN2	Profilin-2	IPI00219468	3	149682691	-1.41483	-0.892147	0	0.610426
EIF2A	Eukaryotic translation initiation factor 2A	IPI00012462;IPI00939283;IPI00795312	3	150264465	-1.41483	-1.13102	0	0.393861
EIF2A	Eukaryotic translation initiation factor 2A	IPI00902564;IPI00845305	3	150264465	-1.41483	-1.13102	0	0.393861
SELT	Selenoprotein T	IPI00008351;IPI00871605;IPI00940122;IPI00937195	3	150320662	-1.41483	-1.11058	0	0.399534
MBNL	MBNL protein	IPI00395357;IPI00218263;IPI00410279;IPI00178116;IPI00410205	3	151961617	-1.44256	-1.04543	0	0.557915
MBNL1	Muscleblind-like protein 1	IPI00021692;IPI00384261;IPI00020062;IPI00647219;IPI00219790;IPI00219792;IPI00654643	3	151961617	-1.44256	-1.04543	0	0.557915
RAP2B	Ras-related protein Rap-2b	IPI00018364	3	152880029	-1.44256	-0.972732	0	0.486626
DHX36	Probable ATP-dependent RNA helicase DHX36	IPI00027415;IPI00217760;IPI00784170;IPI00896438;IPI00922725	3	153990335	-1.44256	-0.908997	0	0.4588
MME	Neprilysin	IPI00247063	3	154741913	-1.41483	-1.016	NaN	0.45325
SLC33A1	Acetyl-coenzyme A transporter 1	IPI00006205	3	155544305	-1.41483	-0.817762	0	0.388932
GMPS	GMP synthase [glutamine-hydrolyzing]	IPI00029079;IPI00887759	3	155588325	-1.41483	-0.877429	0	0.539678
SSR3	Translocon-associated protein subunit gamma	IPI00009235	3	156257929	-1.41483	-1.04028	0	0.376438
GFM1	Elongation factor G 1, mitochondrial	IPI00154473;IPI00790795;IPI00788871;IPI00026321	3	158362067	-0.694356	-0.764474	0	0.634844
LXN	Latexin	IPI00106687	3	158363611	-0.694356	NaN	0	NaN
SMC4	Structural maintenance of chromosomes protein 4	IPI00411559;IPI00328298;IPI00794838;IPI00745048;IPI00793575;IPI00792419;IPI00792249	3	160117062	-0.694356	-0.845127	0	0.445713
KPNA4	Importin subunit alpha-4	IPI00012578	3	160212783	-0.661834	-0.0716971	0	-0.102586
NMD3	60S ribosomal export protein NMD3	IPI00790937;IPI00797406;IPI00101049;IPI00796150;IPI00794858;IPI00788916;IPI00790263;IPI00798079	3	160822484	-0.661834	-0.835405	0	0.398223
PDCD10	Programmed cell death protein 10	IPI00298558;IPI00791474;IPI00790953;IPI00792914;IPI00792092;IPI00793567;IPI00793671	3	167381617	-0.661834	0.160076	0	0.467179
GOLIM4	Golgi integral membrane protein 4	IPI00004962;IPI00794742	3	167726465	-0.661834	0.0389914	0	0.352293
SEC62	Translocation protein SEC62	IPI00019004;IPI00910668	3	169681668	-0.661834	0.111155	0	0.444847
PHC3	Polyhomeotic-like protein 3	IPI00302149;IPI00658100;IPI00789502;IPI00941765	3	169804520	-0.661834	0.0396307	NaN	0.394425
PRKCI	Protein kinase C iota type	IPI00016639;IPI00793948	3	169940153	-0.661834	-0.120702	0	-0.0955753
RPL22L1	60S ribosomal protein L22-like 1	IPI00856049	3	170582664	-0.661834	0.102705	0	0.436356
FNDC3B	Fibronectin type III domain-containing protein 3B	IPI00217490;IPI00798122	3	171757418	NaN	0.134378	0	0.470017
AADACL1	Arylacetamide deacetylase-like 1	IPI00924788;IPI00002230;IPI00925612;IPI00790972;IPI00927596	3	172348039	-0.661834	NaN	0	NaN
ECT2	Protein ECT2	IPI00794284;IPI00924778;IPI00748143;IPI00924582;IPI00927485;IPI00927046;IPI00925941;IPI00792396	3	172468472	0.975226	0.172543	0	0.479068
TBL1XR1	F-box-like/WD repeat-containing protein TBL1XR1	IPI00002922;IPI00922336;IPI00925198;IPI00792325;IPI00926545;IPI00926848;IPI00926594;IPI00927791;IPI00927546;IPI00927137;IPI00924550;IPI00924818;IPI00926628	3	176737143	0.975226	0.0652528	0	0.478317
PIK3CA	Phosphatidylinositol-4,5-bisphosphate 3-kinase catalytic subunit alpha isoform	IPI00031386	3	178865902	NaN	0.0597879	0	0.407141
MFN1	Mitofusin-1	IPI00293073;IPI00395973;IPI00795001;IPI00793831	3	179065480	0.975226	0.0653506	0	0.30101
MFN1	Mitofusin-1	IPI00412274;IPI00796606	3	179065480	0.975226	0.0653506	0	0.30101
ACTL6A	Actin-like protein 6A	IPI00003627;IPI00216622;IPI00792088;IPI00007776;IPI00793214	3	179280668	0.975226	0.0526012	0	0.340637
MRPL47	39S ribosomal protein L47, mitochondrial	IPI00030820;IPI00794978;IPI00375687	3	179306073	1.32734	0.078518	0	0.390374
NDUFB5	NADH dehydrogenase [ubiquinone] 1 beta subcomplex subunit 5, mitochondrial	IPI00013459;IPI00791036;IPI00556190	3	179322478	1.32734	0.0852399	0	0.382921
USP13	Ubiquitin carboxyl-terminal hydrolase 13	IPI00024401	3	179370543	1.32734	-0.00487763	0	0.291938
FXR1	Fragile X mental retardation syndrome-related protein 1	IPI00016249;IPI00942025;IPI00554715;IPI00479630;IPI00939674;IPI00791041	3	180585929	1.32734	0.0423831	0	0.422106
DNAJC19	Mitochondrial import inner membrane translocase subunit TIM14	IPI00304306;IPI00795263;IPI00397464;IPI00794191;IPI00795893	3	180701497	1.32734	0.101314	0	0.425078
DCUN1D1	DCN1-like protein 1	IPI00291893;IPI00910838;IPI00749447	3	182655862	1.32734	0.0824215	0	0.495997
MCCC1	Methylcrotonoyl-CoA carboxylase subunit alpha, mitochondrial	IPI00024580;IPI00792499;IPI00789136	3	182733006	1.32734	0.0610496	0	0.439885
ABCC5	Multidrug resistance-associated protein 5	IPI00385383;IPI00917215;IPI00792522;IPI00555898;IPI00795367	3	183637722	1.32734	0.106532	0	0.350133
EIF2B5	Translation initiation factor eIF-2B subunit epsilon	IPI00011898;IPI00925085;IPI00790479;IPI00925483;IPI00793254;IPI00925244;IPI00795510;IPI00795184	3	183852826	1.32734	0.0919252	0	0.391056
AP2M1	AP-2 complex subunit mu-1	IPI00022256;IPI00619900;IPI00909772;IPI00937793;IPI00798379;IPI00925072;IPI00790642;IPI00924869;IPI00925403;IPI00925212;IPI00925682;IPI00925750	3	183892477	0.975226	NaN	0	NaN
ABCF3	ATP-binding cassette sub-family F member 3	IPI00465160;IPI00784776;IPI00796877;IPI00925546;IPI00796248;IPI00793766;IPI00791867;IPI00925118;IPI00794398	3	183903811	0.975226	0.187502	0	0.480834
PSMD2	26S proteasome non-ATPase regulatory subunit 2	IPI00012268;IPI00926258;IPI00926410;IPI00384420;IPI00795529;IPI00796340;IPI00925437;IPI00793022;IPI00925595;IPI00794915;IPI00793806;IPI00794424;IPI00925813	3	184016497	0	0.177129	0	0.357729
EIF4G1	Eukaryotic translation initiation factor 4 gamma 1	IPI00552639	3	184032283	0	0.137892	0	0.303103
EIF4G1	Eukaryotic translation initiation factor 4 gamma 1	IPI00927510;IPI00926411;IPI00384463;IPI00926013;IPI00220365;IPI00293474	3	184032283	0	0.137892	0	0.303103
POLR2H	DNA-directed RNA polymerases I, II, and III subunit RPABC3	IPI00003309;IPI00927876;IPI00924545;IPI00927044;IPI00927637;IPI00790361;IPI00791019;IPI00791273	3	184079506	0	0.100571	0	0.247454
VPS8	Vacuolar protein sorting 8 homolog (S. cerevisiae)	IPI00926038;IPI00464985;IPI00926834;IPI00549242;IPI00925134;IPI00927079	3	184529925	0	0.174193	0	0.470228
EHHADH	Peroxisomal bifunctional enzyme	IPI00216164;IPI00927231;IPI00796526;IPI00926990	3	184908412	0	0.236182	0	0.647336
IGF2BP2	Insulin-like growth factor 2 mRNA-binding protein 2	IPI00179713;IPI00743914;IPI00180983;IPI00922167;IPI00922068;IPI00795309;IPI00879428;IPI00930694	3	185361527	NaN	0.160622	0	0.487494
TRA2B	Splicing factor, arginine/serine-rich 10 (Transformer 2 homolog, Drosophila) variant	IPI00555647;IPI00301503;IPI00472633;IPI00927500;IPI00927271;IPI00793887;IPI00927262;IPI00789389	3	185633694	0	0.141856	0	0.517254
DNAJB11	DnaJ homolog subfamily B member 11	IPI00008454;IPI00927297;IPI00797108	3	186285192	0	0.151231	0	0.470533
EIF4A2	Eukaryotic initiation factor 4A-II	IPI00409717;IPI00328328;IPI00924536;IPI00030296;IPI00788730;IPI00794607;IPI00793328;IPI00790077;IPI00793220;IPI00792676	3	186500994	0	0.0321438	0	0.421206
RFC4	Replication factor C subunit 4	IPI00017381;IPI00925945;IPI00792595;IPI00924613;IPI00925397;IPI00795756;IPI00925227;IPI00924737;IPI00927827	3	186507669	0	0.0378153	0	0.439452
LPP	Lipoma-preferred partner	IPI00023704;IPI00793907;IPI00797120;IPI00926532;IPI00927168;IPI00927909;IPI00795660;IPI00927466;IPI00927693;IPI00926750;IPI00924594;IPI00794013	3	187871072	0	0.111744	0	0.485729
LEPREL1	Prolyl 3-hydroxylase 2	IPI00217055;IPI00797739;IPI00925912;IPI00926116	3	189674517	NaN	0.0821502	0	0.574431
CCDC50	Coiled-coil domain-containing protein 50	IPI00217059;IPI00383423;IPI00798355	3	191046866	NaN	0.0466127	0	0.499916
OPA1	Dynamin-like 120 kDa protein, mitochondrial	IPI00107753;IPI00107752;IPI00107750;IPI00006721;IPI00107751;IPI00107749;IPI00375150;IPI00375149;IPI00852888;IPI00852935;IPI00853261;IPI00852841;REV_IPI00514169;REV_IPI00217788;REV_IPI00936364;IPI00853084;IPI00927797	3	193310933	0	0.0843533	0	0.378084
LSG1	Large subunit GTPase 1 homolog	IPI00300094;IPI00926623;IPI00926855	3	194361517	0	0.0501642	0	0.386824
C3orf21	Uncharacterized protein C3orf21	IPI00171410;IPI00927901;IPI00165665;IPI00168035;IPI00794638;IPI00910604;IPI00924870	3	194789008	0	0.0164962	0	0.287768
ACAP2	ARFGAP with coiled-coil, ANK repeat and PH domain-containing protein 2	IPI00014264;IPI00927062;IPI00927454;IPI00795932;IPI00926835;IPI00550459;IPI00465167;IPI00643360;IPI00926085;IPI00797878;IPI00796588;IPI00926639	3	194995465	0	0.108449	0	0.473759
PPP1R2	Protein phosphatase inhibitor 2	IPI00220402;IPI00410126;IPI00927947;IPI00789386;IPI00924602;IPI00794579;IPI00418999;IPI00789065	3	195241221	0	0.169741	0	0.295473
TFRC	Transferrin receptor protein 1	IPI00022462;IPI00924935;IPI00925384;IPI00790745;IPI00925162;IPI00788798;IPI00790126	3	195754054	0	0.0982635	0	0.30208
PCYT1A	cDNA, FLJ93994, highly similar to Homo sapiens phosphate cytidylyltransferase 1, choline, alpha isoform (PCYT1A), mRNA	IPI00924713;IPI00329338;IPI00925312;IPI00790032;IPI00927242;IPI00791947;IPI00925798;IPI00927030;IPI00001562;IPI00908699;IPI00640025;IPI00219338;IPI00793265;IPI00925180;IPI00925535;IPI00790381;IPI00924982;IPI00790957;IPI00926006	3	195941093	0	0.0481034	0	0.2733
UBXN7	UBX domain-containing protein 7	IPI00742124;IPI00926886;IPI00927120;IPI00744421;REV_IPI00737545;IPI00926703	3	196074533	0	0.271253	0	0.480726
PAK2	Serine/threonine-protein kinase PAK 2	IPI00419979;IPI00926695;IPI00553222;IPI00896377;IPI00410084;IPI00027382;IPI00941059;IPI00555621	3	196466728	0	0.0833939	0	0.940261
NCBP2	Nuclear cap-binding protein subunit 2	IPI00183500;IPI00927860;IPI00789410;IPI00924867;IPI00784189;IPI00385050;IPI00398274;IPI00927631	3	196662273	0	0.0510323	0	0.348221
MFI2	Melanotransferrin	IPI00029275;IPI00218301;IPI00926464	3	196715492	NaN	0.0677028	0	0.401111
DLG1	Disks large homolog 1	IPI00218729;IPI00552376;IPI00030351;IPI00552511;IPI00552213;IPI00553029;IPI00552682;IPI00789849;IPI00927180;IPI00926279;IPI00927298;IPI00830135;IPI00927236;IPI00927003;IPI00019213;IPI00790650;IPI00619928;IPI00789794;IPI00030769;IPI00790551;IPI00798304;IPI00790354;IPI00796899;IPI00794349;IPI00790485;IPI00789901;IPI00798030	3	196769431	0	0.0455944	0	0.50103
BDH1	D-beta-hydroxybutyrate dehydrogenase, mitochondrial	IPI00025341;IPI00925346;IPI00926064;IPI00925592;IPI00926272;IPI00925842;IPI00926718;IPI00794146;IPI00926954	3	197236654	0	0.0942896	0	0.484486
LRCH3	Leucine-rich repeat and calponin homology domain-containing protein 3	IPI00382787;IPI00909323;IPI00385649;IPI00396561;IPI00925939;IPI00925516;IPI00927400;IPI00926982	3	197518097	0	0.066355	0	0.416799
RPL35A	60S ribosomal protein L35a	IPI00029731;IPI00793102;IPI00926288;IPI00926495	3	197676858	0	0.181063	0	0.403855
PIGG	GPI ethanolamine phosphate transferase 2	IPI00550703;IPI00745093;IPI00783907;IPI00167361;IPI00784025	4	492989	NaN	-0.912595	0	-0.835342
ATP5I	ATP synthase subunit e, mitochondrial	IPI00218848	4	666227	0	-0.709175	0	-0.694666
PCGF3	Polycomb group RING finger protein 3	IPI00007279;IPI00827991;IPI00878168	4	699537	NaN	-0.889394	0	-0.847753
GAK	Cyclin G-associated kinase	IPI00298949;IPI00784139;IPI00384168;IPI00444993	4	843066	0	-1.05807	0	-0.913336
CTBP1	C-terminal-binding protein 1	IPI00012835;IPI00554626	4	1205228	0	-1.04065	0	-0.90971
TACC3	Transforming acidic coiled-coil-containing protein 3	IPI00002135;IPI00908659;IPI00383480	4	1723227	NaN	-0.828162	0	-0.648018
LETM1	LETM1 and EF-hand domain-containing protein 1, mitochondrial	IPI00017592;IPI00941510;IPI00941879	4	1813206	0	-0.8478	-0.529899	-0.667772
WHSC2	Negative elongation factor A	IPI00394679;IPI00643383;IPI00926012;IPI00925762;IPI00926414;IPI00927834;IPI00926656;IPI00926921;IPI00927343;IPI00927200	4	1984441	0	-0.74507	-0.529899	-0.670311
ADD1	Alpha-adducin	IPI00220158;IPI00019901;IPI00376220;IPI00253279	4	2845584	0	-0.872888	-0.529899	-0.725224
NOP14	Nucleolar protein 14	IPI00022613;IPI00743803	4	2939666	0	-0.877602	-0.529899	-0.790831
HTT	Huntingtin	IPI00002335	4	3076408	0	-0.774496	-0.568217	-0.679701
LRPAP1	Alpha-2-macroglobulin receptor-associated protein	IPI00026848	4	3514290	0	-0.754349	-0.568217	-0.832337
LYAR	Cell growth-regulating nucleolar protein	IPI00015838	4	4269431	0	-1.00334	-0.568217	-0.797935
STX18	Syntaxin-18	IPI00027194;IPI00879772	4	4420695	0	-1.09958	NaN	-0.819577
WFS1	Wolframin	IPI00008711	4	6271577	0	-0.98278	-0.568217	-0.86767
PPP2R2C	Serine/threonine-protein phosphatase 2A 55 kDa regulatory subunit B gamma isoform	IPI00178803;IPI00032462;IPI00930424;IPI00871687	4	6322308	0	-0.92911	-0.529899	-0.84978
S100P	Protein S100-P	IPI00017526	4	6694796	0	-0.758774	0	-0.689319
GRPEL1	GrpE protein homolog 1, mitochondrial	IPI00029557;IPI00909181;IPI00847199	4	7061781	0	-0.937641	0	-0.818913
ACOX3	Peroxisomal acyl-coenzyme A oxidase 3	IPI00020226;IPI00827610	4	8368011	0	-0.880486	0	-0.790484
WDR1	WD repeat-containing protein 1	IPI00746165;IPI00873622;IPI00216256;IPI00939854;IPI00903292;IPI00909688;IPI00940664;IPI00556374;IPI00747236	4	10075964	0	-1.06666	0	-0.858191
FAM44A	Protein FAM44A	IPI00797574;IPI00873213	4	13570362	0	NaN	0	NaN
QDPR	Dihydropteridine reductase	IPI00014439;IPI00902534	4	17488021	0	-0.979564	0	-0.649198
LAP3	Cytosol aminopeptidase	IPI00419237;IPI00789806	4	17578815	0	-1.01414	0	-0.774101
NCAPG	Condensin complex subunit 3	IPI00106495	4	17812525	0	-1.01654	0	-0.546788
DHX15	Putative pre-mRNA-splicing factor ATP-dependent RNA helicase DHX15	IPI00396435	4	24529090	0	-1.07018	0	-0.633426
ANAPC4	Anaphase-promoting complex subunit 4	IPI00002551;IPI00419201	4	25378835	0	-0.893417	0	-0.543748
RBPJ	Recombining binding protein suppressor of hairless	IPI00030177;IPI00479716;IPI00402156;IPI00419892;IPI00807402;IPI00218576;IPI00218578;IPI00332627	4	26321332	NaN	-1.04348	0	-0.76719
STIM2	STIM2 protein	IPI00658128;IPI00001727;IPI00942329	4	26859300	NaN	-0.991168	0	-0.59576
PGM2	Phosphoglucomutase-2	IPI00550364	4	37828328	0	0.0190951	0	-0.225304
TBC1D1	TBC1 domain family member 1	IPI00164610;IPI00878875;IPI00941459;IPI00880179	4	37892708	NaN	0.156716	0	-0.215789
FAM114A1	Protein NOXP20	IPI00031670	4	38869437	NaN	NaN	0	NaN
RFC1	Replication factor C subunit 1	IPI00375358;IPI00375359	4	39289076	0	0.129392	0	-0.0863266
RPL9	60S ribosomal protein L9	IPI00031691;IPI00795717;IPI00910195;IPI00909133;IPI00719047;IPI00795310;IPI00789747;REV_IPI00026555;REV_IPI00514782;REV_IPI00909385;IPI00878105	4	39455744	0	-0.0569675	0	-0.135992
UGDH	UDP-glucose 6-dehydrogenase	IPI00031420;IPI00942446	4	39500375	0	0.0506569	0	-0.119112
UBE2K	Ubiquitin-conjugating enzyme E2 K	IPI00021370;IPI00878126;IPI00910176;IPI00019894	4	39699664	0	0.115256	0	-0.132892
PDS5A	Sister chromatid cohesion protein PDS5 homolog A	IPI00854642;IPI00303063;IPI00854687;IPI00943203;IPI00845253	4	39824484	0	0.103062	0	-0.195622
RBM47	RNA-binding protein 47	IPI00169342;IPI00005042	4	40425272	0	0.126286	0	-0.16844
TMEM33	Transmembrane protein 33	IPI00299084	4	41937146	0	0.0434644	0	-0.159563
GUF1	GTP-binding protein GUF1 homolog	IPI00296563	4	44680446	0	-0.00573397	NaN	-0.353049
COMMD8	Putative uncharacterized protein COMMD8	IPI00871891;IPI00016447	4	47446002	0	-0.00999808	0	-0.053936
NFXL1	NF-X1-type zinc finger protein NFXL1	IPI00442274;IPI00745540	4	47849257	0	0.00415713	0	-0.0421089
SLAIN2	SLAIN motif-containing protein 2	IPI00853278;IPI00873597;IPI00386228	4	48343613	0	-0.0105121	0	-0.177754
FRYL	Protein furry homolog-like	IPI00159652	4	48499380	0	-0.0444091	0	-0.359668
FRYL	Protein furry homolog-like	IPI00739940;IPI00418604	4	48499380	0	-0.0444091	0	-0.359668
OCIAD1	OCIA domain-containing protein 1	IPI00016405;IPI00816523;IPI00816371	4	48833015	0	0.0357328	0	-0.403384
OCIAD2	OCIA domain-containing protein 2	IPI00555902;IPI00181546	4	48887405	0	0.0854865	0	-0.384301
DCUN1D4	cDNA FLJ55777, highly similar to DCN1-like protein 4	IPI00641124;IPI00941798;IPI00872299;IPI00385380	4	52709229	NaN	0.0710189	0	0.351353
SCFD2	Sec1 family domain-containing protein 2	IPI00419891;IPI00141564	4	53740136	0	-0.116368	0	0.817857
FIP1L1	Pre-mRNA 3'-end-processing factor FIP1	IPI00395337;IPI00658114;IPI00657863;IPI00008449;IPI00910500	4	54243820	0	0.00135589	0	0.873087
TMEM165	Transmembrane protein 165	IPI00307572	4	56262080	0	-0.0588867	0	1.04135
EXOC1	Exocyst complex component 1	IPI00019427;IPI00215762	4	56719816	0	0.00338983	0	1.12538
PPAT	Amidophosphoribosyltransferase	IPI00029534;IPI00556497	4	57259528	0	0.182082	0	0.776307
DKFZp781N1372	Putative uncharacterized protein DKFZp781N1372	IPI00815732	4	57301915	0	NaN	0	NaN
PAICS	Multifunctional protein ADE2	IPI00217223	4	57301915	0	-0.087779	0	0.978615
SRP72	Signal recognition particle 72 kDa protein	IPI00215888;IPI00871803	4	57333502	0	-0.0976877	0	1.01078
C4orf14	Uncharacterized protein C4orf14	IPI00385928	4	57829516	0	-0.142786	0	0.93481
POLR2B	DNA-directed RNA polymerase II subunit RPB2	IPI00027808;IPI00873948;IPI00894355;IPI00894141	4	57843888	0	-0.168733	0	1.01398
IGFBP7	Insulin-like growth factor-binding protein 7	IPI00016915	4	57896939	NaN	-0.110021	-0.410137	1.09167
UBA6	Ubiquitin-like modifier-activating enzyme 6	IPI00023647;IPI00827491;IPI00828006;IPI00827864	4	68481479	0	0.000600189	-0.410137	0.0715709
YTHDC1	YTH domain-containing protein 1	IPI00144293;IPI00376222	4	69176105	0	-0.0684844	-0.410137	-0.0327196
UTP3	Something about silencing protein 10	IPI00006900	4	71554196	NaN	-0.0968453	-0.410137	-0.137775
GRSF1	G-rich sequence factor 1	IPI00478657;IPI00940654;IPI00940450;IPI00914953;IPI00914895	4	71681504	0	-0.177685	-0.410137	-0.127872
MOBKL1A	Mps one binder kinase activator-like 1A	IPI00514212;IPI00902783	4	71768064	0	-0.233205	-0.410137	-0.126126
DCK	Deoxycytidine kinase	IPI00020454	4	71859265	0	-0.244088	-0.410137	-0.23094
ANKRD17	Ankyrin repeat domain-containing protein 17	IPI00784020;IPI00783186;IPI00909867;IPI00868922;IPI00251783;IPI00871529;IPI00941297	4	73940505	0	-0.139452	-0.410137	-0.00395894
AREG	Amphiregulin	IPI00012023	4	75310851	0	-0.191117	-0.410137	-0.0707033
G3BP2	Ras GTPase-activating protein-binding protein 2	IPI00009057;IPI00179890	4	76567966	0	-0.0255944	-0.410137	-0.0673357
USO1	General vesicular transport factor p115	IPI00941161;IPI00031583	4	76678648	0	-0.121855	-0.410137	-0.107877
NAAA	N-acylethanolamine-hydrolyzing acid amidase	IPI00024083;IPI00215844;IPI00909751;IPI00028879	4	76832504	0	-0.0835064	-0.410137	0.00724152
SDAD1	Protein SDA1 homolog	IPI00018240;IPI00797421	4	76871059	0	-0.0499587	-0.410137	0.187279
NUP54	Nucleoporin 54kDa variant	IPI00172580;IPI00940095;IPI00386702;IPI00385666	4	77035817	0	-0.0227826	-0.410137	-0.0204694
SCARB2	Lysosome membrane protein 2	IPI00217766;IPI00909338	4	77079890	0	-0.0208644	-0.410137	-0.0164156
SHROOM3	Protein Shroom3	IPI00152881;IPI00935334;IPI00446280;IPI00645014;IPI00386863	4	77356253	0	-0.109455	-0.410137	-0.0648851
SEPT11	Septin-11	IPI00019376	4	77870895	0	-0.161919	-0.467695	-0.127742
MRPL1	39S ribosomal protein L1, mitochondrial	IPI00549381	4	78783674	0	-0.0559209	-0.467695	0.0711425
ANXA3	Annexin A3	IPI00024095;IPI00745868	4	79472673	0	-0.0635182	-0.482769	-0.00810489
HNRNPD	Heterogeneous nuclear ribonucleoprotein D0	IPI00028888;IPI00220684;IPI00220683;IPI00220685;IPI00903278;IPI00915340	4	83274982	0	-0.121481	-0.482769	-0.00914815
HNRPDL	Heterogeneous nuclear ribonucleoprotein D-like	IPI00011274;IPI00845282;IPI00045498	4	83343717	0	0.0168749	-0.482769	0.0697461
ENOPH1	Enolase-phosphatase E1	IPI00038378;IPI00385140;IPI00795241	4	83351715	0	0.0103434	-0.482769	0.0512367
SEC31A	Protein transport protein Sec31A	IPI00746182;IPI00795507;IPI00852741;IPI00515103;IPI00305152;IPI00853220;IPI00445429;IPI00853290	4	83739814	0	-0.155064	-0.482769	-0.0607907
COPS4	COP9 signalosome complex subunit 4	IPI00171844	4	83956243	0	-0.183285	-0.482769	-0.0175679
HPSE	Heparanase	IPI00410297;IPI00884403	4	84213614	NaN	-0.157618	-0.804317	-0.0728836
MRPS18C	28S ribosomal protein S18c, mitochondrial	IPI00007049;IPI00887597;IPI00935898	4	84377118	0	-0.141552	NaN	-0.000188351
AGPAT9	Glycerol-3-phosphate acyltransferase 3	IPI00140301	4	84457224	0	-0.1342	-0.804317	-0.0332157
CDS1	Phosphatidate cytidylyltransferase 1	IPI00024234;IPI00908510	4	85504132	0	-0.187149	-0.949399	-0.145826
WDFY3	WD repeat and FYVE domain-containing protein 3	IPI00218052;IPI00760714;IPI00333702;IPI00170537;IPI00941540;IPI00942022	4	85590704	NaN	-0.176025	-0.949399	-0.0608052
PTPN13	Tyrosine-protein phosphatase non-receptor type 13	IPI00337648;IPI00030246;IPI00006714;IPI00472958	4	87515468	NaN	-0.0689905	-0.949399	0.00429893
HSD17B11	Estradiol 17-beta-dehydrogenase 11	IPI00329598	4	88257762	0	-0.0650945	-0.949399	-0.0906677
NUDT9	ADP-ribose pyrophosphatase, mitochondrial	IPI00031558;IPI00415040	4	88343734	0	-0.161384	-0.949399	-1.53374
ABCG2	ATP-binding cassette sub-family G member 2	IPI00298214;IPI00607625	4	89011421	0	-0.184297	-0.949399	-0.0715751
SNCA	Alpha-synuclein	IPI00024107;IPI00218467;IPI00218468;IPI00032904	4	90646705	NaN	-0.139125	-0.949399	-0.0584667
SMARCAD1	SWI/SNF-related matrix-associated actin-dependent regulator of chromatin subfamily A containing DEAD/H box 1	IPI00008422;IPI00220119	4	95128759	0	-0.145312	-0.949399	-0.549978
PDLIM5	PDZ and LIM domain protein 5	IPI00007935;IPI00553102;IPI00555593;IPI00942043;IPI00552367;IPI00103146;IPI00555564	4	95373038	0	-0.110092	-0.949399	-0.564929
RAP1GDS1	Rap1 GTPase-GDP dissociation stimulator 1	IPI00607591;IPI00856100	4	99182527	0	-0.120787	-0.949399	-0.590076
EIF4E	Eukaryotic translation initiation factor 4E	IPI00908416;IPI00027485;IPI00873680;IPI00788723;IPI00852709	4	99799607	0	-0.162223	-0.949399	-0.69619
METAP1	Methionine aminopeptidase 1	IPI00022239	4	99916788	0	0.00710142	-1.03834	-0.614948
ADH5	Alcohol dehydrogenase class-3	IPI00746777	4	99992129	0	-0.0278255	-1.03834	-0.11579
RG9MTD2	RNA (guanine-9-)-methyltransferase domain-containing protein 2	IPI00152325	4	100467866	0	-0.160927	-1.03834	-0.544626
MAPKSP1	Mitogen-activated protein kinase scaffold protein 1	IPI00030919	4	100802364	0	-0.0858991	-1.03834	-0.477039
PPP3CA	Serine/threonine-protein phosphatase 2B catalytic subunit alpha isoform	IPI00179415;IPI00747748;IPI00910825;IPI00877617;IPI00647432;IPI00788843	4	101944587	0	-0.0893659	-1.03834	-0.530811
NFKB1	Nuclear factor NF-kappa-B p105 subunit	IPI00292537;IPI00788987	4	103422486	0	-0.153961	-1.03834	-0.650516
CISD2	CDGSH iron sulfur domain-containing protein 2	IPI00166865	4	103790135	0	-0.0219892	-1.03834	-0.427704
PPA2	Inorganic pyrophosphatase 2, mitochondrial	IPI00470502;IPI00301109;IPI00654717;IPI00470503;IPI00413014;IPI00749469;IPI00910509;IPI00470504	4	106290234	0	-0.105927	-1.03834	-0.517841
AIMP1	cDNA FLJ61202, highly similar to Multisynthetase complex auxiliary component p43	IPI00793201;IPI00006252;IPI00910647	4	107236767	0	0.0494715	-1.03834	-0.433128
PAPSS1	Bifunctional 3'-phosphoadenosine 5'-phosphosulfate synthetase 1	IPI00011619;IPI00922088	4	108534822	0	-0.183784	-1.03834	-0.575436
HADH	Hydroxyacyl-coenzyme A dehydrogenase, mitochondrial	IPI00298406;IPI00294398;IPI00902588	4	108910870	0.863945	-0.195322	-1.03834	-0.652263
RPL34	60S ribosomal protein L34	IPI00219160;IPI00940063;IPI00880180	4	109541722	0.863945	-0.235664	-0.941251	-0.705273
OSTC	Oligosaccharyltransferase complex subunit OSTC	IPI00183603;IPI00872620;IPI00038550	4	109571741	0.875915	-0.237386	-0.941251	-0.692013
SEC24B	Protein transport protein Sec24B	IPI00030851;IPI00785208	4	110354871	0.875915	-0.143999	-0.941251	-0.695295
CASP6	Caspase-6	IPI00023876;IPI00217208	4	110609785	0.875915	-0.0805224	-0.941251	-0.579216
GAR1	H/ACA ribonucleoprotein complex subunit 1	IPI00302176;IPI00607820	4	110736666	0.927845	-0.141282	-0.84416	-0.663115
HSBP1	Heat shock factor-binding protein 1	IPI00935516;IPI00936895	4	111173028	0.927845	-0.797658	-0.84416	0.115896
C4orf32	Uncharacterized protein C4orf32	IPI00167492;IPI00845237	4	113066553	0.927845	-0.142545	-0.84416	-0.575862
LARP7	La-related protein 7	IPI00294742;IPI00395536	4	113558251	0.927845	-0.30656	-0.816307	-0.662751
CAMK2D	Calcium/calmodulin-dependent protein kinase type II delta chain	IPI00828081;IPI00828178;IPI00827717;IPI00430291;IPI00827625;IPI00828139;IPI00827573;IPI00915441;IPI00827606;IPI00876923;IPI00172636;IPI00654569;IPI00939804;IPI00215715;IPI00550056;IPI00877169;IPI00925128;IPI00925318	4	114372188	0.927845	-0.16073	-0.816307	-0.536996
SEC24D	Protein transport protein Sec24D	IPI00218288;IPI00747830;IPI00386038;IPI00909868	4	119643978	0.927845	-0.099767	-0.816307	-0.636626
MAD2L1	Mitotic spindle assembly checkpoint protein MAD2A	IPI00012369;IPI00877695;IPI00940045	4	120980577	0	-0.120065	-0.816307	-0.552594
ANXA5	Annexin A5	IPI00329801;IPI00872379	4	122589110	0	-0.250116	-0.816307	-0.614354
EXOSC9	Exosome complex exonuclease RRP45	IPI00029697;IPI00654592;IPI00845426;IPI00607722	4	122722472	NaN	-0.167397	-0.610898	-0.580889
SPATA5	Spermatogenesis-associated protein 5	IPI00329583;IPI00890727;IPI00890715	4	123844225	NaN	-0.198666	-0.610898	-0.489416
ANKRD50	Ankyrin repeat domain-containing protein 50	IPI00221285	4	125585466	0	-0.0843752	-0.610898	-0.5256
SLC25A31	ADP/ATP translocase 4	IPI00010420	4	128651533	0	-0.0615267	-0.610898	-0.383983
HSPA4L	Heat shock 70 kDa protein 4L	IPI00295485;IPI00828021	4	128703446	0	-0.0648449	-0.610898	-0.383195
PGRMC2	Membrane-associated progesterone receptor component 2	IPI00005202	4	129190397	0	-0.0465145	-0.610898	-0.535243
SLC7A11	Cystine/glutamate transporter	IPI00010474	4	139091478	NaN	-0.106265	-0.610898	-0.574315
NARG1	NMDA receptor-regulated protein 1	IPI00386189;IPI00032158	4	140222609	0	-0.141147	-0.610898	-0.579258
SETD7	Histone-lysine N-methyltransferase SETD7	IPI00028366	4	140417253	0	-0.0746803	-0.610898	-0.629689
MGST2	Microsomal glutathione S-transferase 2	IPI00017767	4	140586922	0	-0.119375	-0.610898	-0.68679
ELMOD2	ELMO domain-containing protein 2	IPI00217918	4	141445322	0	-0.206349	-0.610898	-0.694803
INPP4B	Type II inositol-3,4-bisphosphate 4-phosphatase	IPI00022020;IPI00922726	4	142949186	0	-0.139172	-0.610898	-0.611672
SMARCA5	SWI/SNF-related matrix-associated actin-dependent regulator of chromatin subfamily A member 5	IPI00297211	4	144434616	0	-0.110719	-0.610898	-0.577355
ABCE1	ATP-binding cassette sub-family E member 1	IPI00303207	4	146019156	0	-0.129398	-0.482769	-0.647779
OTUD4	OTU domain-containing protein 4	IPI00399254;IPI00941266;IPI00856005;IPI00941725;IPI00394941;IPI00009780;IPI00939825	4	146054802	0	-0.098507	-0.482769	-0.62831
LSM6	U6 snRNA-associated Sm-like protein LSm6	IPI00001146	4	147096835	0	-0.203295	-0.482769	-0.673338
NR3C2	Mineralocorticoid receptor	IPI00027744;IPI00889774;IPI00248974;IPI00889527;IPI00248972;IPI00889506;IPI00248973;IPI00910741	4	148999915	0	-0.13821	NaN	-0.703245
LRBA	Lipopolysaccharide-responsive and beige-like anchor protein	IPI00002255	4	151185594	0	-0.0802398	-0.482769	-0.492623
RPS3A	40S ribosomal protein S3a	IPI00419880;IPI00472119;IPI00942312;IPI00736161;IPI00738052	4	152020754	0	-0.127223	-0.482769	-0.506534
ARFIP1	Arfaptin-1	IPI00021258;IPI00216520;IPI00744919;IPI00910325	4	153701112	0	-0.198671	-0.459016	-0.589848
PLRG1	Putative uncharacterized protein PLRG1	IPI00871903;IPI00002624;IPI00382756;IPI00921981	4	155457663	0	-0.33006	-0.459016	-0.751106
ETFDH	Electron transfer flavoprotein-ubiquinone oxidoreductase, mitochondrial	IPI00032875;IPI00455179	4	159593277	0	-0.184293	-0.459016	-0.67311
PPID	40 kDa peptidyl-prolyl cis-trans isomerase	IPI00003927	4	159630280	0	-0.183608	-0.459016	-0.674855
NAF1	H/ACA ribonucleoprotein complex non-core subunit NAF1	IPI00063219;IPI00900361	4	164047860	NaN	-0.151009	-0.459016	-0.628919
C4orf43	UPF0534 protein C4orf43	IPI00019962;IPI00922035	4	164415673	0	-0.153227	-0.459016	-0.627032
SC4MOL	C-4 methylsterol oxidase	IPI00019899;IPI00556210	4	166248818	0	-0.0595118	-0.459016	-0.554316
CPE	Carboxypeptidase E	IPI00031121;IPI00853537	4	166300094	0	-0.121788	NaN	-0.701032
PALLD	Palladin	IPI00856116;IPI00855763;IPI00856001;IPI00383645;IPI00292009;IPI00856046;IPI00873173;IPI00645179;IPI00477680;IPI00166197	4	169418217	NaN	-0.139387	-0.459016	-0.615271
C4orf27	UPF0609 protein C4orf27	IPI00016532;IPI00871134	4	170650616	0	-0.0251317	-0.459016	-0.682222
GALNT7	N-acetylgalactosaminyltransferase 7	IPI00328391	4	174089904	0	-0.0832881	-0.459016	-0.618295
HMGB2	High mobility group protein B2	IPI00219097	4	174252527	0	-0.152075	-0.459016	-0.707943
SAP30	Histone deacetylase complex subunit SAP30	IPI00022019	4	174292093	0	-0.149304	-0.431787	-0.726274
SPCS3	Signal peptidase complex subunit 3	IPI00300299	4	177241090	0	-0.127399	-0.431787	-0.673987
DCTD	dCMP deaminase	IPI00554705;IPI00296863;IPI00910904	4	183811244	0	-0.250466	-0.431787	-0.879395
CDKN2AIP	CDKN2A-interacting protein	IPI00020991	4	184365800	0	-0.200618	-0.431787	-0.83672
C4orf41	UPF0636 protein C4orf41	IPI00396048;IPI00375684;IPI00940935;IPI00412941	4	184580446	NaN	-0.0974752	-0.431787	-0.79771
CASP3	Caspase-3	IPI00292140;IPI00798166;IPI00553172	4	185548850	0	-0.118275	-0.431787	-0.736022
MLF1IP	Centromere protein U	IPI00002828;IPI00783686	4	185615238	NaN	-0.137518	-0.431787	-0.733887
ACSL1	Long-chain-fatty-acid--CoA ligase 1	IPI00012728;IPI00942534;IPI00401448;IPI00815946;IPI00658107;IPI00657883;IPI00879209;IPI00874262;IPI00296333;IPI00939479;IPI00940097;IPI00657816;IPI00384110;IPI00401990;IPI00008037;IPI00854706;IPI00411387	4	185676750	0.980687	-0.174944	0	-0.799258
SLC25A4	ADP/ATP translocase 1	IPI00022891;IPI00556601	4	186064395	0.980687	-0.115398	0	-0.74485
UFSP2	Ufm1-specific protease 2	IPI00305303	4	186321443	0.980687	-0.101136	0	-0.536895
FAT1	Protocadherin Fat 1	IPI00031411;IPI00940698	4	187508938	0	-0.217047	0	-0.743594
CCDC127	Coiled-coil domain-containing protein 127	IPI00060148	5	204875	0.839001	0.608484	0.690601	0.280492
SDHA	Succinate dehydrogenase [ubiquinone] flavoprotein subunit, mitochondrial	IPI00305166	5	218356	0.87152	0.214674	0.690601	0.371147
	cDNA FLJ16373 fis, clone THYMU3000269, highly similar to Succinate dehydrogenase (ubiquinone) flavoprotein subunit, mitochondrial (EC 1.3.5.1)	IPI00217143;IPI00902754;IPI00940951;IPI00909676;IPI00942396;IPI00789678;IPI00789403;IPI00798202;IPI00477361;IPI00798331;IPI00887220	5	218356	0.87152	NaN	0.690601	NaN
	SDHA protein	IPI00942580	5	218356	NaN	NaN	0.690601	NaN
PDCD6	Programmed cell death protein 6	IPI00025277;IPI00930510;IPI00930049;IPI00930304	5	271739	0.87152	0.049963	0.742024	0.242133
EXOC3	Exocyst complex component 3	IPI00157734;IPI00219954	5	446264	0.87152	0.701768	0.742024	0.588125
TRIP13	Thyroid receptor-interacting protein 13	IPI00003505;IPI00847729	5	892758	0.87152	0.726708	0.781583	0.621925
SLC12A7	Solute carrier family 12 member 7	IPI00008616;IPI00877110;IPI00301180;IPI00921814	5	1050491	0.87152	0.643417	0.781583	0.604965
CLPTM1L	Cleft lip and palate transmembrane protein 1-like protein	IPI00151358;IPI00186429	5	1317859	0.87152	0.559634	0.781583	0.374968
LPCAT1	Lysophosphatidylcholine acyltransferase 1	IPI00171626	5	1456595	0.87152	0.680669	0.781583	0.536977
NDUFS6	NADH dehydrogenase [ubiquinone] iron-sulfur protein 6, mitochondrial	IPI00025344	5	1801509	0.839001	0.70476	0.781583	0.593658
NSUN2	tRNA (cytosine-5-)-methyltransferase NSUN2	IPI00306369	5	6599352	0.839001	0.62587	0.781583	0.665275
MTRR	Methionine synthase reductase, mitochondrial	IPI00307334;IPI00221302;IPI00889777	5	7869217	NaN	0.748328	0.781583	0.78291
CCT5	T-complex protein 1 subunit epsilon	IPI00010720;IPI00940257;IPI00909956	5	10250269	0.739803	0.742577	0.781583	0.802743
CMBL	Carboxymethylenebutenolidase homolog	IPI00383046	5	10279389	0.739803	0.739964	NaN	0.81626
TRIO	Triple functional domain protein	IPI00657953;IPI00479523;IPI00384882;IPI00028382;IPI00794432;IPI00921549;IPI00442035	5	14143811	0.43836	0.726071	0.781583	0.851293
FAM105B	Protein FAM105B	IPI00101734	5	14664783	0.43836	0.746124	0.781583	0.794613
ZNF622	Zinc finger protein 622	IPI00056499	5	16451628	0.43836	0.699772	0.840542	0.779363
BASP1	Brain acid soluble protein 1	IPI00299024;IPI00908521	5	17217669	0.43836	0.708464	0.840542	0.816478
C5orf22	UPF0489 protein C5orf22	IPI00019966;IPI00867737;IPI00910695;IPI00168444	5	31532373	1.62751	0.780235	0.840542	0.815919
GOLPH3	Golgi phosphoprotein 3	IPI00005490	5	32124810	1.62751	0.762004	0.840542	0.900878
MTMR12	Myotubularin-related protein 12	IPI00061280;IPI00448020;IPI00301793	5	32227111	NaN	0.785351	0.840542	0.846921
ZFR	Zinc finger RNA-binding protein	IPI00784224;IPI00748303;IPI00807564	5	32354457	1.62751	0.743536	0.840542	0.483263
SUB1	Activated RNA polymerase II transcriptional coactivator p15	IPI00221222;IPI00455831;IPI00930562	5	32585605	1.62751	0.796728	0.798902	0.331453
TARS	Threonyl-tRNA synthetase, cytoplasmic	IPI00329633;IPI00908949;IPI00910719;IPI00412275	5	33440882	1.62751	0.739744	0.73224	0.246291
RAI14	Ankycorbin	IPI00292953;IPI00759532;IPI00759780;IPI00910842	5	34656518	NaN	0.779242	-0.392849	0.257372
BXDC2	Brix domain-containing protein 2	IPI00181728	5	34915820	1.62751	0.719802	-0.392849	0.205592
LMBRD2	LMBR1 domain-containing protein 2	IPI00017940	5	36103414	1.62751	0.730215	-0.392849	0.211498
C5orf33	UPF0465 protein C5orf33	IPI00845432;IPI00431405;IPI00922892;IPI00654793	5	36192694	1.62751	0.830069	-0.409615	0.347691
NIPBL	Nipped-B-like protein	IPI00436632;IPI00026466;IPI00436634	5	36876861	1.35767	0.867796	-0.409615	0.419911
NUP155	Nuclear pore complex protein Nup155	IPI00026625;IPI00376609	5	37288239	1.33052	0.793728	-0.409615	0.323047
RICTOR	Rapamycin-insensitive companion of mTOR	IPI00166528;IPI00455500;IPI00868848	5	38938022	1.33052	0.696143	-0.409615	0.202313
PRKAA1	5'-AMP-activated protein kinase catalytic subunit alpha-1	IPI00410287;IPI00792482;IPI00061282;IPI00307755	5	40759481	0.903497	0.831588	-0.409615	0.280305
OXCT1	Succinyl-CoA:3-ketoacid-coenzyme A transferase 1, mitochondrial	IPI00026516;IPI00307395;IPI00739583	5	41730167	0.43836	0.806887	-0.409615	0.326985
C5orf51	UPF0600 protein C5orf51	IPI00374272;IPI00895898	5	41904470	0.43836	0.813798	-0.409615	0.29856
HMGCS1	Hydroxymethylglutaryl-CoA synthase, cytoplasmic	IPI00008475	5	43289493	0.43836	0.784757	-0.409615	0.204428
PAIP1	Polyadenylate-binding protein-interacting protein 1	IPI00021466;IPI00337775;IPI00455339;IPI00386299	5	43526369	0.43836	0.853743	-0.540112	0.300282
NNT	NAD(P) transhydrogenase, mitochondrial	IPI00337541	5	43602825	0.43836	0.880106	-0.540112	0.423507
MRPS30	28S ribosomal protein S30, mitochondrial	IPI00010278	5	44809027	0.43836	0.808104	-0.540112	0.315565
PELO	Protein pelota homolog	IPI00106698	5	52083774	0.43836	-0.180012	-0.540112	-0.552226
ITGA2	Integrin alpha-2	IPI00013744	5	52285183	0.43836	-0.205934	-0.540112	-0.667886
MOCS2	Molybdenum cofactor synthesis protein 2B	IPI00005218	5	52391509	0.43836	-0.18526	NaN	-0.688816
NDUFS4	NADH dehydrogenase [ubiquinone] iron-sulfur protein 4, mitochondrial	IPI00011217	5	52856469	0.43836	-0.177531	-0.540112	-0.551653
SNX18	Sorting nexin-18	IPI00657938;IPI00045219;IPI00923429;IPI00103013	5	53813589	0.43836	-0.259415	-0.540112	-0.724631
GPX8	Probable glutathione peroxidase 8	IPI00291695;IPI00910821	5	54455984	0.43836	-0.224266	-0.540112	-0.635163
DHX29	ATP-dependent RNA helicase DHX29	IPI00217413	5	54552074	0.43836	-0.173253	-0.540112	-0.612173
SKIV2L2	Superkiller viralicidic activity 2-like 2	IPI00647217	5	54603588	0.43836	-0.159896	-0.540112	-0.559667
ACTBL2	Beta-actin-like protein 2	IPI00003269	5	56775846	0.43836	-0.197561	-0.540112	-0.658022
PDE4D	cAMP-specific 3',5'-cyclic phosphodiesterase 4D	IPI00002449;IPI00514112;IPI00375236;IPI00514183;IPI00514643;IPI00217565;IPI00375233;IPI00217567;IPI00478370;IPI00375235;IPI00828158;IPI00386765;IPI00298070;IPI00328206;IPI00472785;IPI00171931;IPI00031294	5	58264872	0.43836	-0.166529	-0.540112	-0.567361
ELOVL7	Elongation of very long chain fatty acids protein 7	IPI00783761	5	60047619	NaN	-0.129565	-0.540112	-0.494291
NDUFAF2	Mimitin, mitochondrial	IPI00031109	5	60240956	0.43836	-0.249597	-0.540112	-0.559154
KIF2A	Kinesin-like protein KIF2A	IPI00867529;IPI00848334;IPI00867746;IPI00010368;IPI00645758;IPI00006265;IPI00853543	5	61601989	0.43836	-0.207255	-0.540112	-0.671823
DIMT1L	Probable dimethyladenosine transferase	IPI00004459	5	61683081	0.43836	-0.203769	-0.540112	-0.596706
IPO11	cDNA FLJ59791, highly similar to Importin-11	IPI00913938;IPI00301107;IPI00917511;IPI00916915;IPI00552710	5	61699877	0.43836	-0.157299	-0.540112	-0.562414
SDCCAG10	Peptidyl-prolyl cis-trans isomerase SDCCAG10	IPI00025174;IPI00879475	5	64064757	0.43836	-0.208607	NaN	-0.536488
PPWD1	Peptidylprolyl isomerase domain and WD repeat-containing protein 1	IPI00149650	5	64859100	0.43836	-0.195307	-0.540112	-0.52463
NLN	Neurolysin, mitochondrial	IPI00010346;IPI00025564;IPI00872224	5	65018023	0.43836	-0.217818	-0.540112	-0.574945
ERBB2IP	Protein LAP2	IPI00438286;IPI00438287;IPI00438288;IPI00438290;IPI00438289;IPI00438291;IPI00438292;IPI00910753	5	65222303	0.491031	-0.0894766	-0.540112	-0.535249
SFRS12	Splicing factor, arginine/serine-rich 12	IPI00375462;IPI00103497	5	65440046	0.491031	-0.0262314	-0.540112	-0.377434
MAST4	Microtubule-associated serine/threonine-protein kinase 4	IPI00914890;IPI00893971;IPI00894093;IPI00827896;IPI00940467;IPI00788168;IPI00894030;IPI00894331;IPI00893960;IPI00893784	5	65892176	0.491031	-0.15881	NaN	-0.619453
CCNB1	G2/mitotic-specific cyclin-B1	IPI00745793;IPI00294696	5	68462837	0.491031	-0.0881219	-0.540112	-0.528646
MRPS36	Putative uncharacterized protein MRPS36	IPI00874047;IPI00020495	5	68513573	0.491031	-0.17209	-0.540112	-0.535189
CDK7	Cell division protein kinase 7	IPI00000685	5	68530700	NaN	-0.201471	-0.540112	-0.55689
AK6	Adenylate kinase isoenzyme 6	IPI00032879;IPI00556532	5	68646811	0.491031	-0.255176	-0.540112	-0.656831
OCLN	Occludin	IPI00003373;IPI00479078;IPI00743585;IPI00939840	5	68788119	0.491031	-0.147305	NaN	-0.650793
SMN1	Survival motor neuron protein	IPI00003394;IPI00009597;IPI00219360;IPI00009598	5	70220768	0.491031	NaN	-0.58947	NaN
MCCC2	Methylcrotonoyl-CoA carboxylase beta chain, mitochondrial	IPI00784044;IPI00789428;IPI00903225	5	70883115	0.491031	-0.119748	-0.58947	-0.628144
MAP1B	Microtubule-associated protein 1B	IPI00008868	5	71403118	0.491031	-0.197107	-0.58947	-0.649639
MRPS27	cDNA FLJ54536, highly similar to Mitochondrial 28S ribosomal protein S27	IPI00022002;IPI00942760;IPI00909159	5	71515236	0.491031	-0.123922	-0.625026	-0.480747
TNPO1	Transportin-1	IPI00024364;IPI00843876;IPI00908817;IPI00908440;IPI00879855;IPI00880000	5	72112415	0.528763	-0.117619	-0.625026	-0.461504
FCHO2	FCH domain only protein 2	IPI00472794;IPI00929732;IPI00060416	5	72251808	0.528763	-0.107259	-0.625026	-0.462932
BTF3	Transcription factor BTF3	IPI00221035;IPI00419473;IPI00258884;IPI00015945;IPI00015946	5	72794233	0.562672	-0.301264	-0.647327	-0.675884
UTP15	U3 small nucleolar RNA-associated protein 15 homolog	IPI00152708	5	72861580	0.562672	-0.275826	-0.647327	-0.635128
HEXB	Beta-hexosaminidase subunit beta	IPI00012585;REV_CON_ENO1;REV_IPI00465248;REV_IPI00759806	5	73980969	0.562672	-0.252134	-0.647327	-0.629245
GFM2	Elongation factor G 2, mitochondrial	IPI00071703;IPI00216419;IPI00172648	5	74017029	0.562672	-0.206049	-0.647327	-0.539709
TINP1	Ribosome biogenesis protein NSA2 homolog	IPI00007089	5	74062816	0.562672	0.00455275	-0.647327	-0.159499
FAM169A	UPF0611 protein FAM169A	IPI00737638	5	74073399	0.562672	-0.182235	NaN	-0.598415
COL4A3BP	cDNA FLJ39535 fis, clone PUAEN2005502, highly similar to Goodpasture antigen-binding protein (EC 2.7.11.9)	IPI00657692;IPI00024701;IPI00182914	5	74666928	0.562672	-0.1777	-0.647327	-0.458272													Tripartite motif protein TRIM19 eta	Tripartite motif protein TRIM19 iota
TBCA	Tubulin-specific chaperone A	IPI00217236;IPI00909626	5	76987071	0.566625	0.510353	-0.647327	-0.508922
AP3B1	AP-3 complex subunit beta-1	IPI00021129;IPI00910526	5	77296349	0.566625	0.438521	-0.647327	-0.528675
AP3B1	AP-3 complex subunit beta-1	IPI00397887	5	77296349	0.566625	0.438521	-0.647327	-0.528675
SCAMP1	Secretory carrier-associated membrane protein 1	IPI00005129;IPI00939656;IPI00067352;IPI00909127;IPI00059809	5	77656339	0.566625	0.431645	-0.771584	-0.587548
ZFYVE16	Zinc finger FYVE domain-containing protein 16	IPI00424460;IPI00424464;IPI00424466	5	79703845	0.566625	0.458066	-0.771584	-0.504131
MSH3	DNA mismatch repair protein Msh3	IPI00329605	5	79950294	0.566625	0.500282	-0.771584	-0.539243
RPS23	40S ribosomal protein S23	IPI00218606	5	81569143	0.566625	0.599136	-1.05241	-0.538636
TMEM167A	Transmembrane protein 167A	IPI00152240;IPI00639803	5	82351986	0.566625	0.522454	NaN	-0.502529
COX7C	Cytochrome c oxidase subunit 7C, mitochondrial	IPI00013968;IPI00436520	5	85913721	0.566625	0.428376	NaN	-0.442557
RASA1	Ras GTPase-activating protein 1	IPI00026262;IPI00220356;IPI00941179	5	86564151	0.566625	0.453123	-1.05586	-0.517606
CCNH	Cyclin-H	IPI00021305;IPI00556112	5	86690082	0.566625	0.483259	-1.0593	-0.450827
MBLAC2	Metallo-beta-lactamase domain-containing protein 2	IPI00293336;IPI00888973	5	89754020	0.566625	0.488982	-1.1221	-0.57468
TTC37	Tetratricopeptide repeat protein 37	IPI00005634	5	94799599	0.566625	0.389321	-1.1221	-0.586001
GLRX	Glutaredoxin-1	IPI00219025	5	95149553	0.576985	0.467342	NaN	-0.608084
CAST	Calpastatin	IPI00761160;IPI00761035;IPI00305750;IPI00220857;IPI00761140;IPI00760715;IPI00761069;IPI00413492;IPI00760909;IPI00220859;IPI00921920;IPI00939354;IPI00922832	5	95997777	0.576985	0.485653	-1.1221	-0.581788
	cDNA FLJ77693, highly similar to Homo sapiens calpastatin (CAST), transcript variant 3, mRNA	IPI00302047	5	95997777	NaN	NaN	-1.1221	NaN
ERAP1	Endoplasmic reticulum aminopeptidase 1	IPI00165949;IPI00477831	5	96096521	0.576985	0.508161	-1.1221	-0.593214
LNPEP	Leucyl-cystinyl aminopeptidase	IPI00307017;IPI00942137;IPI00221240;IPI00221241	5	96271168	0.576985	0.459454	-1.18489	-0.662401
CHD1	Chromodomain-helicase-DNA-binding protein 1	IPI00297851	5	98190919	0.576985	0.519225	-1.18489	-0.502185
PAM	Putative uncharacterized protein PAM	IPI00177543;IPI00940221;IPI00219042;IPI00219043;IPI00878690;IPI00816123	5	102201523	NaN	0.442776	-1.18489	-0.550364
HISPPD1	cDNA FLJ61589	IPI00908639;IPI00784254;IPI00178375	5	102455968	0.576985	0.435561	-1.18489	-0.460141
MAN2A1	Alpha-mannosidase 2	IPI00003802	5	109025156	0.576985	0.440399	-1.18489	-0.627852
WDR36	WD repeat-containing protein 36	IPI00169325	5	110427870	0.599311	0.387679	-1.18489	-0.553245
SRP19	Signal recognition particle 19 kDa protein	IPI00295889;IPI00807414	5	112196919	0.599311	0.349843	-1.18489	-0.685221
REEP5	Receptor expression-enhancing protein 5	IPI00024670;IPI00922290;IPI00922887;IPI00852934;IPI00922823	5	112212084	0.852526	0.368945	-1.18489	-0.705766
YTHDC2	Probable ATP-dependent RNA helicase YTHDC2	IPI00010200	5	112849410	0.852526	0.525723	-1.18489	-0.56177
PGGT1B	Geranylgeranyl transferase type-1 subunit beta	IPI00022759;IPI00549741	5	114546527	0.852526	0.468669	NaN	-0.645192
TIRAP3	Toll-like receptor adapter molecule 2 (TICAM-2) (Putative NF-kappa-B- activating protein 502).	IPI00428967;IPI00032825;IPI00926851	5	114914348	0.852526	0.591964	-1.18489	-0.455206
AP3S1	AP-3 complex subunit sigma-1	IPI00014624	5	115177340	0.852526	0.527563	-1.18489	-0.524434
COMMD10	COMM domain-containing protein 10	IPI00412811	5	115420723	0.852526	0.509784	-1.1221	-0.613406
HSD17B4	Peroxisomal multifunctional enzyme type 2	IPI00019912;IPI00909582;IPI00847995;IPI00020830	5	118788148	0.852526	0.505207	-1.1221	-0.56006
SNX2	Sorting nexin-2	IPI00299095	5	122110750	0.852526	0.456892	-1.00031	-0.619112
PPIC	Peptidyl-prolyl cis-trans isomerase C	IPI00024129;IPI00909547	5	122359064	0.852526	0.507427	-1.00031	-0.629665
ALDH7A1	Alpha-aminoadipic semialdehyde dehydrogenase	IPI00221234;IPI00936002;IPI00909694;IPI00910420;IPI00916990;IPI00916206;IPI00917139;IPI00917841	5	125877533	0.852526	0.427602	-1.00031	-0.618109
PHAX	Phosphorylated adapter RNA export protein	IPI00303402;IPI00908829	5	125936607	0.852526	-0.0490896	-1.00031	0.368352
LMNB1	Lamin-B1	IPI00217975;IPI00790831	5	126112315	0.852526	0.417369	-1.00031	-0.666082
PRRC1	Protein PPRC1	IPI00744319;IPI00217053;IPI00868973;IPI00386206;IPI00868764;IPI00868717;IPI00942375	5	126853319	0.852526	0.493767	-0.67939	-0.485249
SLC12A2	Solute carrier family 12 member 2	IPI00022649;IPI00220844;IPI00909057;IPI00940633	5	127419458	0.852526	0.440949	-0.67939	-0.514184
ISOC1	Isochorismatase domain-containing protein 1	IPI00304082;IPI00884070	5	128430442	0.852526	0.511085	-0.647327	-0.549782
HINT1	Histidine triad nucleotide-binding protein 1	IPI00239077;IPI00039639	5	130494720	0.852526	0.408522	-0.647327	-0.556539
CDC42SE2	CDC42 small effector protein 2	IPI00024973	5	130599702	NaN	0.49516	-0.647327	-0.49626
P4HA2	Prolyl 4-hydroxylase subunit alpha-2	IPI00003128;IPI00182373;IPI00894468;IPI00657713;IPI00852618;IPI00853118;IPI00657829;IPI00657802;IPI00852922;IPI00852962;IPI00927141	5	131527531	0.852526	0.438131	-0.647327	-0.680648
PDLIM4	PDZ and LIM domain protein 4	IPI00032206;IPI00221296;IPI00879300	5	131593364	NaN	0.596813	-0.647327	-0.654323
RAD50	DNA repair protein RAD50	IPI00549205;IPI00305282;IPI00107531;IPI00658205;IPI00894448;IPI00878541;IPI00852595;IPI00798033	5	131891711	1.05412	0.479018	-0.647327	-0.672302
KIF3A	cDNA FLJ60533, highly similar to Kinesin-like protein KIF3A	IPI00867739;IPI00000455;IPI00929684;IPI00941077;IPI00657857	5	132028323	NaN	0.447699	-0.647327	-0.68102
SEPT8	Septin-8	IPI00549434;IPI00658113;IPI00658216;IPI00479741;IPI00658185;IPI00022082;IPI00941473;IPI00787280;IPI00893987;IPI00925967;IPI00927728;IPI00925741	5	132086509	1.05412	0.529378	-0.647327	-0.615824
UQCRQ	Cytochrome b-c1 complex subunit 8	IPI00024742;IPI00922704	5	132202252	1.08136	0.588401	-0.647327	-0.579656
AFF4	AF4/FMR2 family member 4	IPI00004344;IPI00383219;IPI00658213	5	132211071	1.08136	0.573843	-0.634711	-0.589856
HSPA4	Heat shock 70 kDa protein 4	IPI00002966;IPI00031022;REV_IPI00477962	5	132387654	1.08136	0.406777	-0.634711	-0.75109
VDAC1	Voltage-dependent anion-selective channel protein 1	IPI00216308;IPI00790304;IPI00910830	5	133307606	1.16232	0.0342852	-0.634711	0.234541
SKP1	S-phase kinase-associated protein 1	IPI00301364;IPI00172421;IPI00788011;IPI00719311	5	133492082	1.16232	0.505061	-0.634711	-0.753073
PPP2CA	Serine/threonine-protein phosphatase 2A catalytic subunit alpha isoform	IPI00008380;IPI00815784	5	133530025	1.52113	0.52441	-0.634711	-0.778609
SAR1B	GTP-binding protein SAR1b	IPI00002149	5	133936834	1.88119	0.409449	-0.634711	-0.70845
SEC24A	Protein transport protein Sec24A	IPI00873472;IPI00178798	5	133984479	1.88119	0.422538	-0.634711	-0.603918
DDX46	Probable ATP-dependent RNA helicase DDX46	IPI00939523;IPI00329791	5	134094461	1.88119	0.507288	-0.634711	-0.517572
PCBD2	Pterin-4-alpha-carbinolamine dehydratase 2	IPI00874020;IPI00930639;IPI00647244	5	134240810	1.88119	0.383959	-0.634711	-0.744838
H2AFY	Core histone macro-H2A.1	IPI00304171;IPI00059366;IPI00744148;IPI00910098;IPI00148096	5	134670064	1.52113	0.448279	-0.634711	-0.803518
SMAD5	Mothers against decapentaplegic homolog 5	IPI00017730;IPI00903182	5	135468536	1.52113	0.471915	-0.634711	-0.681222
HNRNPA0	Heterogeneous nuclear ribonucleoprotein A0	IPI00011913	5	137087075	1.52113	0.410295	-0.634711	-0.116789
KIF20A	Kinesin-like protein KIF20A	IPI00029422	5	137514687	1.52113	0.492364	-0.634711	-0.0334924
CDC23	Cell division cycle protein 23 homolog	IPI00005822;IPI00939517;IPI00019237	5	137523339	1.19159	0.483982	-0.469022	-0.0369444
KDM3B	Lysine-specific demethylase 3B	IPI00298935;IPI00749486;IPI00748132	5	137688285	1.16232	0.440638	-0.469022	-0.0694165
ETF1	Eukaryotic peptide chain release factor subunit 1	IPI00429191	5	137841788	1.16232	0.366394	-0.465496	-0.133864
HSPA9	Stress-70 protein, mitochondrial	IPI00007765;IPI00922694	5	137890571	1.16232	-0.370596	-0.465496	-0.067005
CTNNA1	Catenin alpha-1	IPI00215948;IPI00473136;IPI00514038;REV_IPI00009859;REV_IPI00397946;IPI00917211	5	138089107	0.852526	0.397528	-0.465496	-0.23404
SIL1	Nucleotide exchange factor SIL1	IPI00296197	5	138282409	0.852526	0.423258	-0.465496	-0.17409
MATR3	Putative uncharacterized protein MATR3	IPI00789551;IPI00017297;IPI00470923	5	138609792	0.852526	0.433415	-0.465496	-0.173804
UBE2D2	Ubiquitin-conjugating enzyme E2 D2	IPI00332376	5	138940751	0.852526	0.409633	-0.465496	-0.227335
PURA	Transcriptional activator protein Pur-alpha	IPI00023591	5	139493708	0.852526	0.418071	-0.465496	-0.230289
PFDN1	Prefoldin subunit 1	IPI00000051	5	139624624	0.852526	0.48303	-0.424926	0.0114531
ANKHD1	Ankyrin repeat and KH domain-containing protein 1	IPI00815707;IPI00217442;IPI00797397;IPI00798060;IPI00654628;IPI00790296;IPI00793474;IPI00797665;IPI00798374;IPI00829921;IPI00556571;IPI00871927;IPI00410680;IPI00927600	5	139781399	0.852526	0.418364	-0.424926	-0.104983
SRA1	Steroid receptor RNA activator 1	IPI00102313;IPI00746010	5	139929752	0.852526	0.480265	-0.424926	0.000439405
NDUFA2	NADH dehydrogenase [ubiquinone] 1 alpha subcomplex subunit 2	IPI00219381	5	140024952	0.904099	NaN	NaN	NaN
IK	cDNA, FLJ92684, highly similar to Homo sapiens IK cytokine, down-regulator of HLA II (IK), mRNA	IPI00883647;IPI00011875;IPI00943073	5	140027384	0.904099	-0.448541	-0.424926	0.260483
WDR55	WD repeat-containing protein 55	IPI00302990;IPI00929643;IPI00909147	5	140044384	0.904099	0.361898	-0.424926	-0.136784
HARS	Histidyl-tRNA synthetase, cytoplasmic	IPI00021808;IPI00910697;IPI00908779;IPI00911023;IPI00940549	5	140053489	0.904099	0.338897	-0.424926	-0.137099
HARS2	Probable histidyl-tRNA synthetase, mitochondrial	IPI00027445;IPI00942264;IPI00941037;IPI00910031;IPI00908759;IPI00940266;IPI00909584;IPI00940811	5	140071018	0.904099	0.325445	-0.424926	-0.135475
ZMAT2	Zinc finger matrin-type protein 2	IPI00069734	5	140079919	0.904099	0.320296	-0.366986	-0.13386
DIAPH1	Protein diaphanous homolog 1	IPI00852685;IPI00936125;IPI00935307;IPI00924442;IPI00936881;IPI00884341	5	140894583	0.904099	0.370644	-0.366986	-0.142158
HDAC3	Histone deacetylase 3	IPI00217965;IPI00006187	5	141000443	0.904099	0.489627	-0.366986	-0.0246901
PCDH1	Protocadherin-1	IPI00872579;IPI00000024;IPI00914969	5	141232683	0.904099	0.470992	-0.366986	-0.16557
GNPDA1	Glucosamine-6-phosphate isomerase 1	IPI00009305;IPI00903190;IPI00922562	5	141380234	0.904099	0.423951	-0.366986	-0.167843
NR3C1	Glucocorticoid receptor	IPI00022282;IPI00759700;IPI00219946;IPI00759729;IPI00251749;IPI00604725	5	142657496	1.14559	0.540616	-0.366986	-0.0779635
NR3C1	Glucocorticoid receptor	IPI00555880;IPI00604604	5	142657496	1.14559	0.540616	-0.366986	-0.0779635
YIPF5	Protein YIPF5	IPI00748093;IPI00334657;IPI00746973	5	143537723	1.14559	0.435762	-0.366986	-0.111579
LARS	Leucyl-tRNA synthetase, cytoplasmic	IPI00103994;IPI00871954;IPI00939672;IPI00383290	5	145492590	1.14559	0.394539	-0.366986	-0.16369
RBM27	RNA-binding protein 27	IPI00292975	5	145583163	1.14559	0.482168	-0.366986	0.0374324
TCERG1	Transcription elongation regulator 1	IPI00247871;IPI00744062;IPI00794939;IPI00937273	5	145826873	0.904099	0.455201	-0.366986	-0.0639871
PCYOX1L	Prenylcysteine oxidase-like	IPI00184180;IPI00829942;IPI00830094;IPI00830126	5	148737578	0.904099	0.459214	-0.366986	-0.135126
CSNK1A1	Casein kinase I isoform alpha	IPI00448798;IPI00183400;IPI00167096	5	148874845	0.904099	0.387645	-0.366986	-0.184959
TCOF1	Treacle protein	IPI00815713;IPI00815944;IPI00815731;IPI00914061;IPI00165041;IPI00941770;IPI00298696;IPI00555853;IPI00909120	5	149737202	0.904099	0.514623	-0.366986	-0.174761
RPS14	40S ribosomal protein S14	IPI00026271;IPI00742191	5	149822753	0.785811	0.508068	-0.335211	-0.104272
RBM22	Pre-mRNA-splicing factor RBM22	IPI00019046;IPI00909290	5	150070356	0.785811	0.461822	-0.335211	-0.0876457
DCTN4	Dynactin subunit 4	IPI00914016;IPI00550852;IPI00914006;IPI00910858	5	150088002	0.784145	0.50574	-0.280705	-0.047622
ANXA6	Annexin A6	IPI00002459;IPI00221226;IPI00442825	5	150480268	0.784145	0.389502	-0.280705	-0.249457
GM2A	Ganglioside GM2 activator	IPI00018236	5	150632453	0.784145	0.475236	-0.280705	-0.18328
ATOX1	Copper transport protein ATOX1	IPI00010863	5	151122384	0.804938	0.482285	-0.280705	-0.0758382
G3BP1	Ras GTPase-activating protein-binding protein 1	IPI00012442;IPI00442863	5	151151471	0.804938	0.500363	-0.280705	-0.00165266
FAM114A2	Protein FAM114A2	IPI00828172;IPI00329662;IPI00909576;IPI00940143	5	153369688	0.804938	0.531469	-0.280705	-0.115757
GALNT10	Polypeptide N-acetylgalactosaminyltransferase 10	IPI00375205;IPI00456478;IPI00456479;IPI00303783;IPI00939797	5	153570290	1.05811	0.492871	NaN	-0.277346
LARP1	La-related protein 1	IPI00185919;IPI00643027;IPI00411690;IPI00855812;IPI00855721	5	154092462	1.05811	0.571967	-0.280705	0.126655
GEMIN5	Gem-associated protein 5	IPI00291783	5	154266976	1.05811	0.702212	-0.280705	0.364625
MRPL22	39S ribosomal protein L22, mitochondrial	IPI00414410;IPI00556611	5	154320630	1.05811	0.590026	-0.280705	0.324454
THG1L	Probable tRNA(His) guanylyltransferase	IPI00016559;IPI00908961	5	157158323	0.804938	0.535585	-0.280705	1.1505
CLINT1	Clathrin interactor 1	IPI00291930;IPI00397519;IPI00939839	5	157213297	0.793188	0.564585	-0.280705	1.19107
UBLCP1	Ubiquitin-like domain-containing CTD phosphatase 1	IPI00291669	5	158690279	0.784145	0.544961	-0.280705	-0.0718692
TTC1	Tetratricopeptide repeat protein 1	IPI00016912	5	159436120	0.749147	0.549573	-0.280705	-0.131775
NUDCD2	NudC domain-containing protein 2	IPI00103142	5	162880494	0.749147	0.55644	0	-0.127955
HMMR	Hyaluronan-mediated motility receptor (RHAMM)	IPI00337772;IPI00337325;IPI00844515;IPI00941941;IPI00917607;IPI00940552	5	162887517	NaN	0.573317	0	-0.131186
MAT2B	Methionine adenosyltransferase 2 subunit beta	IPI00002324;IPI00181717;IPI00845510;IPI00845294;IPI00921893;IPI00845444	5	162930230	0.749147	0.597305	0	-0.119491
RARS	Arginyl-tRNA synthetase, cytoplasmic	IPI00004860;IPI00759723	5	167913450	0.749147	0.574718	0	-0.219304
NPM1	Nucleophosmin	IPI00549248;IPI00220740;IPI00658013;IPI00604504;IPI00872901;IPI00879741	5	170814708	0.749147	-0.0691076	0	-0.126119
STK10	Serine/threonine-protein kinase 10	IPI00304742	5	171469074	0.749147	0.52783	0	-0.176554
ERGIC1	Endoplasmic reticulum-Golgi intermediate compartment protein 1	IPI00022887;IPI00003635;IPI00916582;IPI00916999;IPI00021763;IPI00916451;IPI00916716	5	172261278	0.749147	0.546846	0	-0.211825
RPL26L1	60S ribosomal protein L26-like 1	IPI00007144	5	172386427	0.749147	-0.0532504	0	-0.351128
BNIP1	Vesicle transport protein SEC20	IPI00215704;IPI00030397;IPI00215701;IPI00215703	5	172571445	0.749147	0.542379	0	0.0876762
STC2	Stanniocalcin-2	IPI00008780	5	172741716	0.749147	0.461503	0	0.363442
FAM44B	Protein FAM44B	IPI00063667;IPI00165403;IPI00654693;IPI00911051	5	173034517	0.749147	NaN	NaN	NaN
SFXN1	Sideroflexin-1	IPI00009368	5	174905398	0.749147	0.590115	0	0.891765
THOC3	THO complex subunit 3	IPI00063729;IPI00471934;IPI00941731;IPI00433833;IPI00744510	5	175386530	0.749147	0.493117	0	0.913205
KIAA1191	UPF0498 protein KIAA1191	IPI00551053;IPI00816585;IPI00868711	5	175773064	NaN	0.521363	0	0.774387
NOP16	Nucleolar protein 16	IPI00032849;IPI00784265;IPI00747237;IPI00909689	5	175810984	0.749147	0.508633	0	0.761794
CLTB	Clathrin light chain B	IPI00014589;IPI00216472	5	175819456	0.749147	0.514422	0	0.777591
FAF2	FAS-associated factor 2	IPI00172656	5	175875356	0.749147	0.522635	0	0.853036
ZNF346	Zinc finger protein 346	IPI00442165;IPI00550375;IPI00922764;IPI00922372;IPI00922210;IPI00922384	5	176449697	NaN	0.536676	0	0.998749
RAB24	Ras-related protein Rab-24	IPI00056496;IPI00383176;IPI00792833	5	176728199	0.749147	0.549706	0	0.764004
LMAN2	Vesicular integral-membrane protein VIP36	IPI00009950	5	176758563	0.749147	0.51159	0.538823	0.707545
DBN1	Putative uncharacterized protein DBN1	IPI00794221;IPI00003406;IPI00295624	5	176883609	0.749147	0.52025	0.726024	0.701994
PDLIM7	PDZ and LIM domain protein 7	IPI00023122;IPI00023560;IPI00478185;IPI00060308;IPI00655883;IPI00030835	5	176910395	0.749147	0.507727	0.726024	0.700618
DDX41	Probable ATP-dependent RNA helicase DDX41	IPI00007208	5	176938578	1.02632	0.544681	0.726024	0.725433
TMED9	Transmembrane emp24 domain-containing protein 9	IPI00023542	5	177019159	1.02632	0.648057	0.726024	0.846445
B4GALT7	Beta-1,4-galactosyltransferase 7	IPI00002792	5	177027101	1.02632	0.664247	0.726024	0.8695
NHP2	H/ACA ribonucleoprotein complex subunit 2	IPI00041325;IPI00654617	5	177576461	1.02632	0.575875	0.726024	0.708959
HNRNPAB	Heterogeneous nuclear ribonucleoprotein A/B	IPI00334587;IPI00742926;IPI00334713;IPI00329355;IPI00106509	5	177631508	1.02383	0.553697	0.726024	0.689991
RUFY1	RUN and FYVE domain-containing protein 1	IPI00744637;IPI00874125;IPI00465429;IPI00556586;IPI00908586	5	178977559	1.02383	0.605924	0.726024	0.687586
HNRNPH1	Heterogeneous nuclear ribonucleoprotein H	IPI00479191;IPI00013881;IPI00908896;IPI00302133	5	179041179	1.02383	0.573781	0.726024	0.621528
CANX	cDNA FLJ55574, highly similar to Calnexin	IPI00020984;IPI00941747;IPI00477719;IPI00442866;IPI00383227;IPI00024776	5	179125503	1.02383	0.522845	0.726024	0.636397
SQSTM1	Sequestosome-1	IPI00179473;IPI00784104;IPI00878713;IPI00879205;IPI00908710	5	179245878	1.02383	0.505916	0.726024	0.94406
TBC1D9B	TBC1 domain family member 9B	IPI00307257;IPI00640908;IPI00848032;IPI00169407;IPI00909071;IPI00910303	5	179289058	1.01177	0.603174	0.673528	1.09892
MAPK9	Mitogen-activated protein kinase 9	IPI00303550;IPI00024673;IPI00220382;IPI00220383;IPI00913982	5	179660594	1.01177	0.478824	0.673528	0.9308
MGAT1	Alpha-1,3-mannosyl-glycoprotein 2-beta-N-acetylglucosaminyltransferase	IPI00000138;IPI00179044	5	180217541	0.896585	0.557269	0	1.04902
GNB2L1	Guanine nucleotide-binding protein subunit beta-2-like 1	IPI00848226;IPI00910724;IPI00910221	5	180663930	0	0.584261	0	0.887446
EXOC2	Exocyst complex component 2	IPI00783559;IPI00789279	6	485133	0	-0.0133168	0	-0.892962
GMDS	GDP-mannose 4,6 dehydratase	IPI00030207;IPI00642048	6	1624041	0	0.028246	0	-0.655184
WRNIP1	ATPase WRNIP1	IPI00290314;IPI00102997;IPI00902976;IPI00645459;IPI00642533	6	2765648	0	0.0409428	0	-0.835658
SERPINB1	Leukocyte elastase inhibitor	IPI00027444	6	2832566	0	0.0171241	-0.898813	-0.840411
DKFZp686I04222	cDNA, FLJ95410, highly similar to Homo sapiens serine (or cysteine) proteinase inhibitor, clade B(ovalbumin), member 6 (SERPINB6), mRNA	IPI00413451;IPI00749398;IPI00513699	6	2948393	0	0.0721298	-0.898813	-0.681754
RIPK1	Receptor-interacting serine/threonine-protein kinase 1	IPI00013773;IPI00939198;IPI00902882	6	3064092	0	0.0396396	-0.898813	-0.774546
BPHL	Valacyclovir hydrolase	IPI00384428;IPI00003990;IPI00909698;IPI00844403;IPI00925185	6	3118608	0	0.0182707	-0.898813	-0.848047
TUBB2A	Tubulin beta-2A chain	IPI00013475;IPI00930715;IPI00921894	6	3153903	0	NaN	-0.898813	NaN
PSMG4	Proteasome assembly chaperone 4	IPI00896469;IPI00895892;IPI00914017;IPI00552237;IPI00641412	6	3255328	0	-0.0456853	-0.898813	-0.886773
PRPF4B	Serine/threonine-protein kinase PRP4 homolog	IPI00013721;IPI00737571	6	4021501	0	0.0547325	-0.898813	-0.61453
PECI	cDNA FLJ56683, highly similar to Peroxisomal 3,2-trans-enoyl-CoA isomerase (EC 5.3.3.8)	IPI00639841;IPI00419263;IPI00889037;IPI00472856	6	4115923	0	0.0771033	-0.898813	-0.69433
CDYL	Chromodomain Y-like protein	IPI00293963;IPI00655922;IPI00334502;IPI00942198;IPI00927254;IPI00943174;IPI00218948;IPI00181285;IPI00069208	6	4706345	0	0.0114711	-0.869018	-0.785884
RPP40	Ribonuclease P protein subunit p40	IPI00478496;IPI00332091	6	4994966	0	0.0296996	-0.869018	-0.778067
LYRM4	LYR motif-containing protein 4	IPI00006979	6	5103888	0	0.0834559	NaN	-0.679354
SSR1	Translocon-associated protein subunit alpha	IPI00301021;IPI00449669	6	7268539	0	-0.0111227	-1.16577	-0.822755
DSP	Desmoplakin	IPI00013933;IPI00217182;IPI00746877;IPI00872333;IPI00943025	6	7541870	0	0.062999	-1.16577	-0.71626
TXNDC5	Thioredoxin domain-containing protein 5	IPI00171438;IPI00395646;IPI00939560	6	7881754	0	-0.028478	-1.16577	-0.798183
EEF1E1	Eukaryotic translation elongation factor 1 epsilon-1	IPI00003588;IPI00913838	6	8073593	0	0.0114758	-1.16577	-0.661856
TFAP2A	Transcription factor AP-2 alpha (Activating enhancer binding protein 2 alpha)	IPI00009453;IPI00844409;IPI00640894;IPI00181288;IPI00216446;IPI00021557;IPI00237907;IPI00844479;IPI00472844;IPI00930487	6	10393419	0	0.0321104	-1.16577	-0.657391
PAK1IP1	p21-activated protein kinase-interacting protein 1	IPI00549540	6	10694928	NaN	0.0949862	-1.16577	-0.681481
SIRT5	NAD-dependent deacetylase sirtuin-5	IPI00016807;IPI00010331	6	13574833	0	0.0946269	-1.0352	-0.692628
RANBP9	Ran-binding protein 9	IPI00465275;IPI00554545;IPI00513912	6	13621730	0	0.0238892	-1.0352	-0.741902
CAP2	Adenylyl cyclase-associated protein 2	IPI00027342;IPI00552929;IPI00922569;IPI00922216;IPI00922040	6	17393447	NaN	0.0226631	0.544595	-0.707865
NUP153	cDNA FLJ60565, highly similar to Nuclear pore complex protein Nup153	IPI00910194;IPI00292059	6	17615269	0	0.0926294	0.544595	-0.68667
TPMT	Thiopurine S-methyltransferase	IPI00019400;IPI00401972	6	18128542	0	0.062551	0.544595	-0.668816
DEK	Protein DEK	IPI00020021;IPI00942944;IPI00909779;IPI00425937	6	18224400	0	0.0385927	0.569378	-0.615995
CDKAL1	CDK5 regulatory subunit-associated protein 1-like 1	IPI00015713;IPI00443485	6	20534688	0	0.042236	0.569378	-0.59504
ALDH5A1	cDNA FLJ78564, highly similar to Homo sapiens aldehyde dehydrogenase 5 family, member A1 (succinate-semialdehyde dehydrogenase) (ALDH5A1), nuclear gene encoding mitochondrial protein, transcript variant 2, mRNA	IPI00336008;IPI00019888	6	24495080	0	0.0801714	0.598693	-0.704415
TTRAP	TRAF and TNF receptor-associated protein	IPI00009913;IPI00385454	6	24650205	0	0.163811	NaN	-0.634684
ACOT13	Acyl-coenzyme A thioesterase 13	IPI00020530;IPI00930594	6	24667299	0	0.1728	0.598693	-0.639034
LRRC16A	Leucine-rich repeat-containing protein 16A	IPI00014843;IPI00873593;IPI00887902;IPI00446337	6	25279306	0	0.0469497	0.598693	-0.628898
HIST1H1C	Histone H1.2	IPI00217465;IPI00217469;IPI00419983	6	26055968	0	NaN	0.598693	NaN
HIST1H4A	Histone H4	IPI00453473	6	26281283	0	0.0869886	0.598693	-0.0550717
HIST1H1B	Histone H1.5	IPI00217468;IPI00815867	6	27834570	0	NaN	0.601399	NaN
MAS1L	Mas-related G-protein coupled receptor MRG	IPI00018669	6	29454543	0	NaN	NaN	NaN
PPP1R11	Protein phosphatase 1 regulatory subunit 11	IPI00030355;IPI00645264	6	30034486	0	-0.812621	0.63191	0.644996
GNL1	Guanine nucleotide-binding protein-like 1	IPI00396387;IPI00384745;IPI00479495;IPI00893424;IPI00942020;IPI00908311;IPI00892665;IPI00943277;IPI00942899	6	30509154	0	NaN	0.659717	NaN
ABCF1	ATP-binding cassette sub-family F member 1	IPI00873899;IPI00013495;IPI00792186;IPI00642673;REV_IPI00017443	6	30539153	0	NaN	0.73911	NaN
PPP1R10	Serine/threonine-protein phosphatase 1 regulatory subunit 10	IPI00298731	6	30568177	0	NaN	0.73911	NaN
MRPS18B	28S ribosomal protein S18b, mitochondrial	IPI00022316;IPI00445391	6	30585486	0	NaN	0.874115	NaN
TUBB	Tubulin beta chain	IPI00011654;IPI00645452;IPI00647896;IPI00908770;IPI00909140	6	30687978	0	NaN	0.88376	NaN
FLOT1	Flotillin-1	IPI00027438;IPI00892872;IPI00935169;IPI00791583;IPI00827631;IPI00941052;IPI00942383;IPI00893347;IPI00894145;IPI00894029;IPI00792079;IPI00789691;IPI00892615;IPI00893481;IPI00894525;IPI00893081;IPI00892989;IPI00607626;IPI00893832;IPI00893518	6	30695486	0	NaN	1.07913	NaN
BAT1	Spliceosome RNA helicase BAT1	IPI00641829;IPI00848161;IPI00790636;IPI00893580;IPI00792043;IPI00894161;IPI00643815;IPI00911054;IPI00796920;IPI00642800;IPI00641634;IPI00893920;IPI00892588;IPI00910878;IPI00894545;IPI00893927;IPI00893446;IPI00910759;IPI00642880;IPI00939221;IPI00792599;IPI00893059;IPI00641926;IPI00795722;IPI00791495;IPI00644541;IPI00908716;IPI00024539;IPI00794086	6	31497996	0	NaN	1.07913	NaN
BAT2	HLA-B associated transcript 2	IPI00893641;IPI00010700;IPI00893120;IPI00894143;IPI00844237;IPI00642817;IPI00941272;IPI00942384;IPI00942936;IPI00940401;IPI00939397;IPI00940543;IPI00943144;IPI00084746;IPI00940155;IPI00941514;IPI00942314;IPI00943318;IPI00854786;IPI00941364;IPI00940875;IPI00885161;IPI00939969;IPI00941298;IPI00940175	6	31588450	0	NaN	1.07913	NaN
CSNK2B	Casein kinase 2 beta polypeptide	IPI00640088;IPI00010865;IPI00514910;IPI00908480;IPI00843824;IPI00647922	6	31633013	0	NaN	1.17391	NaN
BAT5	cDNA FLJ77631, highly similar to Homo sapiens HLA-B associated transcript 5 (BAT5), mRNA	IPI00791049;IPI00033075;IPI00790465	6	31654726	0	NaN	1.17391	NaN
DDAH2	N(G),N(G)-dimethylarginine dimethylaminohydrolase 2	IPI00000760;IPI00647695;IPI00797462;IPI00645821;IPI00646524	6	31694815	0	NaN	1.52488	NaN
CLIC1	Chloride intracellular channel protein 1	IPI00010896;IPI00877596	6	31698358	0	NaN	1.52488	NaN
LSM2	U6 snRNA-associated Sm-like protein LSm2	IPI00032460	6	31765173	0	NaN	1.52488	NaN
HSPA1A	cDNA FLJ38698 fis, clone KIDNE2002015, highly similar to HEAT SHOCK 70 kDa PROTEIN 1	IPI00911039	6	31783320	0	NaN	1.5857	NaN
HSPA1A	Heat shock 70 kDa protein 1	IPI00304925;IPI00909073;IPI00941328;IPI00939526;IPI00910047;IPI00011134	6	31795688	0	NaN	1.5857	NaN
EHMT2	Euchromatic histone-lysine N-methyltransferase 2	IPI00788863;IPI00893814;IPI00797257;IPI00892722;IPI00892914;IPI00096972;IPI00892814;IPI00220795;IPI00939492;IPI00940015;IPI00893334;IPI00941307;IPI00892976;IPI00640176	6	31847536	0	NaN	1.5857	NaN
RDBP	cDNA FLJ56180, highly similar to Negative elongation factor E	IPI00000858;IPI00941607;IPI00941723;IPI00921016;IPI00922214;IPI00793755;IPI00154408;IPI00642023	6	31919864	0	NaN	1.17391	NaN
TAP2	Transporter 2, ATP-binding cassette, sub-family B isoform 1 variant	IPI00892682;IPI00328112;IPI00894511;IPI00923477;IPI00939188;IPI00893353;IPI00001382;IPI00941859	6	32781544	0	-0.0461345	1.01672	0.405626
PSMB8	Proteasome subunit beta type-8	IPI00000783;IPI00640155;IPI00215824;IPI00893032;IPI00552984;IPI00922248	6	32808494	NaN	NaN	0.878938	NaN
DASS-67H14.3-001	Transporter 1 ATP-binding cassette sub-family B (MDR/TAP)	IPI00894417;IPI00646625;IPI00876958	6	32812986	0	NaN	0.878938	NaN
RING1	E3 ubiquitin-protein ligase RING1	IPI00641330;IPI00455876	6	33176272	0	NaN	0.878938	NaN
PFDN6	Prefoldin subunit 6	IPI00005657;IPI00639894	6	33257079	0	NaN	0.598693	NaN
DAXX	cDNA FLJ77778, highly similar to Homo sapiens death-associated protein 6 (DAXX), mRNA	IPI00915456;IPI00170867;IPI00220885;IPI00642750;IPI00640563	6	33286335	0	NaN	0.507522	NaN
CUTA	Protein CutA	IPI00034319;IPI00554634;IPI00554556	6	33384219	0	NaN	0.507522	NaN
ITPR3	Inositol 1,4,5-trisphosphate receptor type 3	IPI00291607	6	33588522	0	0.0966153	0.433611	0.0835357
C6orf125	Uncharacterized protein C6orf125	IPI00031617;IPI00514293	6	33665345	0	NaN	0.433611	NaN
LEMD2	LEM domain-containing protein 2	IPI00168336;IPI00514106;IPI00941685	6	33738991	0	0.130043	NaN	0.0744103
HMGA1	HMGA1 protein	IPI00450855;IPI00177716	6	34204577	0	0.0294175	0.433611	0.0957503
HMGA1	cDNA FLJ54188, moderately similar to High mobility group protein HMG-I/HMG-Y	IPI00744851;IPI00746310;IPI00179700	6	34204577	0	0.0294175	0.433611	0.0957503
NUDT3	Diphosphoinositol polyphosphate phosphohydrolase 1	IPI00009148	6	34255997	0	0.174428	0.433611	0.219862
SNRPC	U1 small nuclear ribonucleoprotein C	IPI00013396;IPI00641788	6	34725183	0	0.385465	0.433611	-0.659768
ANKS1A	Ankyrin repeat and SAM domain-containing protein 1A	IPI00395663;IPI00641886	6	34857038	0	0.0644652	0.433611	0.368545
DEF6	Differentially expressed in FDCP 6 homolog	IPI00004924;IPI00783066;IPI00853432;IPI00419958;IPI00935400	6	35265595	NaN	0.144399	0	0.328536
FKBP5	FK506-binding protein 5	IPI00218775;IPI00556067;IPI00443474	6	35541362	0	-0.0249164	0	0.257013
SRPK1	Serine/threonine-protein kinase SRPK1	IPI00412344;IPI00290439;IPI00644437	6	35800811	0	0.0699972	0	0.447308
MAPK14	Mitogen-activated protein kinase 14	IPI00002857;IPI00221142;IPI00221143;IPI00296283;IPI00019473;IPI00940843;IPI00853109;IPI00922325;IPI00646929	6	35995488	0	0.103381	0	0.336744
MAPK14	Mitogen-activated protein kinase 14	IPI00221141	6	35995488	0	0.103381	0	0.336744
MAPK13	Mitogen-activated protein kinase 13	IPI00005741;IPI00645543;IPI00604745;IPI00478699	6	36095586	0	0.0778695	0.527501	0.306792
STK38	Serine/threonine-protein kinase 38	IPI00027251	6	36461669	0	0.00469154	0.527501	0.361258
SFRS3	Splicing factor, arginine/serine-rich 3	IPI00010204;IPI00843996	6	36562090	0	-0.0483854	0.527501	0.408061
PPIL1	Peptidyl-prolyl cis-trans isomerase-like 1	IPI00007019	6	36822603	0	0.18987	0.527501	0.393727
C6orf89	Uncharacterized protein C6orf89	IPI00465226;IPI00477187;IPI00641641	6	36839646	NaN	0.129124	0.527501	0.378972
MTCH1	Mitochondrial carrier homolog 1	IPI00386258;IPI00479697;IPI00554789;IPI00514366;IPI00739665;IPI00844338	6	36935917	0	0.0482467	0.527501	-0.263676
FTSJD2	FtsJ methyltransferase domain-containing protein 2	IPI00166153;IPI00514843;IPI00514387	6	37400907	0	-0.0828138	0.527501	0.151759
GLO1	Lactoylglutathione lyase	IPI00220766	6	38643719	0	0.124613	0.527501	0.782129
C6orf130	Uncharacterized protein C6orf130	IPI00184871	6	41001366	0	NaN	0.496674	NaN
BYSL	Bystin	IPI00328987	6	41888926	0	0.0193452	0.496674	0.667909
C6orf132	Uncharacterized protein C6orf132	IPI00896427;IPI00479734	6	42069985	0	NaN	0.496674	NaN
MRPS10	28S ribosomal protein S10, mitochondrial	IPI00061245	6	42174539	0	-0.040588	0.496674	0.836871
UBR2	E3 ubiquitin-protein ligase UBR2	IPI00217407;IPI00640085;IPI00445539;IPI00640329	6	42531800	0	-0.0167198	0.838503	0.896492
TBCC	Tubulin-specific chaperone C	IPI00019924	6	42712219	0	-0.0309207	0.949369	0.903618
RPL7L1	60S ribosomal protein L7-like 1	IPI00456940	6	42847356	0	-0.0108498	0.975582	0.825184
CNPY3	Protein canopy homolog 3	IPI00551062;IPI00844103;IPI00000675	6	42896938	0	0.0219728	0.975582	0.790149
PPP2R5D	Serine/threonine-protein phosphatase 2A 56 kDa regulatory subunit delta isoform	IPI00000030;IPI00219543;IPI00219544	6	42952237	0	0.0643598	0.975582	0.734675
MEA1	Male-enhanced antigen 1	IPI00157176	6	42979832	0	NaN	NaN	NaN
CUL7	Cullin-7	IPI00001690	6	43005355	NaN	-0.0411074	0	0.581029
KLC4	cDNA FLJ31831 fis, clone NT2RP6000123, highly similar to Kinesin light chain 4	IPI00743879;IPI00398812;IPI00909371;IPI00788630;IPI00061476	6	43008515	0	-0.0734613	0	0.529695
MRPL2	39S ribosomal protein L2, mitochondrial	IPI00411816;IPI00909438	6	43021767	0	-0.0666115	0	0.543838
PTK7	Tyrosine-protein kinase-like 7	IPI00298292;IPI00170814;IPI00478565;IPI00168813;IPI00174794;IPI00555762;IPI00743413;IPI00922030;IPI00903118;IPI00186793	6	43044006	0	0.0261751	0	0.658744
RCL	Deoxyribonucleoside 5'-monophosphate N-glycosidase	IPI00007926;IPI00395835	6	43193367	0.900438	0.155149	0	0.922771
ZNF318	Zinc finger protein 318	IPI00413365;IPI00168692	6	43299513	NaN	0.120029	0	0.902211
TJAP1	Tight junction-associated protein 1	IPI00010544;IPI00643168;IPI00654613;IPI00552192	6	43445311	NaN	0.191282	0	0.846407
YIPF3	Protein YIPF3	IPI00329688;IPI00647627;IPI00647177	6	43479566	0.900438	0.170381	0	0.849792
POLR1C	DNA-directed RNA polymerases I and III subunit RPAC1	IPI00005179;IPI00217386;IPI00645499;IPI00911024;IPI00552334;IPI00552946;IPI00552677;IPI00640578	6	43484791	0.900438	0.104901	0	0.273562
XPO5	Exportin-5	IPI00640703;IPI00747670;IPI00549861;IPI00872800	6	43490069	0.946964	0.131647	0	0.842438
MRPS18A	Mitochondrial ribosomal protein S18A	IPI00513805;IPI00018691;IPI00642295	6	43639040	0.946964	0.0354058	0	0.706308
MRPL14	39S ribosomal protein L14, mitochondrial	IPI00418290	6	44081194	0.946964	0.0789296	0	0.686921
TMEM63B	Transmembrane protein 63B	IPI00514538;IPI00645632;IPI00829591;IPI00829680	6	44095302	0.946964	0.0842692	0	0.81394
SLC29A1	cDNA FLJ33172 fis, clone ADRGL2002029, highly similar to Equilibrative nucleoside transporter 1	IPI00550382;IPI00939219;IPI00922921;IPI00922232	6	44187242	0.900438	0.118482	0	0.868773
HSP90AB1	Heat shock protein HSP 90-beta	IPI00414676;IPI00555614;IPI00455599;IPI00515119;IPI00640129;IPI00746291;IPI00555915	6	44214824	0.900438	-0.153467	0	-0.185266
SLC35B2	Adenosine 3'-phospho 5'-phosphosulfate transporter 1	IPI00642271;IPI00942871;IPI00384867;IPI00854750	6	44221833	0.900438	0.0735521	0	0.870177
AARS2	Probable alanyl-tRNA synthetase, mitochondrial	IPI00394788	6	44267391	0.900438	-0.0272215	0	0.865269
CDC5L	Cell division cycle 5-like protein	IPI00465294;IPI00909093	6	44355262	0.666678	-0.0152115	0	0.916949
CD2AP	CD2-associated protein	IPI00412771	6	47445525	0.666678	0.0139688	0	0.929385
MUT	Methylmalonyl-CoA mutase, mitochondrial	IPI00024934	6	49398073	0.666678	-0.0303263	0	0.917326
MCM3	cDNA, FLJ93378, highly similar to Homo sapiens MCM3 minichromosome maintenance deficient 3 (S. cerevisiae) (MCM3), mRNA	IPI00013214;IPI00940786;IPI00385434	6	52128807	0.629365	0.127538	0	0.934325
ELOVL5	cDNA FLJ52813, highly similar to Homo sapiens ELOVL family member 5, elongation of long chain fatty acids, mRNA	IPI00910962;IPI00328307	6	53132196	NaN	0.21106	0	-0.0601025
GCLC	Glutamate--cysteine ligase catalytic subunit	IPI00215768	6	53362139	0	0.0373351	0	-0.172402
LRRC1	Leucine-rich repeat-containing protein 1	IPI00427739;IPI00427741	6	53659295	0	0.0214327	0	-0.14243
FAM83B	Protein FAM83B	IPI00304527	6	54711569	0	0.100327	0	-0.0663329
DST	Bullous pemphigoid antigen 1, isoforms 1/2/3/4/5/8	IPI00217992;IPI00217993;REV_IPI00642186;REV_IPI00902637;REV_IPI00007748;REV_IPI00744116;REV_IPI00791843	6	56322785	0	0.0250913	0	0.850014
ZNF451	Zinc finger protein 451	IPI00000725;IPI00375612;IPI00375614	6	56954828	NaN	0.0590149	1.07181	0.922153
RAB23	Ras-related protein Rab-23	IPI00008034	6	57053581	NaN	0.0265201	1.07181	0.799918
PRIM2	DNA primase large subunit	IPI00027705;IPI00644817	6	57179603	0	0.0632925	1.07181	0.713389
PTP4A1	Protein tyrosine phosphatase type IVA 1	IPI00020164;IPI00513693;IPI00164505;IPI00937489	6	64231666	0	0.0379662	1.07181	0.575165
PHF3	PHD finger protein 3	IPI00170770;IPI00847550	6	64345707	NaN	0.04749	1.00406	0.437983
SMAP1	Stromal membrane-associated protein 1	IPI00604487;IPI00185325;IPI00102096;IPI00908797;IPI00514489	6	71377479	NaN	-0.0529802	1.00406	-0.128055
C6orf150	Uncharacterized protein C6orf150	IPI00298007;IPI00853050;IPI00607846	6	74123238	0	-0.0598089	1.00406	-0.121497
EEF1A1	Elongation factor 1-alpha 1	IPI00396485;IPI00472724;IPI00025447;IPI00940393;IPI00941522;IPI00382804;IPI00879622	6	74225473	0	0.0292389	1.00406	-0.145379
CD109	CD109 antigen	IPI00152540;IPI00795801;IPI00788676;IPI00795327	6	74405514	NaN	-0.0469338	0	-0.122628
COL12A1	Collagen alpha-1(XII) chain	IPI00329573;IPI00302944;IPI00221384;IPI00941565;IPI00827759	6	75794042	0	-0.0390681	0	-0.0396986
COX7A2	Cytochrome c oxidase polypeptide 7A2, mitochondrial	IPI00026570;IPI00872879	6	75947391	0	-0.116412	0	-0.608035
MYO6	Myosin	IPI00941711;IPI00844172;IPI00816452;IPI00069126;IPI00816461;IPI00008455;IPI00642722;IPI00552641	6	76458909	0	0.114848	0.610911	0.0711514
PHIP	PH-interacting protein	IPI00291916;IPI00385943	6	79650263	0	0.15432	0.610911	0.110903
TTK	Dual specificity protein kinase TTK	IPI00151170	6	80714357	NaN	-0.0265136	0.610911	-0.0268484
BCKDHB	2-oxoisovalerate dehydrogenase subunit beta, mitochondrial	IPI00011276;IPI00642832	6	80816364	0	-0.063321	0	-0.133523
IBTK	Inhibitor of Bruton tyrosine kinase	IPI00792333;IPI00829736;IPI00910313	6	82879703	0	0.0160062	0	-0.134445													cDNA FLJ51336, highly similar to Presenilin-2 (EC 3.4.23.-)	cDNA FLJ77434, highly similar to Homo sapiens presenilin 2 (Alzheimer disease 4) (PSEN2), transcript variant 2, mRNA	Presenilin 2 (Alzheimer disease 4), isoform CRA_e
TPBG	Trophoblast glycoprotein	IPI00009111	6	83073348	0	-0.067461	0	0.00613189
PGM3	Phosphoacetylglucosamine mutase	IPI00941001;IPI00643166;IPI00030116	6	83876306	0	-0.161545	0	-0.145098
ME1	NADP-dependent malic enzyme	IPI00008215	6	83920108	0	-0.0698935	0	-0.0811319
NT5E	5'-nucleotidase	IPI00009456;IPI00552302;IPI00647259;IPI00552444;REV_IPI00301072;REV_IPI00377145	6	86159302	NaN	0.0355111	0	-0.0685862
SYNCRIP	Heterogeneous nuclear ribonucleoprotein Q	IPI00018140;IPI00402182	6	86318053	0.495934	-0.0191922	0	-0.0866444
SYNCRIP	Heterogeneous nuclear ribonucleoprotein Q	IPI00402183;IPI00930205;IPI00402184;IPI00402185	6	86318053	0.495934	-0.0191922	0	-0.0866444
RARS2	Putative uncharacterized protein RARS2	IPI00873116;IPI00549566;IPI00514101	6	88224096	0.495934	0.04325	0	-0.101107
ORC3L	Origin recognition complex subunit 3	IPI00374747;IPI00294402;IPI00910327;IPI00908798	6	88299839	0.495934	-0.0446472	0	-0.271361
RNGTT	mRNA-capping enzyme	IPI00000104;IPI00219610;IPI00219611;IPI00219612	6	89319985	0.495934	-0.0417578	0	-0.207565
PM20D2	Peptidase M20 domain-containing protein 2	IPI00217852	6	89855769	NaN	-0.0688089	0	-0.343656
UBE2J1	Ubiquitin-conjugating enzyme E2 J1	IPI00006937	6	90036344	0.495934	-0.0508481	-0.602607	-0.233048
MDN1	Midasin	IPI00167941;IPI00514014;IPI00446473	6	90352218	0.495934	-0.0579672	-0.602607	-0.204598
MAP3K7	Mitogen-activated protein kinase kinase kinase 7	IPI00295738;IPI00218566;IPI00218567;IPI00241935;IPI00909160;IPI00641808	6	91223292	0	0.010077	-0.602607	-0.15462
KIAA0776	UPF0555 protein KIAA0776	IPI00844000	6	96969471	0	0.0540599	-0.89724	-0.136879
HRPAP20	Protein HRPAP20	IPI00023064;REV_IPI00103510;REV_IPI00654597;REV_IPI00386142	6	97337189	0	NaN	-1.0146	NaN
ASCC3	Activating signal cointegrator 1 complex subunit 3	IPI00430472;IPI00005028	6	100956070	0	0.126963	-1.2896	0.0399045
PREP	Prolyl endopeptidase	IPI00008164	6	105725440	0	-0.12911	-1.2896	-0.100987
ATG5	Autophagy protein 5	IPI00006800;IPI00844068;IPI00220640	6	106632351	0	-0.0131227	-1.2896	-0.0687873
AIM1	Absent in melanoma 1 protein	IPI00294840;IPI00045122	6	106959730	0	-0.0261139	-1.2896	-0.0903293
RTN4IP1	Reticulon-4-interacting protein 1	IPI00291972;IPI00641912;IPI00651757;IPI00383312	6	107019846	0	-0.0207792	-1.2896	-0.134916
QRSL1	Glutamyl-tRNA(Gln) amidotransferase subunit A homolog	IPI00090720;IPI00386916	6	107077453	0	0.0205122	-1.2896	-0.147929
SEC63	Translocation protein SEC63 homolog	IPI00218922;IPI00902496;IPI00903261;IPI00852625	6	108188960	0	0.0384111	-1.18642	-0.10139
SNX3	Sorting nexin-3	IPI00815770;IPI00552276;IPI00216508;IPI00029740	6	108532426	0	0.0445602	-1.18642	-0.121896
SMPD2	Sphingomyelin phosphodiesterase 2	IPI00017670;IPI00514319;IPI00646648	6	109761966	0	0.0767277	-1.0146	-0.139901
MICAL1	NEDD9-interacting protein with calponin homology and LIM domains	IPI00157757;IPI00643917;IPI00873412;REV_IPI00300371;REV_IPI00909080	6	109765265	0	0.0728589	-1.0146	-0.138373
MICAL1	NEDD9-interacting protein with calponin homology and LIM domains	IPI00647681;IPI00441963;IPI00386301	6	109765265	0	0.0728589	-1.0146	-0.138373
CDC40	Pre-mRNA-processing factor 17	IPI00026307;IPI00646175	6	110501344	0	0.0763485	-1.0146	-0.0689333
BXDC1	Brix domain-containing protein 1	IPI00396329;IPI00478298;IPI00644504	6	111303218	0	-0.0607925	-0.462447	-0.195867
MARCKS	Myristoylated alanine-rich C-kinase substrate	IPI00219301	6	114178541	0	-0.006832	0	-0.0514363
HDAC2	Histone deacetylase 2	IPI00289601;IPI00929375;IPI00555868	6	114257329	0	-0.000511229	0	-0.195898
NT5DC1	5'-nucleotidase domain-containing protein 1	IPI00177965;IPI00903275;IPI00514986;IPI00747095;IPI00514738	6	116421999	0	-0.00249219	0	-0.0485884
RWDD1	RWD domain-containing protein 1	IPI00034010;IPI00479265;IPI00879861	6	116892583	0	-0.0866354	0	-0.0772473
GOPC	Golgi-associated PDZ and coiled-coil motif-containing protein	IPI00186721;IPI00843890;IPI00556252	6	117639374	0	0.0303923	0	-0.0424315
ASF1A	Histone chaperone ASF1A	IPI00292168	6	119150209	0	NaN	0	NaN
TPD52L1	Tumor protein D53	IPI00383670;IPI00873581;IPI00472076;IPI00457045;IPI00873795;IPI00414728;IPI00642078;IPI00816579;REV_IPI00003968;REV_IPI00797261	6	125474879	0	0.0889139	0	0.433057
HDDC2	HD domain-containing protein 2	IPI00872352;IPI00386751;IPI00880202;IPI00783518	6	125596496	0	0.0501802	0	0.318969
NCOA7	Nuclear receptor coactivator 7	IPI00453458;IPI00761043;IPI00760865;IPI00640111;IPI00760914;IPI00170963;IPI00641305;IPI00645537	6	126102307	0	-0.00339964	0	0.253739
HINT3	Histidine triad nucleotide-binding protein 3	IPI00170924	6	126277927	0	-0.0430656	0	0.272889
TRMT11	tRNA guanosine-2'-O-methyltransferase TRM11 homolog	IPI00470606;IPI00741576;IPI00644082;IPI00644613	6	126307576	NaN	-0.0870506	0	0.286816
PTPRK	Protein tyrosine phosphatase, receptor type, K	IPI00470937;IPI00644648;IPI00015756;IPI00871253;IPI00555714;IPI00552597;IPI00553030;IPI00552690;IPI00642099;IPI00293849;IPI00830140;IPI00641385;IPI00873858	6	128289924	0	0.0120985	0	0.450887
ARHGAP18	Rho GTPase-activating protein 18	IPI00296353;IPI00760924	6	129897277	NaN	-0.0200435	0	0.337759
EPB41L2	Band 4.1-like protein 2	IPI00015973;IPI00556351;IPI00788953;IPI00444820;IPI00383844	6	131160487	0	0.0649119	0	0.377596
CRSP3	Cofactor required for Sp1 transcriptional activation, subunit 3, 130kDa	IPI00479534;IPI00844220;IPI00413272;IPI00646226;IPI00867654;IPI00472333;IPI00927553	6	131895106	0	0.025732	0.442481	0.286423
STX7	Syntaxin-7	IPI00289876;IPI00552913;IPI00909094;IPI00910704	6	132778663	0	-0.0185384	0.442481	0.299365
RPS12	40S ribosomal protein S12	IPI00013917;IPI00157456	6	133135681	0	-0.415402	0.442481	0.223523
HBS1L	HBS1-like protein	IPI00009070;IPI00922255;IPI00513811;IPI00844077;IPI00642426;IPI00550360	6	135281516	0	-0.107374	0.442481	0.216487
HBS1L	HBS1-like protein	IPI00168609	6	135281516	0	-0.107374	0.442481	0.216487
BCLAF1	Bcl-2-associated transcription factor 1	IPI00006079;IPI00413671;IPI00413672;IPI00886854;IPI00886987;IPI00413673	6	136578001	0	0.145641	0.470355	0.387122
MAP7	cDNA, FLJ93207, highly similar to Homo sapiens microtubule-associated protein 7 (MAP7), mRNA	IPI00022628;IPI00020771;IPI00797162	6	136663875	0	0.0571598	0.59881	0.296959
MAP7	Putative uncharacterized protein MAP7	IPI00874277;IPI00939172;IPI00942205	6	136663875	0	0.0571598	0.59881	0.296959
ARFGEF3	Brefeldin A-inhibited guanine nucleotide-exchange protein 3	IPI00514897;IPI00903237	6	138483058	0	0.0284732	0.737987	0.319238
HEBP2	Heme-binding protein 2	IPI00644697;IPI00003799;IPI00513685	6	138724668	0	0.00457504	0.737987	0.356728
REPS1	cDNA, FLJ93390, highly similar to Homo sapiens RALBP1 associated Eps domain containing 1 (REPS1),mRNA	IPI00337530;IPI00337532;IPI00940373;IPI00938352;IPI00783030;IPI00644155;IPI00917829;IPI00916282;IPI00917107;IPI00552137;IPI00382936;IPI00852723;IPI00332687;IPI00909456	6	139225620	0	0.0196609	0.764512	0.304891
C6orf115	UPF0727 protein C6orf115	IPI00855846;IPI00514113;REV_IPI00878824	6	139349819	0	0.073806	0.871316	0.348596
VTA1	Vacuolar protein sorting-associated protein VTA1 homolog	IPI00017160;IPI00844002;IPI00643263;IPI00908842	6	142468367	0	0.0191951	0.897841	0.393698
GPR126	Probable G-protein coupled receptor 126	IPI00217481;IPI00423340;IPI00423342;IPI00651770;IPI00910044	6	142623056	0	-0.0268822	0.897841	0.374042
PEX3	Peroxisomal biogenesis factor 3	IPI00010232;IPI00385462	6	143771918	NaN	0.101972	0.897841	0.460706
FUCA2	Plasma alpha-L-fucosidase	IPI00012440;IPI00385461;IPI00385460	6	143815949	0	0.124109	0.897841	0.454379
PHACTR2	Phosphatase and actin regulator 2	IPI00856051;IPI00401142;IPI00470906;IPI00855887;IPI00941949;IPI00514979	6	143858316	0	0.00833702	0.897841	0.435603
SF3B5	Splicing factor 3B subunit 5	IPI00010404	6	144416018	0	0.0208876	0.897841	0.458349
UTRN	Utrophin	IPI00009329;IPI00939218;IPI00644301;IPI00645298;IPI00641422;IPI00645974;IPI00646472;IPI00514575	6	144606837	0	-0.00271267	0.897841	0.490635
FBXO30	F-box only protein 30	IPI00290571	6	146119271	0	0.0631267	0.787194	0.412787
RAB32	Ras-related protein Rab-32	IPI00014377	6	146864829	NaN	-0.0388343	0.737987	0.255268
STXBP5	Syntaxin-binding protein 5	IPI00171407;IPI00645854;IPI00640500;IPI00553037	6	147525508	0	-0.0197415	0.72706	0.263874
MAP3K7IP2	Mitogen-activated protein kinase kinase kinase 7-interacting protein 2	IPI00419504;IPI00157561	6	149639063	0	0.046253	0.72706	0.283323
PPIL4	Peptidyl-prolyl cis-trans isomerase-like 4	IPI00642862	6	149825869	0	0.0576371	0.72706	0.347125
NUP43	Nucleoporin Nup43	IPI00742943;IPI00909617	6	150045451	0	-0.080069	0.72706	0.162125
PCMT1	Protein-L-isoaspartate(D-aspartate) O-methyltransferase	IPI00411680;IPI00922359	6	150070579	0	-0.057025	0.72706	0.197244
PCMT1	Protein-L-isoaspartate(D-aspartate) O-methyltransferase	IPI00828189	6	150070579	0	-0.057025	0.72706	0.197244
MTHFD1L	MTHFD1L protein	IPI00291646;IPI00939493;IPI00552054;IPI00647214;IPI00643337;IPI00644940;IPI00643937;IPI00646698	6	151186685	0	-0.0201833	0	0.217535
AKAP12	A-kinase anchor protein 12	IPI00237884;IPI00867627;IPI00940222;IPI00217683;IPI00431688	6	151561134	NaN	-0.1049	0	0.209446
RMND1	Required for meiotic nuclear division protein 1 homolog	IPI00329591;IPI00643249;IPI00647101;IPI00843752;IPI00735279;IPI00739837	6	151725989	0	-0.0389331	0	0.241577
C6orf211	UPF0364 protein C6orf211	IPI00002270	6	151773422	0	-0.0350884	0	0.282878
SYNE1	Nesprin-1	IPI00386444;IPI00647370;IPI00247295;IPI00748856;IPI00745471;IPI00247296;IPI00396977;IPI00940636;IPI00394892	6	152442822	1.02901	0.00733578	0	0.197983
RBM16	cDNA FLJ56906, highly similar to RNA-binding protein 16	IPI00871240;IPI00829652	6	155054459	1.02901	-0.109691	0	0.27882
TFB1M	Dimethyladenosine transferase 1, mitochondrial	IPI00291525	6	155578643	1.02901	-0.0727475	0	0.278133
SNX9	Sorting nexin-9	IPI00001883;IPI00873809;IPI00744897	6	158244296	0	-0.0825439	0	0.169389
TMEM181	Transmembrane protein 181	IPI00856096;IPI00166790	6	158957276	0	-0.0932173	NaN	-0.31122
DYNLT1	Dynein light chain Tctex-type 1	IPI00019495;IPI00479503	6	159057506	0	-1.02135	0	-0.451775
EZR	Ezrin	IPI00843975;IPI00872684;IPI00384282	6	159186773	0	-0.057012	0	-0.261939
SOD2	Superoxide dismutase	IPI00847322;IPI00022314;IPI00896370;IPI00607577;IPI00911015	6	160100148	0	-0.0675975	0	-0.152514
ACAT2	Acetyl-CoA acetyltransferase, cytosolic	IPI00291419;REV_IPI00478703;REV_IPI00654566	6	160181360	0	-0.000278056	0	-0.273052
CCT1	T-complex protein 1 subunit alpha	IPI00290566;IPI00550591	6	160199530	0	0.013505	0	-0.239702
MRPL18	39S ribosomal protein L18, mitochondrial	IPI00160421	6	160210844	0	0.0136382	0	-0.220028
IGF2R	Cation-independent mannose-6-phosphate receptor	IPI00289819;IPI00903213;IPI00930184;IPI00930044	6	160390131	0	-0.106189	0	-0.302192
MAP3K4	Mitogen-activated protein kinase kinase kinase 4	IPI00386260;IPI00186536;IPI00873480	6	161412822	0	-0.0819555	0	-0.253105
QKI	Protein quaking	IPI00410118;IPI00759501;IPI00410032;IPI00514277;IPI00736672;IPI00385562;IPI00749287;IPI00942653;IPI00759828	6	163835675	0	0.0633862	0	-0.127099
RNASET2	Ribonuclease T2	IPI00855775;IPI00939604;IPI00414896;IPI00847836;IPI00152442;IPI00152444;IPI00016604;IPI00220621;IPI00183599;IPI00746760	6	167343004	0	-0.0802566	0	-0.288365
MLLT4	Afadin	IPI00759546;IPI00023461;IPI00216505;IPI00398718;IPI00479469;IPI00640210;IPI00552765	6	168227671	0	-0.118082	0	-0.400251
FAM120B	Constitutive coactivator of peroxisome proliferator-activated receptor gamma	IPI00335946;IPI00894229	6	170615830	0	-0.0952337	0	-0.362818
PSMB1	Proteasome subunit beta type-1	IPI00025019;IPI00556291	6	170844205	0	-0.156355	0	-0.352016
PDCD2	Programmed cell death protein 2	IPI00001427;IPI00749327;IPI00376691;IPI00432847	6	170886450	0	0.0519871	0	-0.246073
PRKAR1B	cAMP-dependent protein kinase type I-beta regulatory subunit	IPI00554488;IPI00893162;IPI00892856;IPI00893402;IPI00867677;IPI00893104;IPI00893033	7	588835	NaN	0.081775	0	-0.702382
HEATR2	HEAT repeat-containing protein 2	IPI00242630;IPI00654611;IPI00784196;IPI00893838;IPI00894230	7	766338	0	-0.0258014	0	-0.89526
UNC84A	Unc-84 homolog A (C. elegans)	IPI00844303;IPI00783943;IPI00893282;IPI00873723;IPI00894044;IPI00306682;IPI00940209;IPI00892866;IPI00335367;IPI00847194;IPI00879038;IPI00892953;IPI00892683;IPI00893807;IPI00893631;IPI00894501	7	855528	0	0.0180545	0	-0.887648
C7orf50	Uncharacterized protein C7orf50	IPI00031651;IPI00892559;IPI00892533	7	1036623	0	-0.110346	0	-0.991324
DKFZP586J0619	DKFZP586J0619 protein	IPI00740961;IPI00893485;IPI00876931;IPI00892889	7	1509913	0	-0.111715	0	-0.701794
PSMG3	Proteasome assembly chaperone 3	IPI00031106	7	1606966	0	-0.0927253	0	-0.877863
NUDT1	7,8-dihydro-8-oxoguanine triphosphatase	IPI00004392;IPI00759578;IPI00759462;IPI00396056;IPI00915321	7	2281857	0	-0.0887533	0	-0.941369
SNX8	Sorting nexin-8	IPI00001885;IPI00893294;IPI00893028;IPI00893569;IPI00893702;IPI00893439	7	2294638	0	-0.0922577	0	-0.937531
EIF3B	Eukaryotic translation initiation factor 3 subunit B	IPI00719752;IPI00396370;IPI00893301;IPI00893431	7	2393721	0	0.0258414	0	-0.843336
C7orf27	HEAT repeat-containing protein C7orf27	IPI00658145;IPI00172590;IPI00797616;IPI00798399;IPI00893866	7	2577511	0	NaN	0	NaN
FOXK1	Forkhead box protein K1	IPI00556645	7	4683388	0	0.052321	-0.398369	-0.801013
KIAA0415	KIAA0415 gene product	IPI00465123;IPI00807514;IPI00892839	7	4683388	0	0.0482962	-0.398369	-0.804805
WIPI2	WD repeat domain phosphoinositide-interacting protein 2	IPI00024056;IPI00651631;IPI00657808;IPI00651628;IPI00651668;IPI00006533	7	5229819	0	0.133241	-0.398369	-0.679605
FBXL18	F-box/LRR-repeat protein 18	IPI00386731;IPI00329057;IPI00336170;IPI00552588;IPI00893129	7	5470966	0	-0.0152162	-0.398369	-0.788028
FSCN1	FSCN1 protein	IPI00747810;IPI00163187;IPI00894286;IPI00894471;IPI00893542	7	5632454	0	0.0110916	-0.398369	-0.789359
AIMP2	Aminoacyl tRNA synthetase complex-interacting multifunctional protein 2	IPI00011916;IPI00940113;IPI00893242;IPI00893909	7	6048876	0	-0.0299803	-0.398369	-0.724348
RAC1	Ras-related C3 botulinum toxin substrate 1	IPI00219675;IPI00010271;IPI00394837	7	6414126	0	0.0203533	-0.398369	-0.686069
DAGLB	Sn1-specific diacylglycerol lipase beta	IPI00385987;IPI00926351;IPI00927759;IPI00909319;IPI00927234;IPI00911108;IPI00910414;IPI00785012	7	6448757	0	0.0399777	-0.398369	-0.772947
KDELR2	ER lumen protein retaining receptor 2	IPI00018248;IPI00450783;IPI00074234;IPI00894313	7	6485584	NaN	0.0508909	-0.398369	-0.780242
C7orf28A	UPF0550 protein C7orf28	IPI00477526	7	6836440	0	0.0796517	-0.398369	-0.688751
MIOS	WD repeat-containing protein mio	IPI00301987;IPI00889558;IPI00892525;IPI00894444;IPI00894219	7	7606503	0	-0.0162826	-0.398369	-0.518711
RPA3	Replication protein A 14 kDa subunit	IPI00017373;IPI00894460	7	7676149	0	0.00860631	0	-0.528925
NDUFA4	NADH dehydrogenase [ubiquinone] 1 alpha subcomplex subunit 4	IPI00011770;IPI00879223	7	10971578	0	-0.0517595	0	-0.611676
PHF14	Putative uncharacterized protein PHF14	IPI00472782;IPI00942938;IPI00454969;IPI00937181;IPI00941211	7	11013499	0	0.0343118	NaN	-0.622951
BZW2	Basic leucine zipper and W2 domain-containing protein 2	IPI00022305;IPI00894416;IPI00892775;IPI00892893;IPI00893174;IPI00807524;IPI00893030;IPI00064431;IPI00892766;IPI00892637;IPI00893309	7	16685756	0	0.0278191	0	-0.611384
TSPAN13	Tetraspanin-13	IPI00000735	7	16793160	0	0.020128	0	-0.554753
AGR2	cDNA, FLJ93394, highly similar to Homo sapiens anterior gradient 2 homolog (Xenopus laevis) (AGR2), mRNA	IPI00007427;IPI00942032;IPI00893607;IPI00893733;IPI00152409;IPI00894341;IPI00893886;IPI00910250	7	16831435	0	0.0338114	0	-0.532458
AHR	Aryl hydrocarbon receptor	IPI00021008	7	17338246	NaN	0.0315221	0	-0.513408
SNX13	cDNA FLJ56070, highly similar to Sorting nexin-13	IPI00478181;IPI00939853;IPI00396267;IPI00915771	7	17830385	NaN	0.0287441	0	-0.526683
NUPL2	Nucleoporin-like 2	IPI00916170;IPI00010654	7	23221446	NaN	0.0216058	0	-0.464337
NUPL2	Nucleoporin-like 2	IPI00187080;IPI00477209	7	23221446	NaN	0.0216058	0	-0.464337
IGF2BP3	Insulin-like growth factor 2 mRNA-binding protein 3	IPI00658000;IPI00940014;IPI00165467;IPI00843931	7	23349828	NaN	-0.0402294	0	-0.556175
TRA2A	Transformer-2 protein homolog alpha	IPI00013891;IPI00220447	7	23544399	0	-0.0636905	0	-0.502305
MPP6	Putative uncharacterized protein MPP6	IPI00917964;IPI00303280;IPI00916455;IPI00917879;IPI00915876	7	24612887	0	-0.0667726	0	-0.639031
OSBPL3	Oxysterol-binding protein-related protein 3	IPI00167053;IPI00023555;IPI00162670;IPI00162669;IPI00169296;IPI00169299;IPI00375695;IPI00375694;IPI00915900;IPI00915756;IPI00917958	7	24836158	NaN	-0.0443257	0	-0.613917
CYCS	Cytochrome c	IPI00465315;IPI00917605;IPI00176698;IPI00943180;CON_CytC	7	25159710	0	-0.0944411	0	-0.683768
HNRNPA2B1	Heterogeneous nuclear ribonucleoproteins A2/B1	IPI00396378;IPI00916517;IPI00414696;IPI00386854	7	26229547	0	0.133272	0	-0.664995
CBX3	Chromobox protein homolog 3	IPI00297579;IPI00917646;IPI00869133	7	26240782	0	-0.010969	0	-0.142407
HIBADH	3-hydroxyisobutyrate dehydrogenase, mitochondrial	IPI00013860;IPI00879284;IPI00915850	7	27565061	0	-0.019322	-0.707708	-0.590349
SCRN1	cDNA FLJ59687, highly similar to Secernin-1	IPI00923582;IPI00289862;IPI00657698;IPI00909070;IPI00917523;IPI00917645;IPI00908505;IPI00917232;IPI00917382	7	29959719	0	0.1249	-0.855047	-0.682312
GGCT	Gamma-glutamylcyclotransferase	IPI00031564;IPI00917299;IPI00903238;IPI00917449;IPI00916612;IPI00020301;IPI00916717	7	30536237	0	-0.00295067	-1.04279	-0.828848
GARS	Glycyl-tRNA synthetase	IPI00783097;IPI00917798;IPI00917627	7	30634297	0	0.0213157	-1.34978	-0.767155
LSM5	U6 snRNA-associated Sm-like protein LSm5	IPI00220493;IPI00916222	7	32524951	0	-0.0537038	NaN	-0.719415
AVL9	Late secretory pathway protein AVL9 homolog	IPI00397348;IPI00903163;IPI00022042;IPI00916804	7	32535038	0	0.0053972	-1.34978	-0.686666
FKBP9	FK506-binding protein 9	IPI00182126;IPI00922428;IPI00878142;IPI00916057	7	32997017	0	0.0302426	-1.34978	0.596315
NT5C3	Cytosolic 5'-nucleotidase 3	IPI00807412;IPI00619911;IPI00100192;IPI00647805;IPI00915809	7	33053742	0	-0.480651	-1.34978	-0.713917
DPY19L1	Protein dpy-19 homolog 1	IPI00007461;IPI00924944;IPI00848219	7	34961081	NaN	-0.00718606	-1.06468	-0.579467
SEPT7	Septin-7	IPI00941534;IPI00816201;IPI00033025;IPI00873656;IPI00787607;IPI00900267;IPI00878026;IPI00878886;IPI00248126;IPI00642666	7	35840542	0	0.0882893	-1.06468	-0.568568
ANLN	cDNA FLJ57190, highly similar to Actin-binding protein anillin	IPI00743594;IPI00657687;IPI00032958;IPI00926956;IPI00927431;IPI00926483	7	36429415	0	0.0185041	0	-0.709468
RALA	Ras-related protein Ral-A	IPI00217519;IPI00556590;IPI00927712;IPI00927929;IPI00925885;IPI00925636	7	39663082	0	0.0904083	0	-0.609523
PSMA2	Proteasome subunit alpha type-2	IPI00219622;IPI00927830;IPI00925799;IPI00924522	7	42948872	0	0.108711	0	-0.601509
MRPL32	39S ribosomal protein L32, mitochondrial	IPI00011077	7	42971799	0	0.104249	0	-0.602855
BLVRA	Biliverdin reductase A	IPI00294158;IPI00925847;IPI00926066	7	43798279	0	0.105652	0	0.744662
MRPS24	28S ribosomal protein S24, mitochondrial	IPI00101258;IPI00000181	7	43906157	0	-0.00438643	0	0.560036
URG4	Protein URG4	IPI00845273;IPI00816121;IPI00942969;IPI00743955;IPI00903029	7	43915493	NaN	0.0964249	0	0.656862
DBNL	Drebrin-like protein	IPI00101968;IPI00396437;IPI00925098;IPI00910949;IPI00924475;IPI00910112;IPI00925926;IPI00924873;IPI00925506;IPI00926332;IPI00924490;IPI00926516;IPI00926741	7	44084232	0	0.165812	0	0.508292
DBNL	Drebrin-like protein	IPI00456925	7	44084232	0	0.165812	0	0.508292
POLD2	DNA polymerase delta subunit 2	IPI00025616;IPI00909525;IPI00925787;IPI00927870;IPI00927382;IPI00927214;IPI00926735;IPI00925651	7	44154286	0	0.0606397	0	0.447678
YKT6	Synaptobrevin homolog YKT6	IPI00008569;IPI00927850;IPI00909691;IPI00924927	7	44240567	0	0.00982618	0	0.445461
NUDCD3	NudC domain-containing protein 3	IPI00238209;IPI00396052;IPI00927164	7	44421969	0	0.165335	0	0.574875
DDX56	Probable ATP-dependent RNA helicase DDX56	IPI00302281;IPI00925037;IPI00925339;IPI00926269;IPI00925990;IPI00924551;IPI00925260	7	44605016	0	0.019754	0	0.563199
TMED4	Transmembrane emp24 domain-containing protein 4	IPI00296259;IPI00914908;IPI00914891;IPI00879204;IPI00925777	7	44617493	0	0.00578582	0	0.565026
OGDH	2-oxoglutarate dehydrogenase E1 component, mitochondrial	IPI00098902;IPI00926925;IPI00829595;IPI00926312;IPI00910683;IPI00386497;IPI00927344;IPI00643720;IPI00921408;IPI00921283	7	44646171	0	-0.0656994	0	0.542619
PPIA	Peptidyl-prolyl cis-trans isomerase A	IPI00419585;IPI00910407;IPI00925747;IPI00925411;IPI00939576;IPI00030144;IPI00455871;IPI00657716;IPI00937537;IPI00935245;IPI00479480;IPI00886744;IPI00248321;IPI00938414;IPI00376647;IPI00935961	7	44836279	0	-0.0169458	0	0.632606
PURB	Transcriptional activator protein Pur-beta	IPI00045051;IPI00002534;IPI00383017	7	44915896	0	0.0955991	0	0.755772
CCM2	Malcavernin	IPI00619952;IPI00465425;IPI00942917;IPI00922065;IPI00922135	7	45039074	0	0.0536199	0	0.605007
TBRG4	cDNA FLJ56153, highly similar to Homo sapiens transforming growth factor beta regulator 4 (TBRG4), transcript variant 1, mRNA	IPI00329625;IPI00940204;IPI00477123	7	45139699	0	-0.0356477	0	0.528066
TTC4	Tetratricopeptide repeat protein 4	IPI00000606;IPI00514593	7	46039220	NaN	0.0670636	0	0.592682
TNS3	Tensin-3	IPI00658152;IPI00854869;IPI00924727;IPI00854760;IPI00854817;IPI00926989;IPI00926634	7	47314752	0	0.0423942	0	0.636444
UPP1	Uridine phosphorylase 1	IPI00004406;IPI00910040;IPI00926240;IPI00925858;IPI00926459	7	48128225	0	0.0259222	0	0.692019
EGFR	Epidermal growth factor receptor	IPI00018274;IPI00924546;IPI00221347;IPI00943104;IPI00221348;IPI00221346;IPI00926683;IPI00915452	7	55086714	0	0.0364364	0	0.562082
LANCL2	LanC-like protein 2	IPI00032995	7	55433141	0	0.00961083	0	0.63092
GBAS	Protein NipSnap homolog 2	IPI00016077;IPI00925757;IPI00926531;IPI00925073;IPI00926675;IPI00926887	7	56019486	0	-0.0982587	0	0.541036
PSPH	Phosphoserine phosphatase	IPI00019178;IPI00927576;IPI00925737;IPI00925131;IPI00927730;IPI00942966;IPI00925485	7	56078744	0	-0.0857086	0	0.522632
CCT6A	T-complex protein 1 subunit zeta	IPI00027626;IPI00552590;IPI00220656;IPI00910226;IPI00908488	7	56119323	0	0.00339472	0	-0.21268
SUMF2	Sulfatase-modifying factor 2	IPI00171412;IPI00942652;IPI00783919;IPI00784010;IPI00942954;IPI00926529;IPI00926177;IPI00334514;IPI00924919;IPI00927565;IPI00783351;IPI00939930;IPI00334513;IPI00910862;IPI00926849;IPI00334516;IPI00925106	7	56131695	0	0.0137447	0	0.607267
VKORC1L1	Vitamin K epoxide reductase complex subunit 1-like protein 1	IPI00166079;IPI00910375;IPI00788702;IPI00878680	7	65338254	0	-0.00969377	0	-0.298439
GUSB	Beta-glucuronidase	IPI00027745;IPI00219516;IPI00927883;IPI00924795;IPI00747397;IPI00938207;IPI00924575;IPI00930475	7	65425671	0	-0.0311563	0	-0.273689
SBDS	Ribosome maturation protein SBDS	IPI00427330;IPI00926999;IPI00925603;IPI00926792;IPI00647254	7	66452664	0	NaN	0	NaN
TYW1	tRNA wybutosine-synthesizing protein 1 homolog	IPI00182304;IPI00477740;IPI00923558;IPI00883718	7	66460160	NaN	0.141879	0	-0.1107
NSUN5	cDNA FLJ58598, highly similar to Homo sapiens NOL1/NOP2/Sun domain family, member 5 (NSUN5), transcript variant 1, mRNA	IPI00910694;IPI00101659;IPI00164154;IPI00902543;IPI00807684;IPI00470560;IPI00167075;IPI00807665;IPI00807345;IPI00807520;IPI00167076;IPI00807411;IPI00807644;IPI00927853;IPI00807349;IPI00927768	7	72716514	0	-0.532754	0	-0.227766
BAZ1B	Tyrosine-protein kinase BAZ1B	IPI00069817;IPI00216695	7	72854728	0	-0.797276	0	-0.250731
TBL2	Transducin beta-like protein 2	IPI00000948;IPI00927538;IPI00924474;IPI00926878	7	72983990	0	-0.840523	0	-0.337873
ABHD11	Abhydrolase domain-containing protein 11	IPI00171692;IPI00171152;IPI00922889;IPI00926786;IPI00927072;IPI00170896;IPI00922400;IPI00925250;IPI00171691;IPI00167072	7	73150424	0	NaN	0	NaN
EIF4H	Eukaryotic translation initiation factor 4H	IPI00014263	7	73588575	0	-0.0768938	0	-0.674059
EIF4H	Eukaryotic translation initiation factor 4H	IPI00375127	7	73588575	0	-0.0768938	0	-0.674059
RFC2	Replication factor C subunit 2	IPI00017412;IPI00218280	7	73645829	0	-0.844912	0	-0.392205
CLIP2	CAP-Gly domain-containing linker protein 2	IPI00019642;IPI00246616	7	73703805	NaN	-0.852479	0	-0.385049
GTF2I	General transcription factor II-I	IPI00054042;IPI00217449;IPI00217450;IPI00293242;IPI00927953;IPI00924676;IPI00432873;IPI00924483;IPI00884976;IPI00853395;IPI00926158;IPI00329161;IPI00514156	7	74071994	0	-0.839655	0	-0.388418
WBSCR16	Williams-Beuren syndrome chromosomal region 16 protein	IPI00305992;IPI00926597;IPI00739144	7	74456291	0	-0.595683	0	-0.212577
POM121C	Nuclear envelope pore membrane protein POM 121C	IPI00032358;IPI00943332;IPI00902533;IPI00878049;IPI00172611;IPI00902621;IPI00790779;IPI00873730;IPI00926058	7	75046065	NaN	-0.762582	0	-0.158114
HIP1	Huntingtin-interacting protein 1	IPI00782965;IPI00926196;IPI00926743	7	75162621	0	-0.761424	0	-0.419266
RHBDL7	NPD007	IPI00925356;IPI00010255;IPI00184433	7	75471920	0	-0.861869	0	-0.479582
POR	cDNA, FLJ92914, highly similar to Homo sapiens P450 (cytochrome) oxidoreductase (POR), mRNA	IPI00927647;IPI00470467;IPI00792395;IPI00880028;IPI00903331;IPI00926324;IPI00910178;IPI00908675;IPI00924702;IPI00924812;IPI00853510;IPI00925466;IPI00852820;IPI00927126;IPI00924439	7	75528518	0	-0.842733	0	-0.360914
MDH2	Malate dehydrogenase, mitochondrial	IPI00291006;IPI00924593;IPI00927864	7	75677369	0	-0.777845	0	-0.300574
HSPB1	Heat shock protein beta-1	IPI00025512;IPI00909453;IPI00924436	7	75931861	0	-0.804956	0	-0.348941
YWHAG	14-3-3 protein gamma	IPI00220642;IPI00910779	7	75956116	0	-0.81758	0	-0.323593
PTPN12	Tyrosine-protein phosphatase non-receptor type 12	IPI00289082;IPI00911100;IPI00908446;IPI00925973;IPI00926188	7	77166592	0	-0.990549	0	-0.18457
RSBN1L	Round spermatid basic protein 1-like protein	IPI00925255;IPI00856118;IPI00925556;IPI00925778;IPI00394815	7	77325760	0	-1.08488	0	-0.21932
SEMA3C	Semaphorin-3C	IPI00019209	7	80371854	0	-0.93496	0	-0.00858191
SRI	Sorcin	IPI00027175;IPI00414264;IPI00925997;IPI00925579;IPI00925325	7	87834433	0	-0.982752	0	-0.054885
GTPBP10	GTP-binding protein 10	IPI00167638;IPI00217526;IPI00791894;IPI00792449;IPI00926915	7	89964537	0	-1.02311	0	-0.124856
AKAP9	A-kinase anchor protein 9	IPI00220628;IPI00019223;IPI00220625;IPI00220627;IPI00220624;IPI00940189;IPI00793082;IPI00902900;IPI00926278;IPI00386927	7	91570181	0	-0.858054	0	-0.000893235
CYP51A1	Lanosterol 14-alpha demethylase	IPI00295772;IPI00925291;IPI00926839;IPI00926620;IPI00926468	7	91741465	0	0.159241	0	-0.0626728
PEX1	Peroxisome biogenesis factor 1	IPI00411291;IPI00924956;IPI00924762;IPI00925164	7	92116334	NaN	-0.799032	0	0.0190468
CDK6	Cell division protein kinase 6	IPI00023529;IPI00878924;IPI00878174	7	92234235	NaN	-0.913506	0	-0.10438
CCDC132	Coiled-coil domain-containing protein 132	IPI00553067;IPI00103148;IPI00925633;IPI00418185;IPI00924580;IPI00878945;IPI00925392;IPI00924827;IPI00925264	7	92861653	0	-0.940674	0	-0.0461254
PON2	cDNA FLJ78444, highly similar to Homo sapiens paraoxonase 2, transcript variant 1, mRNA	IPI00290945;IPI00014958;IPI00844348;IPI00925904;IPI00924709	7	95034179	-0.236987	-0.916068	0	-0.14059
PON2	Serum paraoxonase/arylesterase 2	IPI00742670	7	95034179	-0.236987	-0.916068	0	-0.14059
SLC25A13	Mitochondrial aspartate-glutamate carrier protein	IPI00930710;IPI00007084	7	95749532	-0.473973	-0.939612	0	-0.161587
ASNS	Asparagine synthetase [glutamine-hydrolyzing]	IPI00554777;IPI00925572;IPI00924906;IPI00926480;IPI00925298;IPI00926959;IPI00926760;IPI00925986	7	97481440	-0.473973	0.100824	0	0.361189
BAIAP2L1	Brain-specific angiogenesis inhibitor 1-associated protein 2-like protein 1	IPI00179326	7	97920963	-0.473973	0.429905	0	-0.38049
TRRAP	Transformation/transcription domain-associated protein	IPI00069084;IPI00925034;IPI00879277;IPI00926412	7	98475556	0	0.294706	0	-0.443947
ARPC1B	Actin-related protein 2/3 complex subunit 1B	IPI00005160;IPI00737530;IPI00927418;IPI00925033;IPI00924615;IPI00927612;IPI00927861;IPI00927206;IPI00925248;IPI00925800;IPI00924861	7	98937605	0	0.578537	0	-0.192134
PDAP1	28 kDa heat- and acid-stable phosphoprotein	IPI00013297;IPI00926884	7	98989671	0.558513	0.609216	0	-0.158684
BUD31	Protein BUD31 homolog	IPI00013180;IPI00922484;IPI00926757;IPI00925240;IPI00925053;IPI00925500	7	99006264	0.558513	0.600898	0	-0.163942
PTCD1	cDNA FLJ56092, highly similar to Pentatricopeptide repeat protein 1	IPI00926491;IPI00941151;IPI00171925;IPI00924803;IPI00903059;IPI00719814;IPI00927591;IPI00927106	7	99014362	0.558513	0.575664	0	-0.171394
TRIM4	Tripartite motif-containing protein 4	IPI00030371;IPI00011551;IPI00410582;IPI00926997	7	99474581	0.558513	0.449094	0	-0.177852
COPS6	COP9 signalosome complex subunit 6	IPI00163230;IPI00924791;IPI00924636;IPI00925574;IPI00909067	7	99686577	0.618495	0.408431	0	-0.373478
MCM7	DNA replication licensing factor MCM7	IPI00299904;IPI00376143;IPI00219740;IPI00925989	7	99690351	0.735488	-0.827059	0	0.336366
TAF6	cDNA FLJ55523, highly similar to Transcription initiation factor TFIID subunit 6	IPI00924712;IPI00028579;IPI00376953;IPI00376952;IPI00926118;IPI00926538;IPI00925005;IPI00925929	7	99704693	NaN	NaN	0	NaN
C7orf59	UPF0539 protein C7orf59	IPI00374364;IPI00924667;IPI00925110	7	99746530	0.735488	0.465717	0	-0.397121
MEPCE	7SK snRNA methylphosphate capping enzyme	IPI00021320;IPI00924881	7	100026413	0.951607	NaN	0	NaN
TSC22D4	TSC22 domain family protein 4	IPI00000171;IPI00853051;IPI00852894	7	100060982	0.951607	0.311379	0	-0.412769
GNB2	Guanine nucleotide-binding protein G(I)/G(S)/G(T) subunit beta-2	IPI00003348;IPI00790302;IPI00790896;IPI00925530;IPI00797969;IPI00924758	7	100271154	0.951607	0.367003	0	-0.549272
POP7	Ribonuclease P protein subunit p20	IPI00027142;IPI00927698	7	100303676	0.951607	0.360932	0	-0.590665
EPHB4	Ephrin type-B receptor 4	IPI00289342;IPI00186826;IPI00909048	7	100400187	0.951607	0.391115	0	-0.424061
TRIP6	Thyroid receptor-interacting protein 6	IPI00301561;IPI00470870;IPI00926749	7	100464760	0.951607	0.444725	0	-0.353532
SRRT	Serrate RNA effector molecule homolog	IPI00375144;IPI00888510;IPI00220038;IPI00888085;IPI00925539;IPI00927582;IPI00414434;IPI00925336;IPI00867741;IPI00025442;IPI00646992;REV_IPI00217313;IPI00924874	7	100472733	0.735488	0.442085	0	-0.356632
TRIM56	Tripartite motif-containing protein 56	IPI00514832;IPI00925991;IPI00872056;IPI00871506	7	100728720	0.735488	0.446025	0	-0.438745
AP1S1	AP-1 complex subunit sigma-1A	IPI00152898;IPI00927531;IPI00100559;IPI00909244;IPI00009244;IPI00930407;IPI00922006;IPI00385342;IPI00646398;IPI00654799;IPI00939836;IPI00060866;IPI00916845;IPI00915398	7	100797678	0.695952	0.410526	0	-0.421506
PLOD3	Procollagen-lysine,2-oxoglutarate 5-dioxygenase 3	IPI00030255;IPI00926796;IPI00926874;IPI00909548;IPI00908467;IPI00926601;IPI00927515;IPI00924424	7	100849258	0.695952	0.448668	0	-0.314572
FIS1	Mitochondrial fission 1 protein	IPI00007052	7	100882739	0.701879	0.492627	0	-0.286965
CUX1	Homeobox protein cut-like 1	IPI00419894;IPI00026673;IPI00472000;IPI00472247;IPI00873332;IPI00742111;IPI00736943;IPI00741668;IPI00071696;IPI00926621;IPI00927318;IPI00910893;IPI00877848;IPI00927701	7	101459240	0.701879	0.460133	0	-0.361375
PRKRIP1	PRKR-interacting protein 1	IPI00550781;IPI00910172;IPI00909966	7	102004319	0.701879	0.483232	0	-0.384733
LRWD1	Leucine-rich repeat and WD repeat-containing protein 1	IPI00069309;IPI00555865	7	102105376	0.701879	NaN	0	NaN
POLR2J1	RPB11a protein	IPI00003310;IPI00939577;IPI00291359;IPI00939871;IPI00472231;IPI00884938;IPI00941023;IPI00854665;IPI00556199;IPI00935876;IPI00880097;IPI00016841;IPI00879159	7	102113565	0.701879	0.299245	0	0.409567
PMPCB	Mitochondrial-processing peptidase subunit beta	IPI00927892;IPI00289535;IPI00909134;IPI00924722;IPI00925183;IPI00926095	7	102937869	0.701879	0.469498	0	-0.135775
DNAJC2	DnaJ homolog subfamily C member 2	IPI00830108;IPI00455199;IPI00924488;IPI00925154;IPI00448317;IPI00925609	7	102952921	0.701879	0.428393	0	-0.151717
PSMC2	26S protease regulatory subunit 7	IPI00021435;IPI00927053	7	102984701	0.558513	-0.941812	0	0.484739
ORC5L	Origin recognition complex subunit 5	IPI00015143;IPI00409636;IPI00927862	7	103766788	0.558513	0.374204	0	-0.21208
SRPK2	Putative uncharacterized protein SRPK2	IPI00871157;IPI00396412;IPI00941361;IPI00873916;IPI00333420;IPI00640267;IPI00921386;IPI00936551;IPI00010067;IPI00645372	7	104751151	0.558513	0.391589	-0.744462	-0.190706
PUS7	Pseudouridylate synthase 7 homolog	IPI00044761	7	105080108	0.558513	0.378664	-0.744462	-0.249416
RINT1	RAD50-interacting protein 1	IPI00072224	7	105172532	0.558513	0.380448	-0.751056	-0.271903
SYPL1	Synaptophysin-like protein 1	IPI00009507;IPI00335277	7	105730949	0.548472	0.394421	-0.806837	-0.304922
NAMPT	Nicotinamide phosphoribosyltransferase	IPI00018873;IPI00472879;IPI00337370;IPI00922378;IPI00853098;IPI00853507;IPI00853047;IPI00853387;IPI00853449	7	105888731	-1.79483	0.437655	-0.806837	-0.29909
PRKAR2B	cAMP-dependent protein kinase type II-beta regulatory subunit	IPI00554752	7	106685094	-1.79483	0.501846	NaN	-0.148407
COG5	Conserved oligomeric Golgi complex subunit 5	IPI00377050;IPI00007347;IPI00885051	7	106842189	-1.79483	0.514898	-0.806837	-0.0781584
BCAP29	B-cell receptor-associated protein 29	IPI00221233;IPI00514611;IPI00514847;IPI00515033;IPI00926856;IPI00927314;IPI00927085	7	107220422	-2.14946	0.469828	-0.806837	-0.154924
CBLL1	E3 ubiquitin-protein ligase Hakai	IPI00290429;IPI00927532;IPI00925925;IPI00927719	7	107384142	-2.14946	0.315655	NaN	-0.212182
LAMB1	Laminin subunit beta-1	IPI00013976;IPI00853454;IPI00852737;IPI00852733	7	107564244	-2.14946	0.384461	-0.806837	-0.220947
NRCAM	Neuronal cell adhesion molecule	IPI00873446;IPI00333776;IPI00333777;IPI00883753;IPI00415032;IPI00333778;IPI00924735;IPI00925232;IPI00926383;IPI00926573;IPI00925886;IPI00927071	7	107788082	-2.14946	0.54453	-0.806837	-0.157044
PNPLA8	Calcium-independent phospholipase A2-gamma	IPI00784076;IPI00925582;IPI00924920;IPI00181047	7	108110866	-2.14946	0.432359	-0.806837	-0.209101
TES	Testin	IPI00024097;IPI00922094;IPI00926201	7	115850547	-2.14946	0.364116	-0.806837	-0.0799615
TES	Testin	IPI00216425	7	115850547	-2.14946	0.364116	-0.806837	-0.0799615
CAV2	Caveolin-2	IPI00019870;IPI00759514;IPI00657910;IPI00386526	7	115927434	NaN	0.416089	0	-0.0713102
CAV1	Caveolin-1	IPI00009236;IPI00876941;IPI00853146;IPI00759683;IPI00852906;IPI00790433;IPI00789601	7	116164839	-2.14946	0.48508	0	-0.0211641
MET	Hepatocyte growth factor receptor	IPI00294528;IPI00029273;IPI00852650;IPI00910535	7	116312248	NaN	0.405852	0	-0.105976
CAPZA2	F-actin-capping protein subunit alpha-2	IPI00026182;IPI00873113;IPI00908400;IPI00852796;IPI00853571;IPI00879381;IPI00893673	7	116451124	-2.14946	0.517853	0	-0.0129197
LSM8	U6 snRNA-associated Sm-like protein LSm8	IPI00219871;IPI00924467;IPI00924875;IPI00924695	7	117824086	-1.81372	0.439335	0	0.561728
FAM3C	Protein FAM3C	IPI00334282;IPI00926250;IPI00925923;IPI00926128	7	120988905	-1.81372	-0.106701	0	-1.31818
NDUFA5	NADH dehydrogenase [ubiquinone] 1 alpha subcomplex subunit 5	IPI00554681;IPI00412545;IPI00028992	7	123177051	0	0.507567	0	0.664048
WASL	Neural Wiskott-Aldrich syndrome protein	IPI00011676	7	123321989	0	0.420646	0	0.585695
EEF1G	Elongation factor 1-gamma	IPI00937615;IPI00000875;IPI00738381;IPI00909534;IPI00908389;IPI00910941	7	124673507	0	-0.187026	0	-0.605912
GCC1	GRIP and coiled-coil domain-containing protein 1	IPI00165138	7	127220672	0	0.4056	0	0.245001
ARF5	ADP-ribosylation factor 5	IPI00215919;IPI00909515;IPI00853337	7	127228399	0	0.469205	0	0.226687
SND1	Staphylococcal nuclease domain-containing protein 1	IPI00140420	7	127292202	0	0.408554	0	0.161554
RBM28	RNA-binding protein 28	IPI00304187;IPI00909372	7	127950437	0	0.446733	0	0.101216
IMPDH1	IMP (Inosine monophosphate) dehydrogenase 1	IPI00375527;IPI00856084;IPI00442268;IPI00644730;IPI00940243;IPI00916697;IPI00916378;IPI00647813	7	128032331	0	-0.131972	0	-1.42344
CALU	Calumenin	IPI00045396	7	128379396	0	0.351338	0	0.129185
CALU	Calumenin, isoform CRA_c	IPI00789155;IPI00941900	7	128379396	0	0.351338	0	0.129185
ATP6V1F	V-type proton ATPase subunit F	IPI00004488;IPI00942404	7	128502880	0	0.271352	0	0.0312036
TNPO3	Transportin-3	IPI00395694;IPI00455127;IPI00872398;IPI00455125	7	128594948	0	0.413889	0	0.173465
AHCYL2	Putative adenosylhomocysteinase 3	IPI00101645;IPI00908473;IPI00942978;IPI00878976;IPI00910338;IPI00441948;IPI00643334	7	128864864	0	0.513997	0	0.270405
UBE2H	Ubiquitin-conjugating enzyme E2 H	IPI00020965;IPI00376297	7	129470572	0	0.319183	0	0.175613
ZC3HC1	Nuclear-interacting partner of ALK	IPI00301421;IPI00339382;IPI00479595	7	129658126	NaN	0.391297	0	0.106402
MKLN1	Muskelin	IPI00297045;IPI00815995;IPI00783648;IPI00926744	7	130794855	NaN	0.374326	0	0.242312
PLXNA4	Plexin-A4	IPI00165931;IPI00925292	7	131808091	0	0.335441	0	0.0621031
CHCHD3	Coiled-coil-helix-coiled-coil-helix domain-containing protein 3, mitochondrial	IPI00926903;IPI00015833;IPI00926408;IPI00927150;IPI00921826;IPI00927721	7	132469629	0	0.383939	0	0.164725
EXOC4	Exocyst complex component 4	IPI00059279;IPI00655649	7	132937829	0	0.430827	0	-0.104309
CALD1	Caldesmon	IPI00333771;IPI00816770;IPI00218695;IPI00218696;IPI00807611	7	134429003	0	0.378472	0	0.225536
WDR91	WD repeat-containing protein 91	IPI00879760;IPI00302965;IPI00924918;IPI00023026;IPI00477281	7	134868590	0	0.32921	0	0.146865
CNOT4	CCR4-NOT transcription complex subunit 4	IPI00410685;IPI00410684;IPI00925697;IPI00410686;IPI00410681;IPI00410682;IPI00410683;IPI00002436;IPI00902957	7	135046549	0	0.420312	0	0.252515
NUP205	Nuclear pore complex protein Nup205	IPI00783781;IPI00925674;IPI00909446;IPI00925259;IPI00925071	7	135242667	0	0.407977	0	0.194266
MTPN	Myotrophin	IPI00924816;IPI00179589;IPI00926178	7	135611509	0	0.352831	0	0.135896
TRIM24	Transcription intermediary factor 1-alpha	IPI00005184;IPI00184317;IPI00925852;IPI00444332;IPI00926068	7	138144953	NaN	0.422815	0	0.51956
ZC3HAV1	Zinc finger CCCH-type antiviral protein 1	IPI00410067;IPI00332936;IPI00410069;IPI00410070;IPI00410071	7	138728266	0	0.430758	0	0.580899
LUC7L2	Putative RNA-binding protein Luc7-like 2	IPI00006932;IPI00216804;IPI00893216	7	139025105	0	0.309458	0	0.383914
NME4	Nucleoside diphosphate kinase	IPI00855980;IPI00658182;IPI00012972;IPI00853259;IPI00853152	7	140135114	0	0.0974157	NaN	-0.848733
MRPS33	28S ribosomal protein S33, mitochondrial	IPI00654654	7	140705854	0	0.416375	0	0.724512
AGK	Acylglycerol kinase, mitochondrial	IPI00019353;IPI00553233	7	141250989	0	0.415941	0	0.54673
SSBP1	Single-stranded DNA-binding protein, mitochondrial	IPI00029744;IPI00922415	7	141438121	0	0.35833	0	0.564274
GSTK1	GSTK1 protein	IPI00440703;IPI00219673;IPI00917714;IPI00917331;IPI00909432;IPI00917580	7	142941186	0	0.47109	0	0.47845
CASP2	Caspase-2	IPI00291570;IPI00216410;IPI00018345;IPI00917270	7	142985308	0	0.538241	0	0.534818
ZYX	Zyxin	IPI00926625;IPI00941977;IPI00871311;IPI00926316;IPI00658086;IPI00926534;IPI00924931;IPI00925876	7	143078173	0	0.537325	0	0.557345
EPHA1	Ephrin type-A receptor 1	IPI00294250	7	143087382	0	0.505854	0	0.521404
FAM115A	Protein FAM115A	IPI00006050;IPI00885016;IPI00936803	7	143548468	0	NaN	0	NaN
ARHGEF5	Rho guanine nucleotide exchange factor (GEF) 5	IPI00746890;IPI00457243;IPI00418545;IPI00902602;IPI00419046	7	144052381	0	0.447854	0	0.62889
CUL1	Cullin-1	IPI00014310;IPI00917192	7	148395006	0	0.407505	0	0.175152
PDIA4	Protein disulfide-isomerase A4	IPI00009904;IPI00852792;IPI00852730;REV_IPI00384456;REV_IPI00440122	7	148700138	0	0.530364	0	0.197657
ABCB8	ATP-binding cassette sub-family B member 8, mitochondrial	IPI00019022;IPI00719730;IPI00383931;IPI00443945	7	150725510	0	0.251323	NaN	-0.108549
CDK5	Cell division protein kinase 5	IPI00023530;IPI00827700	7	150750899	0	1.03365	0	1.02391
SLC4A2	Anion exchange protein 2	IPI00383597;IPI00477139;IPI00401785;IPI00011159;IPI00473049;IPI00877983;IPI00745275;IPI00877865	7	150754297	0	0.331088	0	-0.0581795
ABCF2	ATP-binding cassette, sub-family F (GCN20), member 2, isoform CRA_d	IPI00068506;IPI00005045;IPI00925351	7	150904923	0	0.458725	0	-0.0258412
NUB1	NEDD8 ultimate buster 1	IPI00157365;IPI00377271;IPI00922580	7	151038785	0	0.467356	0	0.0600702
RHEB	GTP-binding protein Rheb	IPI00016669	7	151163098	0	0.484042	0	0.1489
NOM1	Nucleolar MIF4G domain-containing protein 1	IPI00145593;IPI00917856	7	156742417	NaN	0.39567	0	0.0790609
UBE3C	Ubiquitin-protein ligase E3C	IPI00604464;IPI00472810;IPI00411748;IPI00166630	7	156931607	0	0.427146	0	0.14428
DNAJB6	DnaJ homolog subfamily B member 6	IPI00024523;IPI00556073;IPI00908622;IPI00909891;IPI00927277;IPI00098523;IPI00926867;IPI00910456;IPI00926644;IPI00925657;IPI00103326;IPI00925863;IPI00926246;IPI00103726;IPI00169308;IPI00926057	7	157128075	0	-0.0253814	0	-0.0761229
NCAPG2	Condensin-2 complex subunit G2	IPI00396058;IPI00797030;IPI00917442;IPI00871611;IPI00909559;IPI00916797	7	158424003	0	0.439193	0	0.136025
FAM62B	Extended synaptotagmin-2	IPI00893476;IPI00409635;IPI00827920;IPI00827794;IPI00828170;IPI00827663;IPI00942885;IPI00446435	7	158523686	0	0.385504	0	0.130377
ARHGEF10	Rho guanine nucleotide exchange factor 10	IPI00413517;IPI00873672;IPI00419950;IPI00414886;IPI00789317;IPI00419949;IPI00791676	8	1772142	-2.26338	-0.806573	-1.34232	-0.842235
ERI1	3'-5' exoribonuclease 1	IPI00216873	8	8860314	NaN	-0.99216	-1.34232	-0.691201
MSRA	Peptide methionine sulfoxide reductase	IPI00006592;IPI00796388;IPI00940503;IPI00794951;IPI00922312;IPI00795498	8	9911778	-2.26338	-1.14337	-1.34232	-0.874661
MTMR9	Myotubularin-related protein 9	IPI00102580	8	11141984	-2.26338	-0.108081	-1.34232	0.759999
FDFT1	Squalene synthetase	IPI00020944;IPI00908715;IPI00797743;IPI00909973;IPI00789762;IPI00796512;IPI00798406	8	11660164	-2.26338	-1.04197	-1.34232	-0.888754
CTSB	Cathepsin B	IPI00295741;IPI00909303;IPI00941296;IPI00788996	8	11700033	-1.67404	-1.05546	-1.34232	-0.857052
CNOT7	CCR4-NOT transcription complex subunit 7	IPI00006552;IPI00395777;IPI00791840;IPI00796191	8	17086737	-1.67404	-0.0907746	-1.1627	-0.190738
VPS37A	Vacuolar protein sorting-associated protein 37A	IPI00302660;IPI00845460;IPI00166536;IPI00792298;IPI00792350	8	17104401	-1.67404	-0.964654	-1.1627	-0.598019
PCM1	Pericentriolar material 1 protein	IPI00006213;IPI00795923;IPI00941597;IPI00001654	8	17780366	-1.67404	-0.950149	-1.1627	-0.547434
ASAH1	Acid ceramidase	IPI00418446;IPI00013698;IPI00059685	8	17913925	-1.67404	-1.02751	-1.1627	-0.5562
ASAH1	N-acylsphingosine amidohydrolase 1	IPI00940046	8	17913925	-1.67404	-1.02751	NaN	-0.5562
SH2D4A	SH2 domain-containing protein 4A	IPI00100731	8	19171128	-1.67404	-0.996104	-1.00811	-0.659352
ATP6V1B2	V-type proton ATPase subunit B, brain isoform	IPI00007812;IPI00848320;IPI00792597	8	20054878	-1.67404	-1.04031	-1.01966	-0.794406
XPO7	cDNA FLJ76855, highly similar to Homo sapiens exportin 7 (XPO7), mRNA	IPI00855940;IPI00302458;IPI00795569	8	21777180	-1.6811	-0.878559	-1.01966	-0.759018
SLC39A14	Zinc transporter ZIP14	IPI00014236;IPI00479918;IPI00303452	8	22224800	-1.6811	-0.842276	-1.12055	-0.771558
SORBS3	Vinexin	IPI00419847;IPI00604452;IPI00939882	8	22409208	-1.6811	-0.9336	-1.26744	-0.729074
PDLIM2	PDZ and LIM domain protein 2	IPI00396593;IPI00007983;IPI00386717;IPI00916064;IPI00916184;IPI00916863;IPI00916415;IPI00383278;IPI00917269;IPI00917522;IPI00915762;IPI00915891	8	22435792	-1.6811	-0.904004	-1.26744	-0.793229
KIAA1967	Protein KIAA1967	IPI00182757;IPI00873406;IPI00941031;IPI00796849;IPI00168487	8	22462257	-1.6811	-0.0542431	-1.40051	0.237292
CHMP7	Charged multivesicular body protein 7	IPI00395463;IPI00910996;IPI00789431;IPI00797449	8	23101150	-1.6811	-1.00161	-1.40051	-0.768926
DOCK5	Dedicator of cytokinesis protein 5	IPI00792788;IPI00746684;IPI00917443;IPI00816677;IPI00022449;IPI00916073	8	25042238	-1.6811	-1.03557	-1.63842	-0.82049
PPP2R2A	cDNA FLJ58665, highly similar to Serine/threonine-protein phosphatase 2A 55 kDa regulatory subunit B alpha isoform	IPI00798041;IPI00332511;IPI00376973;IPI00922652;IPI00376972;IPI00020850;IPI00376974;IPI00472385;IPI00789032;IPI00184845;IPI00789417;REV_IPI00929157	8	26149034	-1.6811	-0.986556	-1.63842	-0.592371
DPYSL2	Dihydropyrimidinase-related protein 2	IPI00257508	8	26371842	-1.6811	-1.00781	-1.63842	-0.691839
PTK2B	Protein tyrosine kinase 2 beta	IPI00029702;IPI00216435;IPI00793811;IPI00443767	8	27168999	-1.6811	-1.08318	NaN	-0.910472
CCDC25	Coiled-coil domain-containing protein 25	IPI00396174;IPI00939326;IPI00797903;IPI00793427;IPI00791694;IPI00477220;IPI00796594	8	27590835	-1.6811	-1.03998	-1.63842	-0.884427
PBK	Lymphokine-activated killer T-cell-originated protein kinase	IPI00306708	8	27667137	-1.6811	-0.963436	-1.00811	-0.761386
ELP3	Elongator complex protein 3	IPI00165477;IPI00844099;IPI00844135	8	27950409	-1.25819	-1.06652	-1.00811	-0.805501
INTS9	Integrator complex subunit 9	IPI00290514;IPI00871167;IPI00795281;IPI00942754	8	28625182	NaN	-1.03201	-1.00811	-0.645151
KIF13B	Kinesin-like protein KIF13B	IPI00939605;IPI00021753	8	28924796	0	-0.970177	-0.910818	-0.717665
hCG_2043421	HCG2043421, isoform CRA_c	IPI00908913;IPI00101800;IPI00216935;IPI00004045;IPI00414709;IPI00216936	8	30241944	0	-0.905957	-0.910818	-0.635728
GSR	Glutathione reductase, mitochondrial	IPI00016862;IPI00759575;IPI00794573	8	30535584	0.743385	-0.956897	-0.910818	-0.609798
PPP2CB	Serine/threonine-protein phosphatase 2A catalytic subunit beta isoform	IPI00429689;IPI00796774	8	30643137	0.743385	-0.920897	-0.910818	-0.568585
WRN	Werner syndrome ATP-dependent helicase	IPI00029107;IPI00888541	8	30890778	NaN	-0.980297	-0.910818	-0.574332
MAK16	Protein MAK16 homolog	IPI00332428;IPI00816116	8	33342685	0.743385	-0.91552	NaN	-0.701379
C8orf41	Uncharacterized protein C8orf41	IPI00306207;IPI00796624	8	33356238	NaN	-0.874893	-0.709038	-0.680342
ERLIN2	Erlin-2	IPI00026942;IPI00384365;IPI00386655;IPI00793890;IPI00795129	8	37594097	0.743385	-0.894908	-0.709038	-0.26033
PROSC	Proline synthetase co-transcribed bacterial homolog protein	IPI00016346;IPI00902466;IPI00796241	8	37620101	0.743385	-0.79709	-0.684261	-0.195461
RAB11FIP1	Rab11 family-interacting protein 1	IPI00419433;IPI00465151;IPI00556406;IPI00335140;IPI00007145;IPI00479368;IPI00472256	8	37716470	0.743385	-0.731187	0.490329	-0.0706307
EIF4EBP1	Eukaryotic translation initiation factor 4E-binding protein 1	IPI00002569	8	37888020	0.743385	-0.966683	NaN	-0.294088
ASH2L	Set1/Ash2 histone methyltransferase complex subunit ASH2	IPI00328658;IPI00333837;IPI00328659	8	37963011	0.743385	-0.822975	0.490329	-0.226109
LSM1	U6 snRNA-associated Sm-like protein LSm1	IPI00004436;IPI00794259;IPI00795354	8	38020861	0.743385	-0.84156	0.490329	-0.162227
TACC1	Transforming acidic coiled-coil-containing protein 1	IPI00550627;IPI00025683;IPI00550248;IPI00939900;IPI00428263;IPI00549229;IPI00216765;IPI00332794;IPI00550465	8	38586102	0.744497	-1.08704	0.511341	-0.184749
ADAM9	Disintegrin and metalloproteinase domain-containing protein 9	IPI00440932;IPI00440933	8	38854388	NaN	-1.00161	0.511341	-0.0867154
SFRP1	Secreted frizzled-related protein 1	IPI00749245;IPI00384783	8	41119483	NaN	-0.989556	0.511341	-0.240666
GINS4	DNA replication complex GINS protein SLD5	IPI00031614;IPI00910483;IPI00792990	8	41386725	0.744497	-0.962841	0.511341	-0.317957
AP3M2	AP-3 complex subunit mu-2	IPI00022883;IPI00795029	8	42010464	0.744497	-1.01084	NaN	-0.162553
IKBKB	Inhibitor of nuclear factor kappa-B kinase subunit beta	IPI00024709;IPI00877088;IPI00556516;IPI00656051;IPI00798101;IPI00796308	8	42128829	0.744497	-0.92824	0.511341	-0.209104
VDAC3	Voltage-dependent anion-selective channel protein 3	IPI00031804;IPI00294779	8	42249346	0.903841	-0.970288	0.511341	-0.196293
SLC20A2	Sodium-dependent phosphate transporter 2	IPI00009504	8	42274016	NaN	-0.977132	0.511341	-0.151973
HOOK3	Protein Hook homolog 3	IPI00031768	8	42752033	NaN	-0.910263	0.511341	-0.148157
FNTA	Protein farnesyltransferase/geranylgeranyltransferase type-1 subunit alpha	IPI00026813;IPI00845384;IPI00607601;IPI00789666	8	42911442	0.903841	-0.00944164	0.511341	-0.0804864
PRKDC	DNA-dependent protein kinase catalytic subunit	IPI00296337;IPI00376215;IPI00786995	8	48685669	0.903841	0.56949	0.597009	0.564985
MCM4	DNA replication licensing factor MCM4	IPI00018349;IPI00795318;IPI00642305;IPI00032496;IPI00337550;IPI00645911;IPI00441969	8	48873494	0.903841	0.65222	0.597009	0.56939
UBE2V2	Ubiquitin-conjugating enzyme E2 variant 2	IPI00019600;IPI00789287;IPI00797889	8	48920995	0.984278	0.728226	0.597009	0.602777
ATP6V1H	V-type proton ATPase subunit H	IPI00296191;IPI00414079;IPI00909198;IPI00795873	8	54628116	0.984278	1.13672	0.597009	0.461665
[truncated: 2,802 more rows]
[truncated: 4 more columns]
